# Supplementary material for: Ablation of the miR-465 Cluster Causes a Skewed Sex Ratio in Mice
Source: Front Endocrinol (Lausanne). 2022 May 23;13:893854. doi: 10.3389/fendo.2022.893854 (PMC9167928; doi:10.3389/fendo.2022.893854)
Supplement: Supplementary file 1 [file DataSheet_1.zip]

Archive with 5 entries (5 files):
- Supplementary Figures S1-S4.DOCX
- Supplementary Table S3.XLSX
- Supplementary Table S4.XLSX
- Supplementary Table S5.XLSX
- Supplementary Tables S1 and S2.DOCX
