# Supplementary material for: Ablation of the miR-465 Cluster Causes a Skewed Sex Ratio in Mice
Source: Front Endocrinol (Lausanne). 2022 May 23;13:893854. doi: 10.3389/fendo.2022.893854 (PMC9167928; doi:10.3389/fendo.2022.893854)
Supplement: Supplementary file 1 [file DataSheet_1.zip › Supplementary Table S3.XLSX]

## Sheet: S3A. Male ExE KO vs WT 
Table S3A. DEGs between KO and WT male extraembryonic tissues.
Symbol	logFC	logCPM	F	PValue	FDR	microrna.org	mirdb	mirwalk	targetscan
Symbol	logFC	logCPM	F	PValue	FDR	microrna.org	mirdb	mirwalk	targetscan
Rps2	-6.06788	10.0297	3105.17	7.24136e-13	1.57014e-08	F	F	F	F
Gm10260	9.811	6.60961	495.248	2.93243e-09	3.1792e-05	F	F	F	F
Rps18-ps5	9.0767	6.0515	292.325	3.08066e-08	0.00022266	F	F	F	F
Dynlt1b	-2.7608	5.68447	251.364	6.00762e-08	0.000325658	T	F	T	F
Nr1h5	3.30115	2.77198	102.202	2.95689e-06	0.0128228	F	F	T	F
mt-Co3	2.37948	7.06705	76.5186	9.8846e-06	0.0357213	F	F	F	F
Cd209c	1.65767	4.99016	69.8783	1.43397e-05	0.0403404	F	F	F	T
Gm8797	1.44748	6.39874	69.2431	1.48837e-05	0.0403404	F	F	F	F
Hmga1	-1.90674	9.12369	64.3353	2.00597e-05	0.0483282	F	F	F	F
Xlr3a	1.18485	4.84057	58.4905	2.94209e-05	0.0637934	F	F	F	F
Gfer	-2.20222	3.57135	52.3662	4.56455e-05	0.0899755	T	F	T	T
Hspa8	-0.625494	11.8361	48.6592	6.08817e-05	0.109237	F	F	F	F
Syngr3	8.40777	0.701169	68.9005	6.54928e-05	0.109237	F	F	T	F
Ttll11	3.29992	1.32152	46.7354	7.12299e-05	0.11032	F	F	T	F
Ube2l6	-1.01055	5.48282	44.5805	8.54931e-05	0.120788	F	F	T	F
Slc30a1	0.701838	6.52507	44.1007	8.91301e-05	0.120788	T	F	T	T
Cntn2	-3.54687	1.09357	40.8054	0.000119942	0.152982	T	F	T	F
Klhdc7a	1.26782	3.93103	40.1543	0.00012749	0.153575	T	F	T	F
Gm10406	-5.3397	0.943761	39.1378	0.000140469	0.160305	F	F	T	F
Gm10409	-1.85405	2.53642	35.5719	0.000200828	0.208623	F	F	F	F
Olfml2a	-3.09359	0.995955	35.5137	0.000202051	0.208623	F	F	F	T
Rps7	-0.683231	8.51784	33.9923	0.00023752	0.227839	F	F	F	T
AI467606	2.38127	2.10339	33.716	0.000244755	0.227839	F	F	F	F
Ubb	-0.766461	9.25962	33.4424	0.000252185	0.227839	F	F	F	F
Snapc1	-0.875746	4.57679	32.1864	0.000290042	0.246988	F	F	T	T
Nipsnap2	1.10105	4.33694	32.0022	0.000296162	0.246988	T	F	F	F
H2-Q2	3.05386	1.87918	31.3576	0.000318856	0.256065	F	F	F	F
Atpaf2	-0.762018	4.87552	29.935	0.000376935	0.291896	T	T	F	T
Reg2	0.779066	7.08529	29.3543	0.000404313	0.298733	F	F	F	F
Gm3558	-2.96018	1.58154	29.1737	0.000413319	0.298733	F	F	F	F
Pcnp	-0.762493	6.09151	27.9392	0.000481904	0.332928	T	F	T	F
Gm45837	7.37666	-0.202055	36.41	0.000491339	0.332928	F	F	F	F
Ide	0.605116	7.09614	26.9172	0.000549448	0.36102	F	F	T	F
Apoa2	1.26053	3.58289	25.4106	0.000671469	0.42822	F	F	F	T
Plac9b	3.27331	1.08915	24.6984	0.000740603	0.456388	F	F	F	F
Ulk4	1.75319	2.0811	24.2391	0.00078982	0.456388	T	F	T	F
Ass1	0.44877	7.19457	24.2191	0.000792045	0.456388	F	F	F	F
Col3a1	-2.12368	4.36727	24.1499	0.000799832	0.456388	T	F	T	F
Olfr648	-1.88902	2.31196	23.7836	0.000842633	0.468483	F	F	F	F
Doxl1	-2.7182	2.67695	22.8898	0.000959386	0.509506	T	F	F	F
Rpl26	-0.755802	8.30651	22.8614	0.000963416	0.509506	F	F	F	T
Rps27	3.0307	3.00668	21.8212	0.00112608	0.574882	T	F	F	F
Pidd1	-1.11907	3.04002	21.5238	0.00117863	0.574882	F	F	T	F
Olfr46	0.622544	6.23717	21.4778	0.00118704	0.574882	F	F	F	F
Rnaset2a	0.747999	5.26584	21.302	0.0012198	0.574882	T	F	F	F
Ucp2	0.461117	5.9648	21.2954	0.00122105	0.574882	F	F	F	F
Adss	0.408935	7.12795	21.1649	0.00124611	0.574882	F	F	F	T
Inpp5b	0.489696	5.90619	20.7939	0.0013209	0.587389	F	F	F	F
Mrpl17	0.537348	5.63309	20.7629	0.0013274	0.587389	T	T	T	T
Pcnx4	-0.97652	3.83509	20.5603	0.00137082	0.590131	T	F	T	F
Jag2	0.798029	5.88062	20.2957	0.00143015	0.590131	F	F	F	F
Flywch1	-0.480188	5.72383	20.1716	0.00145907	0.590131	F	F	T	F
Calcoco1	0.903035	4.07554	20.1369	0.00146727	0.590131	T	F	F	F
Sumf2	0.562939	5.85017	20.1268	0.00146968	0.590131	F	F	T	F
Dynlt1f	0.634502	4.78368	19.7114	0.00157271	0.598007	F	F	F	F
Wipf1	-0.639595	4.72412	19.5436	0.00161682	0.598007	F	F	T	F
Tmem254a	4.66497	0.794806	19.5365	0.00161872	0.598007	F	F	T	F
Rps28	-0.791261	7.82632	19.4355	0.00164607	0.598007	F	F	F	F
Ceacam15	-3.57606	4.00557	19.4215	0.00164988	0.598007	F	F	T	F
Pigyl	-0.87464	3.95421	19.2004	0.00171185	0.598007	F	F	F	F
Bglap3	1.21554	2.61473	19.0515	0.00175521	0.598007	F	F	F	F
Hspa1b	-1.11583	4.41818	19.0168	0.0017655	0.598007	T	F	F	T
Tln2	-0.415985	7.0946	19.0147	0.00176614	0.598007	T	F	T	T
Papss1	0.520904	5.63449	18.9528	0.00178468	0.598007	F	F	F	F
Gm3173	-6.95831	-0.517678	23.4187	0.00179267	0.598007	F	F	F	F
Extl1	0.534975	4.9863	18.4961	0.00192922	0.617862	F	F	F	T
Endou	5.23059	-0.451485	18.46	0.00194123	0.617862	T	F	F	F
Ccnf	0.369104	7.67421	18.4467	0.00194568	0.617862	T	F	T	F
Sstr1	6.90577	-0.574735	22.6606	0.00196617	0.617862	T	F	T	T
Pnpla8	0.615213	5.46559	18.2383	0.00201713	0.622081	F	F	T	T
Ercc6l2	0.712616	4.48357	17.9348	0.00212698	0.622081	T	F	F	T
Nes	0.885955	5.43997	17.9145	0.0021346	0.622081	F	F	F	F
Gm20075	-3.84522	1.00794	17.8418	0.0021621	0.622081	F	F	F	F
Cnn3	-0.486699	7.16772	17.6979	0.00221785	0.622081	T	F	F	T
Clec16a	0.718168	5.42494	17.6971	0.00221815	0.622081	T	F	T	T
Rab27a	-1.00342	3.22071	17.6966	0.00221835	0.622081	F	F	F	F
Kifc5b	0.742686	4.52393	17.536	0.00228269	0.622081	F	F	F	F
Cd276	0.720526	5.37539	17.5308	0.00228482	0.622081	T	F	T	T
Zfp64	0.548347	6.71245	17.5213	0.00228868	0.622081	F	F	T	F
Notch2	0.369207	8.25176	17.5054	0.00229518	0.622081	T	F	F	T
Dpysl3	-1.06401	3.13486	17.3679	0.00235245	0.62973	F	F	T	T
Irx5	-3.69185	1.01697	17.2837	0.00238842	0.630084	F	F	F	F
Rpl30	-0.642097	7.73974	17.2295	0.00241189	0.630084	F	F	F	F
Gsn	0.72348	7.70324	17.1464	0.00244847	0.632026	F	F	F	F
Gpd1l	-0.545051	5.04691	16.8049	0.00260601	0.650478	F	F	F	F
Klk1b22	6.89694	-0.592036	20.4022	0.00262877	0.650478	F	F	T	F
Alg8	-0.563942	5.04296	16.7471	0.00263391	0.650478	T	F	F	F
Glt1d1	-0.879676	3.58218	16.7347	0.00263995	0.650478	F	F	T	T
Cyfip2	-0.953871	3.89321	16.5247	0.00274465	0.668677	T	F	T	F
Mbnl1	-0.55945	5.06042	16.2458	0.00289168	0.696404	T	F	T	F
Gstm6	-3.6256	-0.368877	16.1892	0.00292269	0.696404	F	F	T	F
Arl5a	-0.380716	6.98371	15.8572	0.00311302	0.72967	T	F	T	T
Ift46	0.539876	4.98474	15.8097	0.00314145	0.72967	T	F	T	T
Arfip2	1.04442	4.67058	15.7242	0.00319349	0.72967	F	F	T	F
Cfb	1.01491	3.29917	15.7186	0.00319691	0.72967	F	F	F	F
Ina	-2.00654	1.46838	15.3867	0.00340938	0.770059	T	F	T	F
Tnip1	0.442821	6.11051	15.2613	0.00349415	0.774628	T	F	T	F
Olfr1152	1.01619	3.48942	15.2225	0.00352087	0.774628	F	F	F	F
Alg1	-0.697759	4.36593	15.1631	0.00356233	0.774628	F	F	F	F
Aph1b	-1.48581	1.92199	15.1442	0.00357562	0.774628	T	F	T	T
Tmem267	2.49299	1.72467	15.0983	0.00360824	0.774628	F	F	F	F
Tmem129	-1.32137	3.02501	14.96	0.00370854	0.778099	F	F	T	F
Zfp809	-0.631435	4.76547	14.8257	0.00380929	0.778099	T	T	F	T
Rhoq	-0.639441	4.27004	14.8147	0.00381772	0.778099	T	F	T	T
Irs4	-3.92319	0.84724	14.8048	0.00382531	0.778099	T	F	T	T
Arrdc2	2.48589	0.443938	14.7874	0.00383864	0.778099	F	F	T	F
Tedc2	-0.910535	4.47552	14.786	0.00383972	0.778099	F	F	T	F
Zdhhc24	0.878626	3.38859	14.726	0.00388633	0.780252	F	F	T	F
Olfr839-ps1	0.734875	6.15845	14.6565	0.00394105	0.78398	F	F	F	F
Trf	1.31515	6.52693	14.4587	0.00410225	0.808629	F	F	F	T
Pappa2	-2.89976	1.57635	14.359	0.00418652	0.817805	T	F	T	T
Gm2956	-4.57663	-0.15129	14.2376	0.00429204	0.819486	F	F	F	F
Dll4	-1.19665	3.81784	14.227	0.00430144	0.819486	F	F	F	F
Unc45a	0.419437	6.22644	14.219	0.00430851	0.819486	F	F	T	F
Foxc1	-3.21866	1.23816	14.1243	0.00439349	0.822012	F	F	T	F
Tmem254b	3.06513	3.23754	14.1197	0.00439761	0.822012	F	F	T	F
8030474K03Rik	-6.24241	-1.06098	16.7565	0.00444829	0.824378	F	F	F	F
Adra2a	-1.51028	1.94169	13.9555	0.00455005	0.834521	T	F	T	T
Hsd3b2	0.59935	4.81846	13.9241	0.00457999	0.834521	T	F	T	F
Gm8909	5.21308	-0.470525	13.8201	0.00468062	0.840826	F	F	T	F
Cryaa	-6.50895	-0.8803	16.4161	0.00469215	0.840826	T	F	T	T
Adi1	0.427915	6.00953	13.7574	0.00474267	0.842912	F	F	T	F
Aen	0.345693	6.73516	13.5315	0.00497464	0.86355	F	F	T	F
Olfr1419	2.23424	1.20508	13.5236	0.00498306	0.86355	F	F	F	F
Sema6a	-0.455985	6.47331	13.5158	0.00499131	0.86355	F	F	T	F
Nlrp9c	-2.49962	0.778997	13.4907	0.00501809	0.86355	F	F	F	F
Rpl10l	2.52252	1.41547	13.4353	0.00507772	0.86693	F	F	F	F
Itpripl2	-0.598866	4.63926	13.3835	0.00513423	0.86973	T	F	T	F
Nsdhl	0.5764	4.40078	13.3302	0.00519317	0.871073	F	F	F	F
Sfrp5	-1.75735	2.39052	13.2797	0.00524983	0.871073	F	F	T	F
Arglu1	-0.442107	5.74163	13.2684	0.00526268	0.871073	F	F	F	T
Aldob	0.877434	5.58292	12.9897	0.00559034	0.918297	T	F	F	T
Mt1	0.683767	6.99044	12.8683	0.00574083	0.935929	F	F	F	T
Srp54b	-4.33062	4.15398	12.7901	0.00584044	0.945062	F	F	F	T
Dock6	0.396046	6.2999	12.4812	0.00625513	0.991257	T	T	F	T
Gsta3	6.08031	-1.19101	14.5965	0.00633329	0.991257	F	F	F	F
Psg29	-1.83636	7.30088	12.4154	0.00634802	0.991257	T	F	T	F
Rnf168	0.42972	6.04415	12.3992	0.00637116	0.991257	F	F	T	F
Ttc30b	2.16279	0.583301	12.3572	0.00643163	0.991257	F	F	T	T
Tbc1d23	0.541396	4.58652	12.3197	0.00648621	0.991257	T	T	T	T
Dact1	-1.13394	2.49764	12.305	0.00650786	0.991257	T	F	T	F
Gm12666	-6.08425	0.534097	12.2867	0.00653471	0.991257	F	F	F	F
Gm3591	-2.63373	0.834441	12.2849	0.00653737	0.991257	F	F	F	F
Dbp	1.33648	1.87281	12.2189	0.00663583	0.9992	F	F	T	F
Btaf1	0.349921	7.60266	12.1661	0.00671588	1	T	F	F	T
Ncoa4	0.447062	7.1221	12.1062	0.00680821	1	T	F	F	F
Tm7sf2	1.24014	1.83834	12.0919	0.00683037	1	T	F	F	F
H2ac10	0.471882	6.89747	12.0368	0.00691702	1	F	F	F	F
Gm21748	-4.51656	-0.940586	11.9347	0.00708102	1	F	F	F	F
Pus7	0.344286	7.00301	11.7706	0.0073548	1	F	F	T	F
Otx2	-3.33205	1.74853	11.7379	0.00741079	1	T	F	T	T
Tceanc2	0.733109	3.51413	11.6788	0.00751353	1	F	F	T	F
Wnk2	0.364242	7.2597	11.6344	0.00759193	1	T	F	F	F
Rplp0	0.257817	10.6925	11.6043	0.00764546	1	F	F	F	F
Psg22	-1.75778	4.56495	11.5903	0.0076707	1	T	F	F	T
Capn11	-2.95008	0.468103	11.5893	0.00767235	1	T	F	F	T
Idi1	-0.439778	4.9005	11.5714	0.0077047	1	F	F	T	F
Hsph1	-0.256526	8.92617	11.5523	0.00773937	1	T	F	F	T
Srbd1	0.389633	6.01495	11.4842	0.00786429	1	F	F	T	F
Pop1	0.318539	6.59997	11.4313	0.00796304	1	F	F	F	T
Spaar	1.47617	1.8259	11.4251	0.00797478	1	T	F	T	F
Mboat2	-0.71902	3.74767	11.4239	0.007977	1	F	F	T	T
Psip1	-0.326664	7.29684	11.3675	0.00808433	1	T	T	T	F
Stk3	-0.489798	4.91659	11.3635	0.00809201	1	T	F	F	F
Ky	1.70582	1.03912	11.3581	0.00810244	1	T	F	T	T
Srp54a	-0.419166	6.30781	11.355	0.00810832	1	T	F	F	T
Mef2c	-2.22444	2.27501	11.3469	0.00812395	1	T	F	T	T
Mtmr2	0.468924	5.71755	11.3468	0.00812417	1	T	F	T	T
Apoa4	0.757894	7.29703	11.3352	0.00814648	1	F	F	F	F
Srpk2	-0.788883	3.50631	11.319	0.00817791	1	T	F	T	F
Hist1h2bq	0.359767	7.67734	11.3178	0.00818029	1	F	F	T	F
Slc35g2	-2.95184	-0.292222	11.3157	0.00818441	1	F	F	F	T
Mov10l1	1.62422	2.06603	11.2705	0.00827292	1	F	F	F	F
Gm3488	-4.70347	-0.694686	11.2276	0.00835803	1	F	F	F	F
Prpf38b	-0.376165	6.28012	11.2123	0.00838864	1	F	F	F	T
Fam129c	4.12733	-0.0689461	11.1837	0.00844628	1	F	F	T	F
Robo1	-0.789433	5.15533	11.1796	0.0084547	1	T	F	F	T
Xlr3b	-1.22362	3.16769	11.1251	0.00856593	1	F	F	F	F
Tanc2	0.384427	6.79941	11.1214	0.00857345	1	T	F	T	T
Prss35	-0.770556	3.88199	11.1162	0.00858428	1	F	F	F	F
Gsto1	0.873419	7.35625	11.1114	0.00859427	1	F	F	F	F
Ppcdc	0.586593	5.90268	11.0912	0.00863603	1	F	F	T	F
Ccnb1ip1	0.420502	12.2348	11.086	0.00864685	1	F	F	F	F
Gm10358	7.79577	0.142448	12.8336	0.00869849	1	F	F	F	F
Man2a2	0.555122	6.15914	11.056	0.00870957	1	T	F	T	T
Gm16867	-7.82258	0.208169	12.8226	0.00871656	1	F	F	F	T
Gm3411	-2.22876	0.952168	10.827	0.00920736	1	F	F	F	F
Olfr718-ps1	-0.408639	5.73153	10.8168	0.00923044	1	F	F	F	F
Pm20d1	1.86283	1.8467	10.7664	0.00934507	1	T	F	T	T
mt-Nd5	0.391831	9.6981	10.7657	0.00934665	1	F	F	F	F
Plekho2	-0.790766	4.08168	10.7069	0.00948252	1	T	F	T	F
mt-Nd4l	0.503529	6.69665	10.6839	0.00953629	1	F	F	F	F
Rin2	-0.712766	4.02495	10.6434	0.00963203	1	F	F	F	F
Arfgef2	0.377172	7.26733	10.6359	0.0096499	1	T	F	T	F
Gorasp1	0.472372	5.20747	10.6321	0.00965905	1	F	F	T	F
Rrm1	-0.24731	7.90344	10.631	0.00966157	1	T	F	T	T
Cfap74	0.841856	3.60529	10.5908	0.00975798	1	F	F	T	F
Pfpl	-1.71126	6.62563	10.5718	0.00980407	1	F	F	F	F
Ube4a	0.336229	6.68081	10.5541	0.00984714	1	T	F	T	F
Rsph3b	-1.53005	2.29857	10.5272	0.00991326	1	T	F	F	F
Apoc1	0.604949	4.51024	10.5025	0.00997422	1	F	F	F	F
Pkd1	0.301758	6.49407	10.4611	0.0100776	1	F	F	F	F
Chsy1	0.466695	7.47574	10.4318	0.0101515	1	T	F	T	F
Klf3	-0.616831	4.08292	10.4217	0.0101771	1	T	F	T	T
Slc25a10	0.391015	6.47046	10.4091	0.0102093	1	F	F	T	F
Tubb4a	-1.67983	0.970382	10.4089	0.01021	1	F	F	T	F
Gm20594	0.80938	3.51256	10.3984	0.0102366	1	F	F	F	F
Tmem254c	0.978829	3.38448	10.3837	0.0102743	1	F	F	T	F
Alkbh1	-7.67051	0.0846764	11.9639	0.0102883	1	F	F	T	F
Ppme1	-0.314177	5.96646	10.3277	0.0104196	1	T	F	F	F
Galnt11	-0.537547	4.40159	10.3086	0.01047	1	F	F	F	F
Gm5678	4.31058	-1.10791	10.2712	0.010569	1	F	F	F	F
Cts7	-2.43514	5.35666	10.2675	0.0105788	1	F	F	F	F
Anxa6	0.593951	6.47105	10.1797	0.0108163	1	F	F	F	F
Dhrs7b	0.391734	5.64205	10.1555	0.0108829	1	T	F	T	T
Tas1r3	1.84226	0.379031	10.1391	0.0109283	1	F	F	F	F
Swap70	-0.553794	5.67135	10.135	0.0109396	1	T	F	T	T
Amotl2	-0.811948	6.73527	10.1296	0.0109547	1	F	F	T	F
Gzme	5.63318	-1.49265	11.6463	0.0109613	1	F	F	F	F
Pqlc3	1.01196	2.33698	10.1185	0.0109857	1	T	F	F	F
Tmem44	7.38713	-0.218877	11.6104	0.0110411	1	F	F	T	F
Hcn4	-1.85904	1.59579	10.0938	0.0110548	1	F	F	T	F
Frzb	-0.975488	3.08447	10.0936	0.0110556	1	T	F	T	T
Cyp4f13	1.194	1.88274	10.0829	0.0110857	1	F	F	F	F
Phlda3	0.706566	3.76509	10.0699	0.0111224	1	F	F	F	T
Ror1	-1.4851	2.53328	10.054	0.0111676	1	F	F	F	F
2210418O10Rik	-0.437149	5.00058	10.0534	0.0111694	1	F	F	T	F
Slc10a2	1.77351	0.62112	10.0254	0.0112496	1	F	F	T	T
Itpr3	0.37325	7.82193	10.0107	0.0112918	1	F	F	F	F
Zfp94	1.13711	1.91236	10.0071	0.0113022	1	F	F	T	F
Pecam1	-0.934404	5.58625	9.99172	0.0113469	1	F	F	F	F
Gm49395	-2.86435	0.902817	9.89077	0.0116451	1	F	F	F	F
E2f6	-0.571693	4.73372	9.88847	0.011652	1	T	F	T	T
Slc38a10	0.274597	7.4242	9.8834	0.0116672	1	T	F	F	T
Sgk2	1.70804	1.41708	9.8331	0.0118198	1	F	F	F	T
Sh3bgrl	-0.838461	3.91189	9.8225	0.0118522	1	T	T	F	T
2810021J22Rik	0.791478	3.12022	9.81044	0.0118893	1	T	F	F	T
Cdh13	-5.61599	-1.47904	11.2229	0.0119497	1	T	F	T	F
Srsf5	-0.287695	7.50229	9.68847	0.0122722	1	T	F	F	T
Gm14327	2.73591	0.548798	9.64837	0.0124014	1	T	F	F	T
Adm	-1.29986	8.16398	9.64145	0.0124238	1	T	F	T	F
Rgs5	-1.9233	3.44212	9.63729	0.0124374	1	T	F	T	T
Gm4631	-0.389499	5.94319	9.61277	0.0125175	1	F	F	F	F
Nr3c1	0.900163	2.69937	9.59505	0.0125758	1	T	F	T	T
Cd84	1.00531	2.59192	9.5743	0.0126444	1	T	F	T	T
Olfr986	0.50604	5.34505	9.55784	0.0126993	1	F	F	F	F
Fam177a	-0.812008	4.79656	9.55145	0.0127206	1	F	F	T	T
Rhox8	1.40121	0.930492	9.54875	0.0127297	1	F	F	F	F
Pdcd4	-0.44884	5.09685	9.52798	0.0127994	1	T	F	F	T
Ezr	0.286986	9.74747	9.51802	0.0128331	1	F	F	T	F
Wdr46	0.264004	6.9978	9.51071	0.0128578	1	F	F	F	F
Rpl34	-0.472985	7.94913	9.50519	0.0128765	1	F	F	F	F
Ptger4	-1.30352	1.30435	9.50435	0.0128794	1	F	F	T	T
Creb3l2	-0.378238	5.89097	9.48299	0.0129522	1	T	F	F	T
Mns1	-0.621677	5.25496	9.46709	0.0130067	1	F	F	T	F
Alg9	0.609349	4.06631	9.45824	0.0130372	1	F	F	F	F
Olfr1156	0.914038	2.85099	9.42701	0.0131454	1	F	F	F	F
Lcp2	5.5616	-1.53495	10.7343	0.0132375	1	T	F	F	F
Rps18	-1.63204	8.32171	9.38458	0.0132942	1	F	F	F	F
Gm10160	1.22169	3.85285	9.35733	0.0133909	1	F	F	F	F
Tns4	-0.853353	3.33907	9.34066	0.0134505	1	T	F	T	F
Apbb1ip	-1.6065	1.43827	9.2708	0.0137037	1	T	F	F	F
Gm43518	5.46865	-1.59989	10.4899	0.0139491	1	F	F	F	F
Ppp1r13b	0.413528	6.02216	9.17644	0.0140551	1	F	F	F	F
Vmn1r202	0.710466	3.42773	9.16959	0.014081	1	F	F	F	F
Olfr484	2.01688	0.877223	9.10343	0.0143345	1	F	F	F	F
Mrgprg	-2.49419	0.854956	9.07721	0.0144366	1	T	F	F	T
Dlx5	-2.43832	0.114161	9.07558	0.0144429	1	F	F	F	F
Pigh	0.551069	3.98338	9.06408	0.014488	1	F	F	T	F
Ptprz1	-1.93476	0.388586	9.04192	0.0145753	1	T	F	T	T
Cacna1g	-1.93743	0.719925	9.03943	0.0145852	1	F	F	F	F
Irx1	0.584942	5.59945	9.03286	0.0146112	1	T	F	F	F
Gm3383	-2.6751	0.962285	9.02185	0.014655	1	F	F	F	F
Pde2a	-7.10897	-0.430545	10.2302	0.01476	1	F	F	T	F
Ly6c2	5.76645	-1.44541	10.2114	0.0148211	1	F	F	T	F
Cilp2	2.80972	-0.690771	8.97172	0.0148563	1	F	F	F	F
App	-0.380537	6.61384	8.96266	0.014893	1	T	F	T	T
Galnt16	-1.8646	0.944846	8.95433	0.0149269	1	T	F	T	T
Rnps1	-0.234884	7.78565	8.95104	0.0149403	1	F	F	T	F
Iffo1	5.48853	-1.57414	10.1514	0.015018	1	F	F	F	F
Ebag9	-0.557934	3.81237	8.92413	0.0150505	1	F	F	T	T
Pold3	-0.308346	6.04402	8.89707	0.0151623	1	F	F	T	F
Zswim5	-0.838359	2.67287	8.89001	0.0151917	1	T	F	F	F
Add3	-0.480729	5.46804	8.87071	0.0152723	1	T	T	T	T
Vars	-0.357182	8.9162	8.84894	0.0153638	1	F	F	F	F
Nfasc	-2.16932	0.331068	8.84883	0.0153643	1	F	F	T	F
Cts8	-2.06265	4.33897	8.84556	0.0153781	1	T	F	F	F
Zfp738	0.328872	6.48255	8.84484	0.0153811	1	T	T	F	T
Gm3055	1.42698	2.64199	8.83543	0.015421	1	F	F	F	T
Synpo	0.804001	2.82233	8.80026	0.0155709	1	T	F	T	T
Tmem234	0.296753	6.05616	8.77164	0.0156943	1	F	F	F	F
Ostm1	0.490128	4.36778	8.72198	0.0159113	1	T	F	T	T
Rasd2	0.991275	1.87945	8.71182	0.0159561	1	F	F	T	T
Eif3f	-0.292895	7.75276	8.65703	0.0162006	1	F	F	F	T
Nbea	-0.69561	3.96537	8.6465	0.0162481	1	T	F	F	T
Gm48551	6.72255	-0.757411	9.74517	0.0164448	1	F	F	F	F
Vash2	-1.13416	2.82991	8.54047	0.0167363	1	F	F	T	F
Gm21833	1.19846	1.61884	8.5344	0.0167648	1	F	F	F	F
Tspan2	-0.54564	3.81837	8.53211	0.0167756	1	F	F	F	F
Pclaf	-0.612106	5.41413	8.52363	0.0168156	1	F	F	T	F
C1qtnf1	-1.39572	1.84637	8.52045	0.0168305	1	F	F	F	T
Gdpd2	-5.13765	-0.466827	8.51339	0.0168639	1	F	F	F	F
Chordc1	-0.282651	6.66813	8.50103	0.0169225	1	T	T	T	T
Itprid2	0.315168	6.41454	8.46756	0.0170826	1	F	F	F	F
Gm34653	1.55004	0.745819	8.46221	0.0171083	1	F	F	F	F
Flnb	0.418999	10.5879	8.4579	0.0171291	1	T	F	T	T
Ifitm10	-2.10639	-0.221351	8.45433	0.0171463	1	F	F	T	F
Acadsb	0.617305	3.51717	8.45187	0.0171582	1	T	T	F	T
Psg23	1.13902	1.8633	8.43954	0.0172179	1	T	F	F	T
Pgm1	0.52931	6.46985	8.43341	0.0172477	1	T	F	F	F
Olfr656	0.904971	2.7283	8.43276	0.0172509	1	F	F	F	F
Tmem159	-0.942178	2.16372	8.39347	0.0174434	1	F	F	T	T
AB124611	3.46062	-0.748171	8.38882	0.0174664	1	F	F	F	F
Gm21897	0.853927	4.00919	8.36812	0.0175691	1	F	F	F	F
Rps6kl1	1.39666	2.94577	8.36046	0.0176072	1	F	F	T	F
Myocd	-2.71383	2.07472	8.34747	0.0176722	1	T	F	T	T
Vmn1r86	1.50653	0.907884	8.31171	0.0178527	1	F	F	F	F
Slc25a42	0.683233	3.65412	8.30454	0.0178891	1	T	F	T	T
2310033P09Rik	-0.626158	4.53702	8.29695	0.0179278	1	F	F	T	F
Creld2	-0.320345	6.40416	8.29551	0.0179351	1	F	F	F	F
Synb	1.198	2.197	8.29504	0.0179376	1	F	F	F	F
Cyct	2.12352	-0.262456	8.29425	0.0179415	1	F	F	F	F
Carmil2	0.929395	2.18868	8.28662	0.0179806	1	F	F	F	F
Eme2	0.395146	4.97222	8.28575	0.0179851	1	T	F	F	F
Prl3d1	-1.37087	6.46022	8.25726	0.0181318	1	F	F	F	F
Nup210	0.330041	5.83952	8.25166	0.0181608	1	T	F	F	F
Ccser1	0.922175	2.54223	8.23023	0.0182723	1	F	F	F	T
Ctse	6.47573	-0.891628	9.2667	0.0183579	1	T	F	F	T
Flt3l	5.32302	-1.67163	9.25472	0.0184094	1	F	F	F	F
Capn6	-0.624551	4.64326	8.20087	0.0184265	1	T	F	F	T
Lnx2	0.292315	5.7735	8.19689	0.0184475	1	T	F	F	T
Tmem30b	0.572453	4.12002	8.19309	0.0184676	1	T	F	T	T
L3mbtl1	5.42677	-1.62501	9.22832	0.0185235	1	F	F	T	F
Ppp1r37	0.353949	5.8571	8.15854	0.0186516	1	F	F	F	F
Ccdc130	1.05323	2.37221	8.1568	0.0186609	1	T	T	T	T
Plau	-1.8411	4.41061	8.14621	0.0187178	1	T	F	F	F
Trappc9	0.428375	5.3041	8.13022	0.0188041	1	F	T	T	F
Eda2r	1.51156	0.957441	8.12307	0.0188429	1	T	F	T	T
Exog	0.829529	3.20743	8.10055	0.0189656	1	F	F	T	T
Hba-a1	-1.04925	2.78071	8.08446	0.0190539	1	F	F	F	F
Crabp2	-0.847499	2.73948	8.07806	0.0190891	1	F	F	F	F
Adamts13	0.574072	4.05623	8.07017	0.0191327	1	F	F	F	F
Hvcn1	-0.559903	4.13752	8.05703	0.0192055	1	F	F	T	F
Ssbp2	-0.946554	2.14754	8.05619	0.0192102	1	T	F	T	T
Miga2	0.372414	5.36691	8.05234	0.0192316	1	F	F	T	F
Jdp2	-0.595344	3.84038	8.03281	0.0193406	1	F	F	F	T
Adamts9	-0.903942	7.4686	8.00729	0.0194843	1	F	F	F	F
Slc7a5	0.298608	8.37998	7.98314	0.0196214	1	F	F	T	F
C1qtnf4	3.92398	-1.35059	7.97018	0.0196955	1	F	F	T	F
Tpbpa	-2.8576	2.1428	7.94741	0.0198265	1	T	F	F	F
Pygl	0.935573	4.57776	7.93768	0.0198828	1	T	T	F	T
Nol6	0.257822	8.02983	7.93235	0.0199138	1	T	F	T	T
Recql5	0.637569	4.5525	7.92284	0.0199691	1	F	F	F	F
Itga2	-1.58141	1.2868	7.90608	0.0200671	1	F	F	T	T
Atp2c2	0.549453	4.85425	7.88479	0.0201924	1	F	F	F	F
Sytl3	-2.1546	0.901155	7.86441	0.0203133	1	F	F	T	F
Ly6e	-0.477405	4.88909	7.84439	0.0204329	1	F	F	T	F
D17H6S53E	0.424707	4.61558	7.83698	0.0204774	1	F	T	F	T
Prl2c5	-3.58735	1.87515	7.82416	0.0205547	1	F	F	F	F
Olfr380	2.31544	-0.260165	7.81353	0.020619	1	F	F	F	F
Tesk1	0.6995	3.59152	7.80528	0.0206691	1	F	F	F	F
Kdm1b	0.490172	5.17007	7.7785	0.0208328	1	T	F	T	T
Nrep	-1.17568	1.85745	7.76427	0.0209204	1	F	F	T	F
Trpt1	1.42977	1.26779	7.76416	0.0209211	1	F	F	F	F
Ceacam9	-2.83999	6.76416	7.72817	0.0211447	1	T	F	F	T
Fam126a	0.282632	6.06992	7.72407	0.0211704	1	T	F	T	T
Igdcc4	-1.32489	1.02847	7.71312	0.0212391	1	T	F	T	T
Slc35b3	0.395043	4.61084	7.70459	0.0212928	1	F	F	F	F
Yap1	-0.231563	7.64795	7.70326	0.0213013	1	T	F	T	F
Lynx1	3.0782	-1.02337	7.6956	0.0213497	1	T	F	T	F
Olfr976	1.81697	0.517215	7.68543	0.0214142	1	T	F	T	T
Gm10184	12.851	5.03896	8.59889	0.0215377	1	F	F	F	F
Tgfbr2	-0.484286	4.28616	7.65477	0.0216101	1	F	F	T	F
Rhobtb1	0.570726	3.65773	7.65045	0.0216379	1	F	F	T	F
Pnma5	0.698917	4.34658	7.63873	0.0217135	1	F	F	T	F
Trim12a	-6.30532	-1.027	8.53708	0.0218669	1	F	F	T	F
Zscan4-ps1	5.09054	-1.80717	8.45447	0.0223171	1	F	F	F	F
Sfrp1	-1.68592	2.96562	7.54522	0.0223284	1	F	F	T	T
Egln3	-0.526417	4.36924	7.54126	0.0223549	1	T	F	T	F
Thnsl2	0.503967	4.05165	7.53589	0.0223909	1	F	F	F	F
Stim1	-0.552415	5.07692	7.53503	0.0223967	1	T	F	T	T
Foxi3	-1.94807	0.854844	7.50027	0.0226316	1	F	F	F	F
Hist1h2an	0.378756	6.81368	7.49465	0.0226698	1	F	F	F	F
Prl7d1	-3.44088	0.384969	7.4903	0.0226996	1	F	F	F	F
Lpl	0.591788	5.60182	7.48341	0.0227467	1	T	F	F	F
Dscam	1.05417	2.63845	7.47929	0.0227749	1	T	F	T	T
Las1l	0.300578	7.44116	7.47632	0.0227953	1	T	F	F	T
Gata6	-0.787569	5.78022	7.47263	0.0228206	1	T	F	T	F
Zfp420	1.2947	1.22498	7.47044	0.0228356	1	T	F	T	F
Ift22	0.830241	2.68242	7.46856	0.0228485	1	F	F	F	F
Notch3	-0.984648	4.46955	7.45634	0.0229328	1	F	F	F	F
Ubac2	0.267633	5.84462	7.44462	0.0230141	1	T	F	T	F
Thumpd1	-0.274393	6.68284	7.44312	0.0230245	1	T	F	T	T
Xlr5a	0.581539	3.67627	7.42958	0.0231188	1	F	F	T	F
Vmn1r226	5.05113	-1.81893	8.31226	0.0231206	1	F	F	F	F
Vmn2r53	0.485627	6.57988	7.41242	0.023239	1	F	F	F	F
Ndufc2	-0.33695	5.57662	7.41212	0.0232411	1	F	F	F	F
Cluh	0.22845	8.09083	7.39461	0.0233647	1	T	F	F	F
Pxdn	-0.380723	8.10633	7.38639	0.0234229	1	T	F	F	F
H2-K1	-1.6446	3.6854	7.35992	0.0236117	1	F	F	F	F
Pxmp4	0.640236	3.77799	7.35326	0.0236595	1	T	F	F	T
Pf4	4.12876	-1.24973	7.34188	0.0237414	1	T	F	F	F
Spaca6	5.23511	-1.7125	8.20424	0.023756	1	F	F	F	T
Slc20a1	0.226655	7.18821	7.31746	0.0239185	1	T	T	F	T
Ndufs4	-0.662992	3.95857	7.31622	0.0239275	1	F	F	F	F
Prl6a1	-3.66073	1.92946	7.31223	0.0239566	1	F	F	F	F
Rasgrp3	-0.540375	3.93607	7.29658	0.0240712	1	T	F	T	F
Ednrb	-1.06005	2.17657	7.2901	0.0241188	1	T	F	T	T
H2ac12	0.418452	8.34835	7.28964	0.0241222	1	F	F	F	T
Hexa	-0.324824	6.26809	7.28939	0.024124	1	F	F	F	F
Ippk	0.384525	5.51833	7.27957	0.0241965	1	F	F	F	F
Nckap1l	-0.717776	3.51234	7.26107	0.0243336	1	F	F	T	F
Xaf1	-0.871693	2.64578	7.26054	0.0243375	1	T	F	T	F
Ano5	-2.36619	0.0301193	7.25132	0.0244062	1	T	F	T	T
Cisd2	-0.337559	5.24912	7.24659	0.0244416	1	T	F	T	T
Echdc2	0.571909	4.0706	7.2461	0.0244453	1	F	F	T	T
Pcdhga12	-6.8411	-0.58232	8.08939	0.0244566	1	F	F	F	F
Cacna1d	-1.55106	1.99093	7.23384	0.0245372	1	F	F	F	T
Cln6	0.360369	5.81185	7.22227	0.0246244	1	F	F	T	F
Zfp414	0.566607	3.95605	7.20079	0.0247872	1	F	F	T	F
Ifrd1	0.367662	5.33337	7.18538	0.0249048	1	F	F	F	F
Lgals12	1.40304	1.32038	7.17288	0.0250008	1	T	F	T	F
Scin	-1.31939	4.90121	7.16423	0.0250674	1	F	F	F	F
Sertad2	-0.253201	6.04257	7.13842	0.0252676	1	T	F	T	T
Tgfb1i1	-0.715047	3.16607	7.13239	0.0253147	1	F	F	T	T
H2-Ab1	-2.00174	0.0770699	7.1297	0.0253356	1	F	F	F	T
Arfrp1	-0.835775	3.42146	7.12959	0.0253365	1	T	F	T	T
Ttc30a2	-4.96926	-1.8421	7.90629	0.0256297	1	F	F	F	F
Sox7	-0.794366	5.34588	7.08842	0.0256611	1	T	F	T	T
Tasor2	0.225519	7.48396	7.0878	0.025666	1	F	F	F	F
Rhox4d	-1.8233	0.70339	7.08123	0.0257183	1	F	F	F	F
Gpr52	3.09854	-0.966968	7.07599	0.0257601	1	F	F	T	F
P4ha1	-0.316028	7.33141	7.06976	0.0258098	1	F	T	T	T
Cfap77	3.63341	-1.33157	7.04795	0.0259851	1	F	F	F	T
Galns	0.407875	4.68871	7.02955	0.0261341	1	F	F	T	F
Caln1	-2.85177	-0.426832	7.01233	0.0262745	1	F	F	T	T
Cyp2r1	3.35889	-0.840766	7.0098	0.0262952	1	F	F	F	T
Vps39	-0.375265	5.34267	7.00513	0.0263334	1	F	F	F	T
Prl7a1	-1.41936	4.15137	6.99611	0.0264076	1	F	F	F	F
Igfbp3	-1.38058	3.50577	6.97869	0.0265514	1	T	F	T	T
Gjb5	0.489503	7.45051	6.97452	0.026586	1	T	F	F	T
Atp6v1c1	-0.276581	6.12859	6.96459	0.0266686	1	F	F	F	F
Hjurp	-0.213564	7.94826	6.96434	0.0266707	1	T	F	T	T
Stard5	0.735646	3.33947	6.96394	0.026674	1	T	F	F	T
Sec1	1.29354	1.41607	6.95587	0.0267413	1	F	F	T	F
Map1b	-0.299009	6.6953	6.93711	0.0268987	1	T	F	F	T
Tex26	4.95059	-1.87093	7.71521	0.026933	1	F	F	F	F
AU015836	-0.494244	4.74167	6.92784	0.0269769	1	T	F	F	T
Galnt10	-0.303185	5.84582	6.92744	0.0269804	1	F	F	F	F
Cul7	0.233131	8.6529	6.92194	0.0270269	1	F	F	F	F
Adamts1	-0.59792	5.22632	6.91956	0.027047	1	T	F	F	F
Chst13	1.39512	0.590767	6.91231	0.0271086	1	F	F	F	T
Crtam	4.98264	-1.87129	7.66484	0.0272907	1	F	F	T	F
Edn1	-3.80805	-1.40184	6.8827	0.0273618	1	T	F	F	F
Zfp949	0.919829	2.85909	6.87041	0.0274678	1	F	F	T	F
Soat1	-0.196176	8.55393	6.8694	0.0274765	1	T	F	T	T
Elmo1	-0.450358	3.9666	6.85121	0.0276343	1	T	F	T	F
Olig1	-3.38217	-0.778631	6.83488	0.0277769	1	F	F	F	F
Ly6c1	-1.79308	1.9109	6.83294	0.0277939	1	F	T	T	F
St8sia3	-2.24999	-0.0265516	6.83253	0.0277975	1	T	F	T	T
Gm6882	5.83298	-1.33705	7.59052	0.0278299	1	F	F	F	F
Emilin1	0.466329	7.23777	6.82193	0.0278907	1	F	F	F	F
Ott	3.66947	-0.318123	6.81863	0.0279198	1	T	F	F	F
Cldn14	4.0095	-1.33646	6.81568	0.0279458	1	F	F	F	F
Xlr3c	1.37155	2.56809	6.80954	0.0280001	1	F	F	F	F
Gm42669	0.762184	4.68609	6.80935	0.0280017	1	F	F	F	F
Zfp185	0.443784	4.36749	6.79572	0.0281227	1	T	F	T	T
Six1	-3.34566	-0.452816	6.79075	0.028167	1	T	T	F	T
Smpd3	2.05341	-0.333545	6.78968	0.0281765	1	T	F	T	F
Gm20826	1.65407	0.919205	6.78451	0.0282226	1	F	F	F	F
Tmem72	0.594111	8.04244	6.7823	0.0282424	1	T	T	T	T
Nlrp4c	1.73849	2.48163	6.77818	0.0282793	1	F	F	T	F
Baiap2	0.452178	5.14926	6.76361	0.0284102	1	F	F	T	F
Syt2	5.01596	-1.82998	7.49358	0.028554	1	F	F	T	T
Kctd9	0.373142	4.93144	6.74018	0.0286223	1	T	F	T	T
Olfr954	-5.2837	-1.69676	7.47487	0.0286966	1	F	F	F	F
Elp1	0.219821	7.89518	6.73118	0.0287043	1	F	F	F	F
Zfp518b	0.2282	6.44236	6.72872	0.0287268	1	T	F	T	T
Top1	-0.196413	8.16342	6.72175	0.0287905	1	T	F	T	F
Tmdd1	3.04895	-1.03375	6.72083	0.0287989	1	F	F	F	F
Adpgk	0.280602	5.88743	6.70954	0.0289026	1	T	F	F	F
Prl7c1	-3.1139	1.1953	6.70167	0.0289752	1	F	F	F	F
Cep72	0.69693	3.02137	6.69924	0.0289976	1	T	F	F	T
2610042L04Rik	-2.87159	-0.560412	6.69765	0.0290123	1	T	F	F	F
Ksr1	0.296236	6.29499	6.68948	0.0290879	1	F	F	T	F
Arhgap19	0.219995	6.53889	6.67914	0.029184	1	F	F	T	F
Rp9	-0.487018	4.68428	6.67527	0.0292201	1	F	F	F	F
Tm4sf5	0.950458	2.63734	6.6589	0.0293733	1	F	F	F	F
Phf1	0.729933	3.1093	6.65614	0.0293993	1	F	F	F	F
Fga	0.842379	4.33301	6.65475	0.0294124	1	F	F	T	T
Ogdhl	0.570354	5.14654	6.64033	0.0295484	1	F	F	F	F
Rims1	-2.31028	-0.707105	6.63705	0.0295794	1	T	F	T	T
Resf1	-0.284591	5.59081	6.63011	0.0296453	1	F	F	T	F
Galk1	0.231274	7.96346	6.6282	0.0296634	1	F	F	F	F
Faap100	0.457745	4.05851	6.61302	0.0298081	1	T	F	F	F
Pdia6	-0.240397	8.63708	6.60802	0.029856	1	F	F	F	F
Rabl2	-0.537945	3.4771	6.60165	0.0299171	1	T	F	T	T
Lrp1b	5.17596	-1.75608	7.31317	0.029968	1	T	F	F	F
Tiparp	-0.359806	4.9651	6.5943	0.0299878	1	T	F	F	T
Pla2g5	-1.32518	3.47944	6.59312	0.0299992	1	T	T	T	T
Aldh18a1	0.271701	7.64046	6.59021	0.0300272	1	T	F	T	T
Col11a2	1.04448	1.87448	6.58324	0.0300945	1	F	T	F	T
Neu4	5.1541	-1.79442	7.28942	0.0301609	1	F	F	T	T
Mob3c	0.427611	4.23957	6.57085	0.0302148	1	T	F	T	T
Mrtfa	0.295623	5.76901	6.56876	0.0302351	1	F	F	T	F
Ermard	-0.493579	3.93393	6.56743	0.030248	1	F	F	F	F
BC051019	-3.62504	-1.49975	6.55074	0.0304111	1	T	F	F	F
Inppl1	0.259858	6.9912	6.55041	0.0304144	1	F	F	F	F
Six3	-3.34785	0.929341	6.5471	0.0304468	1	F	F	T	F
Olfr161	0.889742	2.99247	6.54347	0.0304824	1	F	F	F	F
Shmt1	-0.280305	6.87321	6.53813	0.030535	1	F	F	F	F
Shroom4	0.307215	6.46357	6.53623	0.0305537	1	F	F	T	T
Tcf7	-0.369166	6.10618	6.52746	0.0306403	1	F	F	F	F
Ppp1r18	-0.299788	5.97083	6.51449	0.030769	1	F	F	F	T
Pms2	-0.686753	3.51034	6.50258	0.0308877	1	T	F	F	T
Tgtp1	-4.77675	-1.94358	7.15624	0.0312727	1	T	F	T	T
Adgb	6.02938	-1.2865	7.14647	0.0313563	1	T	F	F	F
BC029722	0.766266	2.7779	6.45355	0.0313825	1	F	F	F	F
Atp11a	0.29052	6.48565	6.4431	0.0314892	1	F	F	F	F
Rpl12	-0.441389	4.4066	6.4393	0.0315282	1	F	F	F	F
Gatb	0.720985	3.21179	6.43313	0.0315915	1	F	F	F	F
Ccdc141	-1.40241	1.97409	6.40975	0.0318329	1	F	F	F	T
Plek	1.4342	0.756283	6.4097	0.0318334	1	T	F	T	T
Angpt2	-1.45095	2.42997	6.40591	0.0318728	1	F	F	F	F
Efna5	-0.795919	2.82403	6.39754	0.0319598	1	T	F	T	T
Foxd4	-4.21907	-0.0874795	6.39049	0.0320335	1	F	F	F	F
Dnlz	-0.405761	4.53619	6.38864	0.0320528	1	F	F	T	F
Nav3	0.601266	6.33796	6.3867	0.0320731	1	T	F	T	T
Vmn1r236	5.75433	-1.42063	7.0601	0.0321084	1	F	F	F	F
Cer1	-1.5928	0.931816	6.37915	0.0321523	1	T	F	T	T
Slc22a2	5.65084	-1.45647	7.05185	0.0321814	1	F	F	F	F
Jam3	-0.617503	4.68013	6.36894	0.0322597	1	T	T	T	T
Gm3476	-5.73462	-1.40512	7.0394	0.0322921	1	F	F	F	F
Lrrn4	-0.36321	5.92602	6.36183	0.0323348	1	T	F	F	T
Grem1	-5.70686	-1.41449	7.03083	0.0323686	1	T	F	F	T
Apbb3	-0.796791	2.89171	6.35242	0.0324345	1	T	F	T	F
Gm45623	-5.16686	-1.75568	7.00528	0.032598	1	F	F	F	F
C2	-3.20403	-1.23117	6.33388	0.0326321	1	F	F	F	F
Cdh6	-0.823602	3.9194	6.32681	0.0327078	1	F	F	F	T
Commd4	-0.473769	4.84029	6.32028	0.032778	1	F	F	T	F
Tyro3	-0.517293	6.00744	6.30209	0.0329744	1	T	F	F	T
Clip2	0.348503	7.63584	6.29782	0.0330207	1	F	F	T	F
Rps6ka2	-0.38946	5.44394	6.28886	0.0331181	1	T	F	T	F
Vill	-0.601939	4.34091	6.27787	0.0332381	1	F	F	F	F
Mapk6	-0.203031	7.47435	6.26399	0.0333905	1	F	F	F	F
Ccr1l1	-2.52248	0.4378	6.24047	0.0336505	1	F	F	T	F
Tktl2	3.66352	-0.985056	6.23582	0.0337022	1	T	F	F	F
Spint2	0.24933	6.64886	6.23239	0.0337405	1	F	F	F	F
Brsk2	-5.86767	-1.29387	6.88028	0.033751	1	F	F	T	F
Scarb1	0.318288	7.213	6.21579	0.0339262	1	T	F	T	T
Swt1	-0.309817	5.30677	6.21508	0.0339342	1	T	F	T	T
Tub	-1.62947	0.508675	6.21409	0.0339453	1	T	F	T	F
Btbd18	3.34423	-0.828845	6.20861	0.0340069	1	F	F	F	F
Gpihbp1	-2.92029	-1.08137	6.20526	0.0340447	1	F	F	F	F
Ces2b	0.493385	3.6498	6.20057	0.0340976	1	T	F	T	F
Nectin1	-0.486621	5.83895	6.19072	0.034209	1	T	F	T	T
Nhsl1	0.274249	6.58257	6.18623	0.0342601	1	T	F	T	F
Slc25a26	-0.787908	3.13605	6.18439	0.0342809	1	T	F	T	F
Vwa8	0.307522	5.15628	6.18376	0.0342881	1	F	F	T	F
Myc	0.349101	8.17903	6.18184	0.03431	1	F	F	F	F
Serp1	-0.287148	7.17262	6.18034	0.034327	1	T	F	T	T
Gm3005	5.66364	-1.50184	6.81178	0.0344052	1	F	F	F	F
Ncstn	0.222719	6.74598	6.16837	0.0344637	1	F	F	F	F
1700008O03Rik	3.41836	-1.18138	6.16139	0.0345438	1	T	F	F	T
Lrp3	-0.50751	4.19261	6.15918	0.0345692	1	F	F	F	F
Fut8	-0.354084	5.37419	6.15637	0.0346014	1	F	F	T	F
Piezo2	-0.978593	2.09755	6.1456	0.0347256	1	F	F	T	F
Prl3d2	-1.3632	3.39228	6.14415	0.0347424	1	F	F	F	F
7530416G11Rik	4.84696	-1.94463	6.77473	0.0347661	1	F	F	T	T
Ccne1	0.307227	7.17807	6.14138	0.0347744	1	F	F	T	T
Pdgfrl	-3.21668	-1.18174	6.1354	0.0348436	1	F	F	F	F
Ptdss1	0.476844	5.7729	6.13212	0.0348818	1	F	F	F	F
H2bc13	0.270343	6.2596	6.12798	0.0349298	1	F	F	F	F
Nme5	4.65218	-2.00971	6.75801	0.0349305	1	F	F	F	F
Fam57b	-1.34576	1.4808	6.12645	0.0349477	1	F	F	T	F
Rxra	0.51432	6.72552	6.12427	0.0349731	1	T	F	F	F
H2aw	0.260822	6.90599	6.12144	0.0350061	1	F	F	F	F
Mfsd13a	0.643595	4.78594	6.10633	0.035183	1	F	F	F	F
Pdpk1	-0.236089	6.86289	6.10581	0.0351891	1	T	F	T	T
Cspg5	1.0872	1.68386	6.10372	0.0352137	1	T	F	F	F
Eps8l2	0.398814	6.79483	6.10159	0.0352388	1	F	F	F	F
H4c1	0.281507	8.41133	6.09616	0.0353027	1	F	F	F	F
Tbx1	-6.55591	-0.800358	6.71851	0.0353229	1	F	F	T	F
Pxt1	3.73072	-1.48212	6.09307	0.0353392	1	T	F	F	T
Fam20c	0.640342	3.70596	6.09096	0.0353641	1	F	F	F	F
Gm49366	-5.69325	-1.44685	6.68043	0.0357067	1	F	F	F	F
Spidr	-0.360113	4.74037	6.05981	0.0357346	1	F	F	F	T
H2-Eb1	-4.20259	-0.97056	6.04997	0.0358526	1	T	F	F	T
Eci3	-0.906341	1.70151	6.04878	0.035867	1	F	F	F	F
Arcn1	-0.197852	8.39475	6.04791	0.0358775	1	T	F	T	T
Taf1b	-0.849901	3.76363	6.04768	0.0358802	1	F	F	T	F
Nxph3	-3.2213	-1.19995	6.03891	0.0359859	1	F	F	T	F
Olfr714	0.854485	2.05447	6.03705	0.0360084	1	F	F	F	F
Ccnd3	0.280994	8.51486	6.02606	0.0361416	1	T	F	T	F
Adgrg7	2.70343	-0.1698	6.02394	0.0361673	1	F	F	F	F
Man2c1	0.529775	5.17134	6.02285	0.0361806	1	F	F	F	T
Cdh3	0.263958	7.57859	6.01713	0.0362502	1	F	F	T	F
Scamp4	0.222163	6.40071	6.01213	0.0363111	1	T	F	T	T
Prr19	-2.83913	-1.12356	5.99468	0.036525	1	F	F	F	F
Rrh	4.87962	-1.89192	6.59882	0.0365477	1	F	F	F	F
Zfp981	1.44391	0.456005	5.9922	0.0365556	1	F	F	F	F
Rbm38	0.199515	7.21645	5.99151	0.0365641	1	F	F	T	F
Hnrnpd	-0.223164	7.90837	5.9902	0.0365803	1	T	F	T	T
Gm14440	7.57222	-0.106187	6.59053	0.0366345	1	F	F	F	T
Gm42791	-5.79038	-1.37283	6.59043	0.0366356	1	F	F	F	F
Stat4	-5.70841	-1.42302	6.58978	0.0366424	1	F	F	T	F
Ccdc166	1.28628	0.789156	5.98223	0.0366787	1	F	F	F	F
Olfr613	0.622402	3.28647	5.98164	0.036686	1	T	F	T	T
5730455P16Rik	0.507219	4.20535	5.97132	0.0368138	1	T	F	T	T
Cth	-0.804388	3.22534	5.968	0.0368552	1	T	F	F	T
Cage1	0.874084	2.26505	5.96765	0.0368595	1	F	F	F	F
Tdrd5	-0.722578	3.12503	5.96552	0.036886	1	F	F	F	T
Svil	0.364096	6.40301	5.96541	0.0368873	1	T	T	F	T
Aurkc	2.77643	-0.472802	5.9551	0.0370161	1	F	F	F	F
Tmem175	0.538216	3.87682	5.9516	0.0370598	1	T	F	T	F
Tctn2	-7.60363	-0.021222	6.54861	0.0370778	1	T	F	F	F
Armcx4	-0.590034	5.29506	5.94886	0.0370942	1	F	F	F	F
Ndfip1	-0.335824	5.85412	5.94114	0.0371911	1	F	F	T	F
Pigp	-0.593349	3.1843	5.9373	0.0372395	1	T	T	T	F
Olfr1416	0.685447	2.77903	5.93192	0.0373074	1	F	F	F	F
D5Ertd579e	0.261978	6.03678	5.92775	0.0373601	1	F	F	T	T
Gm9008	2.70417	4.01487	5.92376	0.0374106	1	F	F	F	T
Tulp2	0.781293	2.85494	5.91926	0.0374677	1	F	F	F	F
Lrrc3b	-2.21836	-0.485409	5.9147	0.0375257	1	F	F	F	T
Rgs3	-0.559564	3.92243	5.91069	0.0375767	1	T	F	T	T
Ier3	-0.821411	3.53888	5.91005	0.0375848	1	F	F	F	F
Fxyd2	5.55642	-1.50948	6.49871	0.0376146	1	F	F	F	F
Fam71f2	4.65807	-2.00895	6.49669	0.0376367	1	F	F	F	T
Dcn	-4.51249	-0.915774	5.90447	0.0376561	1	T	F	F	T
Srprb	-0.240507	6.77444	5.89011	0.0378402	1	F	F	T	F
B4galnt1	0.835329	4.13603	5.89	0.0378415	1	F	F	T	F
D3Ertd751e	-1.45516	2.05034	5.87255	0.0380666	1	F	F	T	T
Tpbg	-0.900744	3.27993	5.86805	0.038125	1	T	F	F	F
Met	-0.459082	4.63917	5.85886	0.0382444	1	T	F	T	T
Orai1	0.40308	4.12711	5.85753	0.0382618	1	T	F	F	T
Ahsa2	-0.264786	5.59411	5.85741	0.0382634	1	F	F	T	F
AA792892	2.91884	-1.01212	5.84954	0.0383661	1	F	F	F	T
Olfr1028	0.805762	2.48798	5.84716	0.0383973	1	F	F	F	F
Cbx3	-0.260318	7.75211	5.83903	0.0385038	1	T	F	T	F
Tpsab1	3.74335	-1.48948	5.83605	0.038543	1	F	F	F	F
Rnf165	-1.29574	2.49024	5.8345	0.0385634	1	F	F	T	T
Nps	5.0384	-1.86285	6.41094	0.0385837	1	F	F	T	F
Slc5a6	0.351727	5.06609	5.83065	0.0386141	1	T	F	T	F
Usp44	-1.07621	1.43574	5.82422	0.038699	1	T	F	T	T
Gulo	1.41466	0.738026	5.8151	0.0388197	1	F	F	F	F
Cyb5r4	-0.350887	5.41863	5.81433	0.03883	1	T	F	F	T
Pdia4	-0.193419	8.19434	5.80743	0.0389218	1	F	F	F	F
Msantd3	-0.534262	4.04673	5.7983	0.0390435	1	F	F	T	T
Dph2	1.12895	3.62974	5.79124	0.039138	1	F	F	T	F
Gm49394	0.246532	8.08416	5.77666	0.0393341	1	F	F	F	F
Cfap126	-3.09802	-0.963518	5.77216	0.0393948	1	F	F	T	F
Rida	0.570109	4.33508	5.77129	0.0394066	1	F	F	F	F
Srcin1	0.635339	3.86563	5.7602	0.0395569	1	T	F	T	T
Olfr215	-3.7047	-1.44655	5.74469	0.0397682	1	F	F	F	F
Csgalnact1	0.600562	3.59557	5.73885	0.0398482	1	T	T	T	T
Tex21	-3.13699	-0.924803	5.73689	0.039875	1	F	F	F	F
Acaa1b	1.00299	1.68494	5.73302	0.0399282	1	F	F	F	F
Il1a	3.15147	-1.34229	5.73145	0.0399498	1	T	F	F	T
Bcat2	-0.446615	4.54614	5.73143	0.0399501	1	T	F	F	T
Cgref1	0.639844	3.55616	5.73018	0.0399672	1	F	F	F	F
Ccl25	-1.65435	0.954846	5.72358	0.0400581	1	F	F	T	T
Olfr1220	0.822846	2.78331	5.71586	0.0401649	1	F	F	F	F
Anp32e	-0.259329	7.30276	5.71376	0.0401939	1	F	F	T	T
Kctd18	-0.837307	2.36323	5.71192	0.0402194	1	T	F	T	F
D630003M21Rik	-1.54899	0.347119	5.70867	0.0402646	1	F	F	T	F
Gm47995	5.30055	-1.66219	6.26512	0.0402665	1	F	F	F	F
0610040J01Rik	0.533838	3.94737	5.69584	0.0404433	1	F	F	T	T
Gpatch11	0.459353	3.68612	5.68846	0.0405464	1	T	F	T	T
Pxylp1	-1.11915	0.908355	5.68737	0.0405617	1	T	F	T	F
Rpl5	-0.313898	6.6287	5.67498	0.0407358	1	F	F	F	F
Syt9	1.05147	1.69097	5.67333	0.040759	1	T	F	F	T
Rer1	-0.30295	6.11858	5.66975	0.0408096	1	F	F	T	T
Pigt	0.248668	6.41822	5.66824	0.0408308	1	F	F	F	F
Npr3	-2.02866	1.0179	5.6589	0.0409631	1	F	F	T	F
Fzd7	-0.415371	6.07902	5.6561	0.0410028	1	T	F	T	T
Adcy9	0.495958	4.64374	5.65489	0.0410199	1	F	F	T	T
Serpine2	-0.948868	5.02323	5.64661	0.0411379	1	F	F	F	T
Ptpn12	-0.285712	5.9312	5.64469	0.0411653	1	T	F	T	F
Tead2	-0.267563	7.18163	5.64249	0.0411967	1	F	F	T	F
Arhgef16	0.30126	5.66876	5.64036	0.0412272	1	T	T	F	T
Tm4sf1	5.27875	-1.74701	6.18149	0.041275	1	F	F	T	F
Gm9780	1.66017	0.108695	5.63307	0.0413316	1	F	F	F	F
Setd6	0.492431	4.36351	5.63164	0.0413521	1	F	F	T	F
Man1a	-0.348985	5.11532	5.62818	0.0414017	1	T	F	T	T
Clmp	-1.13843	2.74612	5.62528	0.0414434	1	F	F	T	F
Dpagt1	0.277927	5.18348	5.62212	0.041489	1	F	F	F	F
Rgs16	-0.991123	2.29702	5.61828	0.0415445	1	T	F	F	T
Ambp	1.19192	1.94227	5.6167	0.0415673	1	F	F	F	F
Cop1	-0.312673	5.58862	5.61029	0.0416599	1	T	F	T	F
Plpp2	0.344945	5.90939	5.60908	0.0416775	1	T	F	T	F
Irs1	-0.534476	4.86301	5.6081	0.0416917	1	T	F	T	T
Dgkb	-3.61984	-1.4306	5.60453	0.0417435	1	T	T	T	T
Aim2	1.22381	0.929521	5.60231	0.0417758	1	T	F	T	T
Atp2c1	-0.418466	6.20552	5.60128	0.0417907	1	T	F	T	T
Cox10	0.293104	5.35132	5.57733	0.0421408	1	F	F	T	F
Nubp1	0.256479	5.78091	5.57701	0.0421456	1	T	F	T	T
Nkain1	0.479931	4.99743	5.56821	0.0422751	1	F	F	T	F
Gpd1	1.0085	1.57808	5.56361	0.0423431	1	T	F	T	F
Myo18a	0.244026	8.48231	5.5636	0.0423432	1	T	F	F	T
Ppp6c	0.253612	5.65678	5.55773	0.0424301	1	T	T	F	T
Slc38a7	0.236016	6.84739	5.55034	0.0425398	1	F	F	F	F
Lpcat2	-1.5214	0.307508	5.54018	0.0426913	1	F	F	F	F
3110001I22Rik	-7.10047	-0.446238	6.06511	0.0427334	1	F	F	F	F
2010300C02Rik	1.2636	1.38725	5.53045	0.0428368	1	F	F	T	F
Slc6a11	3.30113	-1.26008	5.52661	0.0428945	1	T	F	F	T
Psen1	0.20489	6.80468	5.52568	0.0429085	1	F	F	T	F
Gm20388	-7.08366	-0.459993	6.0472	0.0429638	1	F	F	F	T
Yipf1	0.465328	3.80643	5.51988	0.0429957	1	F	F	T	T
C2cd4c	-1.84888	-0.073815	5.51772	0.0430284	1	T	F	T	T
Neurod1	4.54412	-2.07411	6.03779	0.0430855	1	T	F	F	F
Sned1	-1.4371	1.28599	5.5092	0.043157	1	F	F	F	T
Ocstamp	1.09106	2.60253	5.50034	0.0432914	1	T	T	F	T
Zfp799	0.39915	4.66665	5.4991	0.0433102	1	T	F	T	T
Zfyve26	0.31822	6.46489	5.48762	0.0434852	1	F	F	T	T
Mms22l	0.291427	5.98793	5.48723	0.0434912	1	F	F	F	F
Pde5a	-0.670812	3.79436	5.48696	0.0434954	1	F	F	T	T
D16Ertd472e	-0.526088	3.67409	5.4824	0.043565	1	T	F	T	T
Acp1	-0.269367	6.55094	5.47963	0.0436076	1	T	F	T	F
Rnase10	-5.48611	-1.5866	5.99362	0.0436628	1	T	F	F	T
Abca12	4.50812	-2.0876	5.98683	0.0437525	1	T	F	F	F
Sh3pxd2a	-0.314032	6.54206	5.46807	0.0437853	1	T	T	T	T
Pcdh11x	3.69935	-1.45537	5.46732	0.0437968	1	T	T	T	T
Scn4a	-2.42579	0.130768	5.46437	0.0438424	1	T	F	F	F
Drosha	0.219339	8.50555	5.46267	0.0438685	1	F	F	F	F
Brwd3	-0.322645	5.32978	5.4614	0.0438883	1	T	F	T	T
Olfr90	0.524516	4.78923	5.45758	0.0439473	1	F	F	F	F
Col5a1	-0.678053	5.30631	5.45516	0.0439847	1	F	F	F	F
Casc1	5.40217	-1.66933	5.96343	0.0440632	1	F	F	F	F
Rhox4a2	6.74814	-0.689083	5.95861	0.0441275	1	F	F	F	F
Gdap1l1	-1.40993	0.276579	5.44595	0.0441278	1	F	F	F	F
Gnao1	-0.62929	3.2624	5.44464	0.0441482	1	T	F	T	F
Arl15	-0.551427	3.20319	5.44071	0.0442095	1	T	F	T	F
Mmp15	0.233492	6.32077	5.43203	0.0443451	1	T	F	T	T
Slc7a6	-0.25556	6.18114	5.42677	0.0444276	1	T	F	T	F
Slco5a1	-0.899256	4.51043	5.42256	0.0444937	1	T	F	T	T
Sox4	-0.683125	5.07584	5.41848	0.0445579	1	F	F	T	T
Gm12569	0.896439	2.17855	5.41409	0.0446272	1	F	F	T	F
Prkdc	0.282361	6.09433	5.40945	0.0447005	1	F	F	F	F
Sorl1	0.320615	6.11226	5.40901	0.0447074	1	F	F	T	T
Cxcl14	-1.2221	2.66607	5.40497	0.0447714	1	F	F	T	T
Pccb	0.426131	4.85535	5.40485	0.0447733	1	F	F	T	F
Map4k5	-0.266391	5.86648	5.40363	0.0447926	1	T	F	F	F
Celsr3	-0.715572	2.45324	5.39426	0.0449415	1	F	F	T	F
Polr1a	0.322593	6.55823	5.39248	0.0449698	1	T	F	F	T
Klf11	0.408604	4.29384	5.39096	0.0449941	1	T	F	T	T
Utp14b	0.216407	7.28343	5.3888	0.0450285	1	T	F	F	T
Sgcb	0.664005	2.48615	5.3874	0.0450509	1	T	F	T	T
Ypel1	-1.09034	0.895574	5.38151	0.0451451	1	T	F	T	F
Il21	-5.66691	-1.48088	5.88352	0.0451461	1	T	F	T	T
Mrpl55	-0.421639	4.29726	5.3809	0.0451549	1	F	F	F	F
Fam53b	0.415042	4.90004	5.37983	0.045172	1	T	F	T	T
Aoc2	0.498709	3.88058	5.37622	0.0452299	1	F	F	F	F
Hip1	-0.418682	6.55656	5.37138	0.0453077	1	T	F	T	T
Fbn1	-0.532679	5.06557	5.37105	0.045313	1	T	F	F	F
Gm45871	0.884078	1.47891	5.37042	0.045323	1	F	F	T	F
Wwp2	0.216556	6.08789	5.369	0.0453459	1	F	F	T	T
A4galt	0.40021	5.99231	5.362	0.0454587	1	F	F	F	F
Trmo	-0.49565	3.59198	5.36162	0.045465	1	F	F	T	F
Mcidas	-1.99336	-0.652119	5.35446	0.0455808	1	F	F	T	F
Txndc12	-0.341303	6.04129	5.35059	0.0456435	1	F	F	T	F
AC133103.1	3.13804	-0.79605	5.3499	0.0456546	1	F	F	F	F
Thg1l	0.338111	4.88532	5.34889	0.0456711	1	F	F	T	T
Vangl2	-0.370488	5.46105	5.34805	0.0456847	1	F	F	T	T
Coq8b	0.514114	3.40662	5.34777	0.0456893	1	T	F	F	F
Gm20878	2.01097	-0.301709	5.34744	0.0456947	1	F	F	F	T
Slco3a1	0.456064	4.1947	5.3441	0.0457489	1	T	F	T	F
Gm45799	3.77682	-0.161766	5.34291	0.0457684	1	F	F	F	F
Iigp1	-5.07591	-1.81137	5.83202	0.0458626	1	T	F	T	T
Sapcd1	5.08475	-1.78227	5.83112	0.0458753	1	F	F	F	F
Pax2	-2.01429	-0.293706	5.334	0.0459137	1	F	F	T	F
Zxdc	0.337916	5.86935	5.33127	0.0459584	1	T	T	T	T
Gart	-0.184199	8.44965	5.33097	0.0459633	1	T	F	F	F
H2-Q1	4.68757	-2.02084	5.81597	0.0460888	1	T	F	F	F
Dgki	-1.53092	0.00668053	5.31998	0.0461438	1	T	F	T	T
Arhgap27	0.612667	5.12101	5.31923	0.0461561	1	T	F	T	T
Arhgap11a	0.204001	6.92481	5.31576	0.0462133	1	T	F	F	T
Sephs1	-0.212627	6.59978	5.31554	0.0462168	1	F	F	T	F
Prob1	0.444201	3.82564	5.31433	0.0462369	1	F	F	F	F
Gm2974	-2.81292	0.94111	5.31098	0.0462922	1	F	F	F	F
Fbxo41	-2.43048	-0.709226	5.30985	0.0463107	1	T	F	T	T
Isl1	-2.03714	1.3733	5.30894	0.0463259	1	T	F	F	F
Bspry	0.412365	5.27262	5.30689	0.0463597	1	T	F	F	F
Gatd1	0.364342	4.62217	5.29858	0.0464975	1	F	F	F	F
Glb1	0.249519	5.62237	5.29512	0.046555	1	T	F	F	F
Vmn2r7	1.02	1.67445	5.29006	0.0466392	1	F	F	F	F
Trappc13	-0.247114	6.14631	5.28963	0.0466465	1	T	F	T	F
Gabrd	4.52522	-2.07615	5.77274	0.0467057	1	T	F	T	F
Inafm1	0.714193	2.34511	5.2771	0.0468561	1	F	F	T	T
Tgif1	-0.470567	4.37684	5.27587	0.0468767	1	T	F	T	F
Cyp26b1	-1.93855	0.294016	5.27533	0.0468857	1	F	F	T	T
Gm3667	-1.41723	1.29903	5.26998	0.0469756	1	F	F	F	F
Adcy5	-1.69248	0.176592	5.26956	0.0469827	1	F	F	T	T
Ppp1r10	0.2069	6.85411	5.26639	0.0470361	1	F	F	F	F
Rorc	-2.76918	-1.1615	5.26348	0.0470852	1	F	F	F	F
Trdmt1	-0.756213	2.29115	5.26132	0.0471217	1	T	F	T	T
Phgdh	0.250339	8.3955	5.25738	0.0471882	1	F	F	F	F
Gmip	0.402785	5.45239	5.24556	0.0473887	1	T	F	F	F
Cldn7	0.23645	6.39581	5.24163	0.0474556	1	F	F	F	F
D10Wsu102e	0.452116	9.7772	5.23398	0.0475861	1	T	F	T	T
AU022751	2.06564	0.859632	5.23318	0.0475999	1	F	F	F	F
Pls3	-0.594947	5.00691	5.23122	0.0476335	1	T	F	F	T
Spata2l	-1.65421	-0.0909139	5.22868	0.0476769	1	T	F	F	T
Olfr1500	4.35308	-2.14195	5.70574	0.0476831	1	F	F	F	F
Vav3	0.628309	4.42246	5.22271	0.0477793	1	T	F	T	F
Pml	-0.306733	4.91747	5.22119	0.0478056	1	T	F	T	F
S100a16	-1.14849	4.12369	5.21718	0.0478745	1	F	F	T	F
Wdr20	0.352873	4.38391	5.21306	0.0479456	1	T	F	T	T
Dusp9	0.256378	9.27336	5.2059	0.0480693	1	F	F	T	F
Myh6	-1.3739	0.865366	5.20482	0.048088	1	F	F	F	F
Ecm2	6.6818	-0.840925	5.67544	0.0481338	1	T	F	T	T
Prkra	-0.475284	3.51826	5.19924	0.0481848	1	T	F	F	F
Klhdc2	-0.380057	5.74235	5.19851	0.0481975	1	T	F	T	F
Dpysl5	-0.760262	3.26969	5.19665	0.0482298	1	F	F	T	F
Vmn2r110	-3.37444	-1.64997	5.1919	0.0483125	1	F	F	F	F
Dnmt3a	-0.206756	6.72813	5.19183	0.0483137	1	T	T	T	T
Arsi	-0.790453	2.32827	5.18812	0.0483784	1	F	F	F	F
Kif17	3.47599	-1.63746	5.1821	0.0484836	1	F	F	F	F
Ampd2	-0.206876	6.71415	5.18078	0.0485067	1	T	F	F	F
Vps52	0.214469	6.05671	5.17978	0.0485242	1	F	F	F	T
Pla2g6	0.243838	5.96371	5.17463	0.0486146	1	T	F	T	T
Stk36	-0.808108	2.20193	5.1736	0.0486326	1	F	F	T	F
Dyrk4	5.12634	-1.80273	5.63535	0.0487387	1	F	F	F	T
Erp44	-0.265012	6.26289	5.16579	0.0487701	1	T	F	T	T
Cpeb1	4.33402	-2.1481	5.62869	0.0488402	1	F	F	T	F
Myh7b	0.644648	3.23579	5.16113	0.0488523	1	F	F	F	F
Abca17	2.16024	-0.896896	5.16006	0.0488712	1	F	F	F	F
Selenon	-0.363152	5.36655	5.15759	0.0489148	1	T	T	T	T
Tnfrsf9	-1.00379	4.08419	5.15416	0.0489756	1	T	F	F	F
Ptprs	0.326736	7.67005	5.15025	0.049045	1	T	F	T	F
Aff1	-0.686086	4.76186	5.14893	0.0490685	1	T	F	F	T
Cstf3	-0.277157	5.67244	5.14833	0.0490791	1	T	F	F	F
Apol7c	-5.06819	-1.7824	5.6098	0.0491295	1	F	F	T	F
Lpar4	-1.59822	1.72668	5.14497	0.0491389	1	T	F	T	T
Dnajb6	-0.195814	6.8296	5.13749	0.0492721	1	T	F	T	T
Adamtsl1	5.12351	-1.8067	5.59759	0.0493177	1	T	F	T	T
Ighmbp2	0.397093	4.67803	5.13187	0.0493727	1	F	F	T	T
Kncn	-5.15332	-1.7451	5.58792	0.0494674	1	F	F	F	F
B4galt6	-0.640442	6.46708	5.1264	0.0494707	1	F	F	T	F
Sp8	-1.52599	1.7735	5.12474	0.0495005	1	F	F	T	F
Gm43951	0.934922	3.72421	5.12418	0.0495105	1	F	F	F	F
Msl3	-0.40677	4.84315	5.12018	0.0495825	1	T	T	T	T
Oxnad1	-0.491603	3.62185	5.11809	0.04962	1	T	F	F	F
Alox8	0.933036	2.04674	5.11468	0.0496815	1	F	F	T	F
Dlc1	-0.286742	6.06146	5.11403	0.0496932	1	T	F	T	F
Olfr401	4.34509	-2.15048	5.5657	0.0498135	1	F	F	F	F
Slc52a3	0.850667	2.86281	5.10697	0.0498209	1	T	F	F	F
Mt2	0.687833	7.41186	5.10491	0.0498583	1	F	F	F	F
Mex3c	-0.218688	6.06546	5.09921	0.0499617	1	T	F	F	T
Rap2c	-0.236179	6.40893	5.09915	0.0499626	1	T	T	T	T
Tmtc4	0.513193	3.33565	5.09343	0.0500667	1	T	F	T	F
Upk3a	4.56919	-2.07128	5.54808	0.0500904	1	T	F	F	T
Pcsk2	-3.56902	-1.48953	5.089	0.0501476	1	T	F	F	F
Ttn	-1.61792	2.43808	5.08673	0.050189	1	T	F	F	T
Tmem252	-0.797745	1.82258	5.0822	0.0502718	1	F	F	T	T
Zfp934	0.547172	2.98332	5.08177	0.0502798	1	F	F	F	F
Olfr624	0.429467	5.59436	5.07408	0.0504208	1	F	F	F	F
Tomm34	-0.257235	5.71184	5.07391	0.0504239	1	F	F	T	F
Inhba	-1.28931	1.03553	5.07054	0.0504859	1	F	F	T	F
Amt	0.286682	6.18685	5.06548	0.0505791	1	F	F	F	F
Serpinf2	0.623745	4.78631	5.06404	0.0506058	1	F	F	T	F
Msx3	-5.16721	-1.75535	5.51208	0.0506621	1	F	F	T	F
A930002H24Rik	2.89972	-1.45104	5.05892	0.0507004	1	F	F	F	T
Zfp36l3	0.51562	4.39886	5.05568	0.0507603	1	F	F	F	F
Zbtb22	0.270362	5.34317	5.05362	0.0507985	1	F	F	F	F
Nectin2	-0.195274	7.57176	5.05354	0.0508001	1	T	F	F	F
Clec1a	-1.19367	1.61432	5.04729	0.0509162	1	T	F	T	T
Hira	0.205154	6.97877	5.04706	0.0509205	1	T	F	F	F
Snx17	0.222394	6.09067	5.04113	0.0510309	1	T	F	F	T
Ntn1	-0.569152	4.61907	5.03784	0.0510923	1	T	F	T	T
Pex7	0.413921	3.97076	5.03765	0.0510959	1	F	F	T	T
Slc30a2	0.338593	5.17363	5.03464	0.0511521	1	F	F	F	F
Csnk2a1	-0.225689	7.9677	5.03384	0.0511671	1	T	F	F	T
Bccip	-0.299326	5.76192	5.0322	0.0511978	1	F	F	T	F
Mfn2	0.208406	6.70597	5.02704	0.0512946	1	F	F	T	T
Hp1bp3	0.271724	5.76334	5.02607	0.0513128	1	F	F	T	T
Strap	0.24068	7.74538	5.02417	0.0513486	1	T	T	T	T
Ankrd50	0.188685	6.82752	5.02038	0.0514199	1	F	T	F	T
Ercc6	0.275562	5.6322	5.02036	0.0514202	1	T	F	T	T
Ubl4a	0.314436	5.04398	5.01724	0.051479	1	F	F	T	F
Ppm1h	0.47471	4.19888	5.01235	0.0515714	1	T	F	T	F
Atp8a1	-0.493038	4.33349	5.00638	0.0516844	1	T	F	F	T
Laptm5	0.724482	2.55053	5.00338	0.0517413	1	T	F	T	F
Rarres2	-2.75609	-0.665972	5.00136	0.0517796	1	F	F	F	F
Acer2	-0.961528	1.37685	4.98889	0.0520172	1	T	F	T	T
Ddx43	2.14985	-0.578018	4.9875	0.0520437	1	F	F	F	F
Psmc6	-0.263516	6.80752	4.98631	0.0520665	1	F	F	F	F
Lmln	0.393044	4.19925	4.97652	0.0522542	1	T	F	T	T
Slc8a1	-0.953554	1.49125	4.97343	0.0523136	1	T	F	T	T
Zfp740	-0.241687	6.3017	4.97196	0.0523419	1	T	F	T	T
Col5a3	-1.59967	1.00754	4.96859	0.0524069	1	T	F	F	T
Bloc1s6	0.914765	3.17786	4.96428	0.0524901	1	T	F	F	T
Kcnj1	-4.34369	-2.12348	5.39808	0.05253	1	T	F	T	F
Zfp11	0.512852	3.67558	4.96195	0.052535	1	T	F	T	T
Rrp1b	-0.22443	6.75103	4.96034	0.0525663	1	F	F	T	F
Gm49337	6.43067	-1.02901	5.38849	0.0526911	1	F	F	F	F
Serpina3m	6.22441	-1.06468	5.3829	0.0527854	1	F	F	F	T
Ano10	0.389684	4.62946	4.94582	0.0528483	1	T	F	F	T
Sergef	-1.03696	1.89131	4.94549	0.0528548	1	F	F	T	F
Clcn1	-1.56134	0.0986661	4.94497	0.0528649	1	F	F	F	F
Ppat	-0.210693	7.06996	4.93924	0.0529766	1	T	F	F	F
Magea5	-4.99118	-1.83459	5.37032	0.0529984	1	F	F	T	F
Ackr2	-2.04257	1.1668	4.92961	0.0531653	1	F	F	T	T
Ncoa6	0.178029	7.07747	4.92902	0.0531769	1	T	F	F	F
Col2a1	-1.58316	2.43686	4.92779	0.0532011	1	T	F	T	F
Dnaic2	-4.48314	-2.07913	5.35363	0.0532826	1	T	F	F	F
Zc3h11a	-0.246096	6.79111	4.92335	0.0532885	1	T	F	F	F
Zfp78	1.21104	0.734983	4.91834	0.0533873	1	T	F	T	T
2810408A11Rik	1.93587	-0.627043	4.91833	0.0533874	1	F	F	F	F
Rcn3	-0.417538	5.88296	4.9168	0.0534176	1	T	F	F	F
Tpcn2	-1.09905	2.4174	4.91578	0.0534378	1	F	F	F	T
Zfr	-0.239775	6.74149	4.91429	0.0534673	1	F	F	F	F
Gemin2	-0.311183	4.57537	4.91205	0.0535115	1	F	F	F	F
Serpina1b	2.96989	-0.690878	4.91198	0.053513	1	T	F	F	F
Olfr1391	4.31455	-2.15805	5.3291	0.0537039	1	F	F	F	F
Slc16a11	1.3182	0.618774	4.9017	0.0537168	1	T	F	F	F
H2-DMb1	4.34568	-2.14927	5.3276	0.0537298	1	F	F	F	T
Slc32a1	-1.17454	2.33867	4.89701	0.0538103	1	T	F	T	T
Rbm24	-1.93933	2.42248	4.89466	0.0538572	1	T	F	F	T
Kndc1	2.42532	-0.42924	4.88639	0.0540226	1	T	T	F	T
Zfy1	4.97016	-1.8729	5.30477	0.0541262	1	F	F	F	T
Nfya	0.203733	6.54953	4.87898	0.0541713	1	T	F	T	T
Ubfd1	-0.188017	8.13488	4.87722	0.0542066	1	T	F	T	F
Cpt2	0.249741	5.51801	4.87692	0.0542126	1	F	F	F	F
Shc3	5.02205	-1.86578	5.29699	0.0542621	1	F	F	F	T
C9	3.3217	-1.70376	4.87296	0.0542924	1	F	F	T	T
Gm49345	-6.24617	-1.02544	5.29435	0.0543083	1	F	F	F	F
LT629154.3	-6.23758	-1.03156	5.28416	0.0544873	1	F	F	F	F
Pcif1	0.285371	5.25694	4.85553	0.0546451	1	F	F	F	T
Mfap1b	-0.310481	5.98379	4.85526	0.0546505	1	F	F	F	T
Lyn	0.458102	5.45254	4.84636	0.0548319	1	T	T	F	T
Gm7030	4.9448	-1.88708	5.26451	0.0548345	1	F	F	F	F
Dgkk	-0.360395	5.36125	4.84494	0.0548608	1	T	F	T	T
Ncam1	-0.357407	5.56054	4.84263	0.054908	1	T	F	T	T
Olfml2b	-1.49005	0.772909	4.83945	0.0549732	1	F	F	F	F
Btg1	-0.33524	5.4928	4.83446	0.0550753	1	F	F	T	T
Has2	-0.583734	4.27532	4.82871	0.0551935	1	T	T	T	T
1700067K01Rik	-1.15477	0.581173	4.81882	0.0553976	1	F	F	F	F
Clns1a	-0.224105	6.95589	4.81569	0.0554623	1	F	F	F	F
Frmd4a	-0.226714	6.52849	4.81535	0.0554693	1	T	T	T	T
Olfr1262	1.74134	0.344091	4.81488	0.0554791	1	F	F	F	F
Gapdh	-0.480933	11.2737	4.81433	0.0554904	1	F	F	T	F
Slc29a2	0.363217	5.85508	4.80988	0.0555826	1	F	F	T	F
Serpinh1	-0.62062	9.18482	4.80538	0.0556763	1	F	F	T	F
Snx7	-0.365109	4.3333	4.80346	0.0557161	1	F	F	F	T
Vmn2r29	4.94033	-1.90092	5.2139	0.0557423	1	F	F	F	F
Qars	0.548099	5.64563	4.80131	0.0557609	1	T	F	F	F
Cpn2	4.31458	-2.1534	5.21126	0.05579	1	F	F	T	F
Xpnpep2	1.60302	0.71003	4.79986	0.0557912	1	T	F	T	F
Cd2ap	-0.202618	6.8866	4.79276	0.0559396	1	T	T	T	T
Dlst	0.230933	7.42984	4.78792	0.0560408	1	T	F	F	F
Olfr1506	-3.45842	0.894891	4.78665	0.0560676	1	F	F	F	F
Cdkl5	-0.508164	3.86276	4.78075	0.0561916	1	F	F	F	F
Gpn3	-0.277656	5.01195	4.77814	0.0562465	1	F	F	F	F
Clcf1	5.0416	-1.80833	5.18534	0.0562631	1	F	F	F	F
Lcp1	-0.359227	5.92726	4.7751	0.0563106	1	T	F	T	T
Dnah7a	4.22095	-2.18407	5.17445	0.0564634	1	F	F	F	F
Mmp9	-0.935099	6.27004	4.76629	0.0564967	1	F	F	F	F
Zfp617	0.352867	4.53546	4.76482	0.056528	1	T	F	T	T
Col15a1	-1.91008	-0.444382	4.76445	0.0565357	1	F	F	F	F
Slc22a4	-4.90319	-1.88057	5.16887	0.0565663	1	T	T	F	T
Sel1l3	0.42142	4.33323	4.76041	0.0566215	1	T	F	T	F
Olfm3	-4.94548	-1.87424	5.16481	0.0566415	1	T	T	F	T
Gng10	-0.733502	2.97526	4.75917	0.0566478	1	T	F	F	T
Npcd	2.67891	0.727766	4.75824	0.0566676	1	T	F	T	T
Crtap	0.23905	6.33054	4.75532	0.0567299	1	T	F	F	F
Gabpa	-0.217946	6.61806	4.75448	0.0567476	1	T	F	T	F
Fmo2	-0.964801	1.37	4.75256	0.0567886	1	T	F	T	T
Gtse1	0.222068	6.51622	4.75163	0.0568085	1	T	F	F	T
Mia2	0.19053	7.00026	4.75044	0.0568339	1	T	F	F	F
Akap8l	0.387713	4.15899	4.74935	0.0568571	1	T	F	F	F
Olfr774	1.13022	1.29037	4.74788	0.0568886	1	F	F	F	F
Olfr809	2.8756	-1.45687	4.7472	0.0569031	1	F	F	F	F
Gp1bb	-1.41988	0.710587	4.745	0.0569501	1	F	F	T	F
Kif26a	0.543103	7.904	4.73823	0.0570953	1	F	F	F	F
Ptges2	0.387983	4.58282	4.73546	0.0571548	1	F	F	F	T
Ufm1	-0.24679	5.70553	4.72984	0.0572757	1	T	F	F	T
Slc20a2	0.222944	6.51773	4.72859	0.0573025	1	F	F	F	F
Ebpl	0.373725	4.61241	4.72841	0.0573065	1	F	F	T	T
Zfp952	-0.547252	3.09257	4.72628	0.0573525	1	F	F	F	F
Nol12	0.268247	5.48861	4.72411	0.0573993	1	T	F	T	T
Alyref	0.183655	7.42537	4.72241	0.0574362	1	F	F	F	T
Clec9a	-4.26045	-2.15734	5.11993	0.0574802	1	F	F	T	T
Gm45713	-5.03756	-1.80978	5.11796	0.0575174	1	F	F	F	F
Myef2	-0.203944	6.91702	4.71617	0.0575711	1	T	F	F	T
Hoxa6	-4.93559	-1.87562	5.10758	0.0577139	1	F	F	T	T
Pcgf2	-0.296111	5.56803	4.70879	0.0577315	1	F	F	T	F
Abcc4	0.345285	5.79011	4.70765	0.0577564	1	F	F	T	F
Syne2	-0.276027	5.71141	4.70544	0.0578046	1	T	F	F	F
Yars2	-0.285688	5.32867	4.70493	0.0578157	1	T	F	F	F
Psmd3	0.165629	8.36356	4.70277	0.0578628	1	T	F	F	F
Ptn	-1.58575	1.32945	4.69887	0.057948	1	F	F	F	T
Rhbdd3	-0.57243	3.44305	4.69644	0.0580012	1	F	F	F	F
Fscn1	-0.247932	8.57714	4.68655	0.0582183	1	F	F	T	F
Slc2a7	4.75109	-1.94847	5.07892	0.0582609	1	F	F	F	F
Auts2	0.291016	6.25681	4.68239	0.0583098	1	T	F	T	F
Vmn1r72	0.806443	3.70513	4.67376	0.0585004	1	F	F	F	F
Olfr374	0.581298	4.38685	4.67298	0.0585178	1	F	F	F	F
Gnai1	-0.658055	3.22309	4.67157	0.0585489	1	T	F	T	T
Fkbp15	0.230385	6.32225	4.66759	0.0586371	1	T	F	F	T
Sec24d	-0.248974	6.00327	4.66412	0.0587142	1	T	F	F	F
Cxcl12	-1.31681	2.73994	4.6634	0.0587302	1	T	F	T	T
Sesn2	0.327201	6.25103	4.66121	0.058779	1	F	F	F	T
Myo15b	0.492294	4.00657	4.65985	0.0588092	1	T	F	F	F
Hsp90aa1	-0.154967	11.615	4.65631	0.0588882	1	F	F	T	F
Gm14124	0.817942	2.74528	4.65333	0.0589547	1	F	F	F	F
Ube2t	-0.53694	3.26312	4.64948	0.0590408	1	F	F	F	F
Zfp781	-2.02897	1.79392	4.64538	0.0591328	1	T	F	T	T
Eapp	0.263795	5.34329	4.64331	0.0591791	1	F	F	T	T
Cited1	0.223113	7.61593	4.63726	0.0593152	1	F	F	F	F
Acy1	0.493945	5.2999	4.6362	0.0593391	1	F	F	F	F
Pcdh19	-0.809366	2.73711	4.63278	0.0594161	1	T	F	T	T
Dcdc2c	0.692955	2.93666	4.62791	0.0595263	1	F	F	F	F
Cebpe	-4.24841	-2.15866	5.01321	0.0595411	1	F	F	F	F
Ergic1	-0.324069	6.21792	4.62496	0.059593	1	F	F	T	T
Ece2	0.842937	2.08994	4.62049	0.0596944	1	T	F	T	F
Armcx6	-2.06772	-0.0829907	4.6145	0.0598304	1	T	F	F	T
Ccng1	0.274837	5.84742	4.61157	0.0598973	1	T	F	F	T
Wnk3	0.452239	6.45085	4.611	0.0599101	1	T	F	T	T
Ciao2a	-0.275827	5.53476	4.60832	0.0599713	1	T	F	T	F
Mt3	-1.84655	-0.255747	4.60535	0.0600391	1	F	F	F	F
Peg10	0.204422	11.9203	4.60385	0.0600734	1	T	F	F	T
Ripply3	0.534933	3.40603	4.60336	0.0600846	1	T	F	T	F
Myo18b	-4.93063	-1.87631	4.98389	0.0601243	1	F	F	F	F
Actl10	4.11782	-2.23025	4.9838	0.060126	1	F	F	F	F
Dnah12	4.11782	-2.23025	4.9838	0.060126	1	F	F	F	F
Olfr18	4.80936	-1.95889	4.97679	0.0602665	1	F	F	F	F
Slc35a5	-0.644294	3.58735	4.5945	0.0602879	1	T	F	F	F
Trim12c	-1.03345	2.41693	4.59011	0.0603889	1	T	F	T	T
Thap3	0.447941	3.38778	4.58214	0.0605728	1	F	F	F	F
Bicral	-0.338127	4.5156	4.58074	0.0606052	1	F	F	T	T
Ptgdr	-4.83403	-1.92751	4.95248	0.0607572	1	T	F	T	T
Prl5a1	-1.31969	4.13425	4.57318	0.0607804	1	F	F	F	F
Tmlhe	0.741043	2.34668	4.573	0.0607845	1	F	F	T	F
Fbxl12	0.314515	5.22275	4.56536	0.0609623	1	F	F	F	F
Ptov1	-0.249026	6.76427	4.56145	0.0610533	1	F	F	T	F
Sh2d2a	-3.32628	-1.75974	4.56114	0.0610607	1	T	F	T	T
Emilin2	-0.746718	2.66162	4.55897	0.0611114	1	T	F	T	F
Kcnj3	-5.05468	-1.81945	4.93306	0.0611529	1	T	F	T	F
Actr6	-0.487268	3.25661	4.55411	0.0612251	1	T	F	F	F
Nkpd1	5.31158	-1.73505	4.92925	0.061231	1	F	F	F	T
Cdh23	2.58293	0.636833	4.54897	0.0613457	1	F	T	F	T
Lgmn	0.288451	9.13262	4.5481	0.0613662	1	F	F	F	F
Rbfox1	-4.50018	-2.07711	4.91838	0.0614543	1	T	T	F	T
Mybphl	-4.73658	-1.94892	4.91203	0.0615853	1	T	F	F	T
Gm7102	0.822895	1.68847	4.53646	0.0616403	1	F	F	F	F
Lypla2	0.226395	6.54947	4.53594	0.0616527	1	F	F	F	F
Vmn2r20	5.87153	-1.31992	4.90855	0.0616573	1	F	F	F	F
Fn3krp	0.464803	3.60223	4.53428	0.0616919	1	T	F	T	T
Tmod2	-0.745882	3.13966	4.52731	0.061857	1	T	F	T	T
Fcho1	-1.23617	1.33147	4.52451	0.0619235	1	F	F	T	T
Api5	-0.167944	7.73268	4.5239	0.0619379	1	F	F	T	F
Cd93	-0.553702	3.28918	4.52223	0.0619778	1	T	F	F	T
Itgam	2.34309	-0.80778	4.52202	0.0619828	1	T	F	F	F
Sec16b	0.807499	2.06075	4.52087	0.06201	1	F	F	F	F
Acsl6	-1.5488	1.04632	4.52063	0.0620157	1	T	F	F	T
Setd4	0.948556	2.31846	4.52047	0.0620195	1	F	F	F	F
Cetn2	-0.367957	3.98187	4.52003	0.0620302	1	T	F	F	T
Zfp933	0.412648	4.04356	4.51908	0.0620529	1	T	F	T	F
Bace2	1.90512	-0.472787	4.51264	0.0622065	1	T	F	T	T
Hps4	0.369838	4.58292	4.50712	0.0623386	1	F	F	F	F
Rtkn2	0.593638	2.73118	4.50478	0.0623948	1	F	F	T	F
Nt5c1a	-4.77835	-1.94347	4.87293	0.0623997	1	F	F	F	T
Olfr859	0.929988	1.05527	4.50364	0.062422	1	F	F	F	F
Cd36	-4.81473	-1.93834	4.8714	0.062432	1	F	F	T	T
Gm10800	-2.16773	0.338284	4.50034	0.0625012	1	F	F	F	F
Hspa4	-0.177896	9.38211	4.49906	0.062532	1	T	T	F	T
Pnpt1	0.249859	5.69063	4.49765	0.062566	1	F	F	F	F
Rbks	0.943772	1.29317	4.49653	0.062593	1	F	F	F	F
Vmn1r217	1.14126	1.11654	4.49438	0.0626448	1	F	F	F	F
En2	-0.974035	1.33765	4.4858	0.062852	1	T	F	T	F
Tmem64	0.242976	5.87016	4.48196	0.0629453	1	T	F	T	F
Fbxo43	1.31397	0.17006	4.47649	0.0630782	1	T	F	T	T
Aoc1	-1.28076	3.47708	4.47543	0.0631039	1	F	F	F	F
Dsp	0.231068	9.56834	4.47245	0.0631764	1	F	F	F	T
Hpgds	1.58767	-0.0802159	4.47182	0.0631917	1	F	F	F	F
Mgp	-1.69933	0.511926	4.46655	0.0633203	1	F	F	F	F
Slc35f6	0.226723	5.80208	4.46613	0.0633306	1	T	F	T	T
Nfkbil1	0.430021	3.58098	4.4649	0.0633607	1	F	F	F	F
Arfip1	-0.259598	5.62536	4.46428	0.0633759	1	T	F	T	F
Gm29797	4.30068	-2.15468	4.82625	0.0633908	1	F	F	F	F
Zfp968	-1.93362	1.07693	4.46092	0.0634581	1	F	F	F	F
Pianp	1.24756	1.50411	4.46081	0.0634608	1	F	F	T	F
Mlycd	0.572089	2.6936	4.45623	0.0635732	1	F	F	T	T
Cdkn3	1.08928	1.86256	4.45221	0.063672	1	T	F	F	T
Shisa2	-1.50924	2.89809	4.45194	0.0636788	1	T	F	F	T
Rec114	2.53546	-0.584897	4.45145	0.0636908	1	F	F	F	F
Skp1a	-0.16279	7.7735	4.45111	0.0636992	1	F	F	T	F
Pcdhga6	4.73737	-1.98138	4.81042	0.0637316	1	F	F	F	F
Atpsckmt	-0.503493	3.30818	4.44678	0.0638058	1	T	F	T	F
Lama2	-2.19572	-0.470863	4.44572	0.0638321	1	F	F	F	T
Smc6	-0.192297	7.01149	4.44465	0.0638585	1	T	F	F	F
Usp2	-0.387249	3.94442	4.44298	0.0638999	1	T	F	T	T
Il18r1	-1.66106	-0.372459	4.44183	0.0639281	1	T	F	F	T
Gbe1	0.380733	4.39179	4.43663	0.0640569	1	T	F	F	F
Tmem178	-3.34227	-1.64162	4.43621	0.0640673	1	T	F	F	F
Ptp4a3	0.491542	5.31598	4.43419	0.0641175	1	F	F	T	T
Ift74	-0.453452	3.54521	4.43338	0.0641377	1	F	F	T	F
Sult6b1	4.71331	-2.00247	4.78827	0.0642123	1	F	F	F	F
Pgm2l1	-0.495112	3.738	4.42625	0.0643151	1	T	F	T	T
Slc22a17	0.942894	2.09984	4.42188	0.0644241	1	T	F	F	F
Cartpt	-4.84838	-1.88838	4.77426	0.064519	1	F	F	F	F
Ipo5	-0.164046	9.33217	4.41561	0.0645809	1	T	F	F	T
Dchs1	-1.04693	2.65108	4.41504	0.0645953	1	F	F	F	F
Cstad	4.09072	-2.23273	4.76837	0.0646485	1	F	F	F	F
Specc1	0.372151	6.39159	4.41063	0.0647059	1	T	T	F	T
Zbtb21	0.252825	5.5374	4.40743	0.0647861	1	T	F	T	T
Rab1a	-0.221645	7.37618	4.40695	0.0647982	1	T	F	F	F
Efna2	-0.580981	2.94757	4.40575	0.0648284	1	T	F	F	F
Amotl1	-0.360024	6.56188	4.40115	0.0649445	1	T	F	T	T
Agbl4	4.11389	-2.23065	4.75443	0.0649562	1	F	F	T	F
Ddr2	-1.34667	0.1646	4.39526	0.0650932	1	F	F	T	T
Grik3	-0.595709	3.91578	4.39295	0.0651517	1	F	F	T	T
Poglut1	0.382167	4.91599	4.3917	0.0651833	1	F	F	T	T
Aqp11	0.327737	4.88135	4.39096	0.0652021	1	F	F	T	T
Gm10283	4.14474	-2.22777	4.73876	0.0653044	1	F	F	F	F
Slitrk1	4.14864	-2.22737	4.73735	0.0653358	1	T	F	T	T
Adh6b	4.14864	-2.22737	4.73735	0.0653358	1	T	F	T	T
Slc19a3	0.749167	2.1685	4.38529	0.0653462	1	F	F	F	F
Uqcrq	0.302929	5.85889	4.38162	0.0654395	1	T	F	T	F
Adamts5	-1.96969	2.10104	4.37369	0.0656419	1	T	F	T	T
Cd101	3.14848	-1.81118	4.37006	0.0657347	1	F	F	T	F
Atp9a	0.320191	5.46747	4.36833	0.0657792	1	F	F	F	T
Olfr118	0.943145	1.36007	4.35923	0.0660128	1	F	F	F	F
Elf4	0.368559	6.64459	4.35679	0.0660758	1	T	F	T	T
Usf3	0.21222	6.08824	4.35356	0.0661592	1	T	F	T	F
Dagla	2.55103	2.55234	4.35121	0.0662198	1	F	F	T	F
Slfn9	0.443357	3.71154	4.34606	0.0663531	1	T	F	F	T
Cmya5	2.89386	-1.13418	4.34473	0.0663875	1	T	F	F	T
Prex2	0.503786	5.07889	4.34013	0.066507	1	F	F	T	T
Nrbf2	-0.331137	4.50237	4.33835	0.0665534	1	T	F	F	T
Gal3st1	0.672371	2.73622	4.33804	0.0665613	1	T	F	F	F
Nepn	3.0048	-1.4372	4.33041	0.0667604	1	F	F	F	T
Adcy7	0.467235	6.73112	4.3273	0.0668417	1	T	F	T	F
Rapgef3	0.620999	2.81547	4.32494	0.0669034	1	F	F	T	T
Tfrc	-0.262607	7.5303	4.32378	0.0669338	1	T	F	F	F
Ermn	-3.20038	-0.525041	4.32196	0.0669815	1	T	F	T	T
Olfr1388	0.269686	8.0065	4.32111	0.0670038	1	F	F	F	F
Yif1b	0.221546	5.55763	4.32106	0.0670049	1	T	F	F	F
Hoxd3	4.59112	-2.02432	4.66358	0.0670097	1	T	T	T	T
Jaml	-1.942	1.41837	4.31464	0.0671738	1	F	F	F	F
Usp16	-0.205677	5.98306	4.30993	0.0672979	1	F	F	F	F
Pde6a	2.58869	-1.27522	4.30796	0.0673499	1	F	F	F	F
Mcc	-0.512845	4.52709	4.30758	0.06736	1	T	F	T	T
Rnf123	0.342592	4.77383	4.30304	0.06748	1	F	F	F	F
Atrip	0.501078	3.81318	4.30172	0.067515	1	F	F	F	F
Golga7b	-1.5845	0.0188985	4.29643	0.0676551	1	F	F	T	F
Ndufa7	-0.442258	4.98964	4.29062	0.0678097	1	F	F	F	F
Adgrg3	-1.95148	0.128444	4.28862	0.0678631	1	F	F	F	F
Coro2a	-0.662333	2.88435	4.28799	0.0678799	1	F	F	T	F
Smim14	-0.882065	2.4076	4.28617	0.0679286	1	T	F	T	T
Tspyl3	-0.87509	1.28636	4.28363	0.0679962	1	T	F	F	F
Gm15080	5.63074	-1.4737	4.61457	0.0681532	1	F	F	F	F
Map4	0.164228	8.26023	4.27425	0.0682477	1	T	F	T	T
H60b	-2.56543	-1.28245	4.27344	0.0682692	1	F	F	F	F
Cep295	0.18134	6.61596	4.27217	0.0683035	1	F	F	F	F
Nipal2	3.11963	-1.80459	4.27121	0.0683293	1	F	F	T	F
Prl3d3	-1.21116	2.08729	4.27098	0.0683355	1	F	F	F	F
Fbxw8	0.16912	7.74453	4.25844	0.0686737	1	F	F	T	F
Frmd7	2.55622	-0.235104	4.25506	0.0687654	1	F	F	T	F
Hsbp1	-0.213737	5.57854	4.25086	0.0688793	1	T	F	T	T
H4c4	0.220137	9.16214	4.24798	0.0689576	1	F	F	F	F
Upk1b	-4.80727	-1.93951	4.58036	0.0689664	1	F	F	F	T
Aldh4a1	0.278124	5.32888	4.24679	0.06899	1	F	F	T	T
Tma16	-0.509413	4.15209	4.24402	0.0690655	1	F	F	T	T
Polg2	0.881396	1.62918	4.24065	0.0691572	1	F	F	F	F
Galnt15	2.40276	-1.10265	4.23783	0.0692344	1	F	F	F	T
Atp6v0d2	-1.96072	-0.899606	4.23047	0.0694361	1	T	F	F	F
Naip6	1.563	0.487908	4.22797	0.0695047	1	F	F	F	T
Rprd1a	-0.232553	5.55506	4.22651	0.0695448	1	T	T	T	T
Mta3	0.222528	6.52732	4.2259	0.0695616	1	T	F	F	F
Snrpb2	-0.390464	5.63874	4.22433	0.0696046	1	F	F	F	F
Fstl1	-0.55787	5.3311	4.22323	0.0696351	1	T	F	T	T
Casp6	-0.470939	3.56053	4.21717	0.0698021	1	T	T	F	T
Otp	-4.89858	-1.90301	4.54494	0.0698219	1	F	F	T	F
Fan1	0.490494	3.0287	4.21353	0.0699028	1	F	F	T	T
Ddx58	-0.550916	3.47445	4.21089	0.069976	1	F	F	F	F
Ltc4s	4.00041	-2.27491	4.53725	0.0700093	1	F	F	F	F
Lad1	0.255428	6.78713	4.20856	0.0700406	1	T	F	T	T
Shisa7	-4.57611	-2.01741	4.53537	0.0700553	1	F	F	T	T
Fzd5	-0.43953	4.71039	4.20756	0.0700683	1	T	F	T	T
Zfand3	-0.227025	5.85335	4.20698	0.0700843	1	T	F	T	F
Usp43	0.566282	4.10629	4.20606	0.07011	1	F	F	F	F
Mcf2	-3.14992	-0.868399	4.2051	0.0701365	1	T	F	F	F
Rab39b	-1.58805	0.122031	4.20468	0.0701484	1	T	F	T	T
H4c6	0.305112	7.85451	4.20138	0.0702401	1	F	F	F	F
Acad11	-0.47202	4.39929	4.20053	0.0702637	1	T	F	T	T
Mvp	0.314973	6.45243	4.20019	0.0702731	1	F	F	F	F
Olfr6	2.77876	-1.18213	4.19479	0.0704238	1	F	F	F	F
Prrg1	1.408	0.417686	4.19287	0.0704775	1	T	F	T	T
Gm2381	0.474361	3.8962	4.19136	0.0705198	1	F	F	F	T
Erp29	-0.225891	6.71719	4.18981	0.070563	1	F	F	F	T
Phf20	0.276043	6.52119	4.1886	0.0705971	1	T	F	T	T
Emc1	0.223488	7.44976	4.18575	0.070677	1	F	F	F	F
Haao	1.77464	0.414022	4.18389	0.0707293	1	T	F	F	T
Slamf8	-3.04395	-1.81804	4.18337	0.0707438	1	F	F	T	F
Dmbx1	-3.02151	-0.256196	4.18298	0.0707547	1	T	F	T	T
Heatr5a	-0.200253	7.34375	4.18247	0.0707691	1	F	F	T	F
Tha1	2.88945	-1.44981	4.17572	0.070959	1	F	F	T	F
Eml4	-0.218674	7.40678	4.17521	0.0709734	1	T	F	T	F
Usp49	0.308692	5.0787	4.17438	0.070997	1	T	F	T	T
Prr23a1	4.55779	-2.06999	4.49669	0.0710098	1	F	F	F	F
Pcdhga10	-1.86942	0.299799	4.17081	0.0710978	1	F	F	F	F
Otog	1.07641	1.0233	4.16617	0.071229	1	T	F	T	T
Rnf26	-0.264405	6.74093	4.16593	0.0712359	1	F	F	T	T
Adh4	4.5378	-2.07489	4.48084	0.0714057	1	F	F	T	F
Fads2	-0.340202	4.69323	4.15913	0.071429	1	T	F	T	F
Adgrf5	0.624092	7.68035	4.15905	0.0714312	1	T	F	T	T
Rgma	-1.11137	2.38481	4.15662	0.0715003	1	T	F	T	T
Kcnn3	2.79241	-1.25374	4.15601	0.0715176	1	F	F	T	T
Myh7	-2.47231	0.722834	4.15057	0.0716729	1	F	F	F	F
Homer2	-0.498721	5.25226	4.14879	0.0717237	1	T	T	T	T
Sntb1	-0.514157	3.23855	4.1457	0.0718122	1	F	F	F	T
Zhx2	-0.761556	2.18541	4.14501	0.0718317	1	F	F	F	F
Sez6l2	0.506828	5.45252	4.14417	0.0718558	1	F	F	F	F
Pold1	-0.279567	6.95449	4.14321	0.0718835	1	F	F	F	F
Kmt5b	0.245316	6.0574	4.14048	0.0719617	1	F	F	T	F
Fam234a	-0.250102	5.26089	4.14024	0.0719687	1	T	F	F	F
Slc39a14	0.302363	6.70092	4.13999	0.0719758	1	T	F	T	T
Slc24a2	-4.53178	-2.04619	4.4556	0.0720423	1	T	F	T	T
Casp1	4.8345	-1.96899	4.44554	0.0722984	1	F	F	F	F
Ccdc17	5.46263	-1.56331	4.44501	0.0723117	1	F	F	F	F
Myo7a	-0.453676	6.78662	4.12716	0.0723453	1	T	F	F	F
Esd	-0.210171	5.92676	4.12225	0.0724875	1	F	F	T	F
Echdc3	-2.91234	-1.4071	4.1216	0.0725063	1	F	F	T	T
Gstk1	-0.916019	1.31681	4.1198	0.0725585	1	F	F	T	F
Magt1	-0.212681	6.72284	4.11787	0.0726144	1	F	F	T	F
Tenm1	4.17578	-2.22473	4.43253	0.072631	1	F	F	F	T
Gm43738	-5.65439	-1.49173	4.43136	0.072661	1	F	F	F	F
Ddias	0.447747	4.13664	4.11275	0.0727632	1	F	F	F	F
Cldn6	0.223107	8.09778	4.11161	0.0727965	1	T	F	F	T
Tbc1d10b	0.167659	7.08502	4.10808	0.0728993	1	F	F	F	F
Gm8246	-4.56358	-2.0483	4.41905	0.0729778	1	F	F	F	F
Cacybp	-0.261817	7.41226	4.10368	0.073028	1	F	F	F	F
Ccdc117	-0.226048	5.78721	4.10323	0.0730411	1	F	F	T	T
Ap1m2	0.222826	5.8156	4.10078	0.0731127	1	F	F	T	F
Zfp706	0.169247	7.43395	4.10051	0.0731206	1	T	F	T	T
Hephl1	-1.98932	1.56199	4.0993	0.073156	1	F	F	F	F
Galnt4	0.42519	3.71394	4.09911	0.0731616	1	T	F	T	F
Scaper	0.369756	4.64449	4.09891	0.0731674	1	T	F	F	F
Ifi214	4.53007	-2.08357	4.40928	0.0732304	1	F	F	T	F
Vcpkmt	0.660214	3.11991	4.09387	0.0733154	1	F	F	T	F
Dach2	4.5055	-2.08699	4.40338	0.0733836	1	T	F	T	T
Ap1b1	0.1799	7.69115	4.09004	0.0734281	1	T	F	F	T
Plekhh2	-0.522117	3.61254	4.08686	0.0735217	1	T	F	T	T
Kdm7a	-0.575842	3.13652	4.08578	0.0735537	1	T	F	T	T
Mycbp2	0.193099	8.39931	4.07767	0.0737933	1	T	F	T	F
Cyp2u1	0.509176	3.19338	4.07238	0.0739503	1	F	F	F	T
Napg	0.353192	4.9292	4.06796	0.0740817	1	F	F	T	F
H2-T3	4.38777	-2.10951	4.37127	0.0742245	1	F	F	T	F
Gm3854	0.555446	3.08712	4.06238	0.0742481	1	F	F	F	F
Aifm3	0.511361	3.45239	4.06198	0.07426	1	F	F	F	F
Cldn23	3.08324	-1.82009	4.05901	0.0743488	1	F	F	T	F
Cpne1	-0.221854	6.18362	4.05751	0.0743939	1	T	F	T	F
Crebl2	0.790026	2.08221	4.04974	0.0746268	1	F	F	F	F
Mfrp	-5.58678	-1.53276	4.35492	0.0746575	1	T	F	F	T
Tmem263	-0.227764	5.64367	4.04715	0.0747047	1	T	T	F	T
Dnajc10	-0.184924	6.9305	4.04669	0.0747184	1	T	F	T	T
Abr	-0.209465	6.65091	4.04373	0.0748077	1	T	F	T	T
Furin	0.210716	8.22967	4.04062	0.0749014	1	F	F	F	F
Mex3b	0.30532	5.47842	4.03882	0.0749558	1	T	F	T	F
Col9a2	-2.44209	-1.11687	4.03865	0.0749609	1	F	F	F	F
Rubcn	0.223497	5.69052	4.03649	0.0750264	1	T	F	T	F
Nppb	-1.02746	2.79686	4.03527	0.0750633	1	F	F	F	F
Lyrm7	0.752234	2.023	4.03416	0.0750969	1	F	F	T	T
Qser1	-0.247855	6.6342	4.03243	0.0751493	1	F	F	T	T
Vkorc1l1	-0.221222	6.33512	4.03018	0.0752173	1	T	F	T	F
Osbpl7	0.44926	3.98051	4.02927	0.075245	1	T	F	T	F
Idua	0.620384	2.28645	4.02683	0.0753192	1	T	F	F	T
Arap2	0.281637	5.59702	4.02609	0.0753417	1	F	F	T	F
Zbbx	2.83495	-1.16319	4.026	0.0753445	1	F	F	F	F
Ssr3	-0.157153	8.26011	4.02405	0.0754037	1	F	F	T	T
Prune2	0.533708	7.14214	4.01959	0.0755396	1	T	F	T	F
Myrf	-0.338314	5.65467	4.0186	0.0755698	1	F	F	T	T
Nap1l1	-0.175652	9.61799	4.01417	0.0757052	1	F	F	F	T
Sdk2	0.421481	5.54797	4.01055	0.0758162	1	F	F	F	F
Insyn2b	-4.4296	-2.08529	4.31095	0.075839	1	T	F	F	F
Fgf14	-4.4296	-2.08529	4.31095	0.075839	1	T	F	T	T
Tax1bp1	-0.189983	6.60544	4.00245	0.0760651	1	T	F	F	F
Gm3550	1.64233	3.10189	3.99824	0.0761946	1	F	F	F	F
Dnah14	4.44182	-2.08539	4.29441	0.0762896	1	T	F	F	F
Gm6020	4.59405	-2.06845	4.29381	0.0763061	1	F	F	F	F
Paqr6	4.59405	-2.06845	4.29381	0.0763061	1	T	F	T	T
Yy2	-2.45499	1.50608	3.99359	0.0763382	1	F	F	T	F
Zfp280c	-0.329427	5.21417	3.99357	0.0763388	1	T	F	F	F
mt-Cytb	0.274477	9.81038	3.99292	0.0763591	1	F	F	F	F
Ppil4	-0.22973	5.67609	3.99013	0.0764453	1	F	F	F	F
Nudcd3	0.246729	7.13422	3.98486	0.0766089	1	T	F	T	T
Olfr1183	0.804458	1.91148	3.98255	0.0766807	1	F	F	F	F
Sirt5	0.506901	6.15922	3.98253	0.0766812	1	T	F	T	F
Nudt16l1	0.223196	5.54637	3.98216	0.0766928	1	F	F	F	F
Krt1	-4.03313	-2.23673	4.2791	0.0767099	1	F	F	T	F
Rbmx	0.245475	6.18809	3.97672	0.0768622	1	T	F	T	T
Cdc42ep2	0.387683	4.0542	3.97534	0.0769053	1	F	F	F	F
Pign	0.248707	5.07588	3.97405	0.0769455	1	T	F	T	T
Htr3a	-4.4186	-2.0866	4.2669	0.0770472	1	F	F	F	T
Enkur	-4.47234	-2.08044	4.26471	0.0771079	1	F	F	F	F
H2-D1	0.30464	5.79702	3.96764	0.077146	1	F	F	T	F
Ifi203	1.13465	0.882681	3.96663	0.0771778	1	T	T	T	T
Olfr351	0.583472	3.93609	3.96608	0.0771949	1	F	F	F	F
Ube3b	0.22218	6.59642	3.96557	0.0772111	1	T	F	T	T
Akap10	0.256596	5.20789	3.96262	0.0773037	1	T	F	F	F
Rpl9-ps6	5.47254	-1.65245	4.25633	0.0773409	1	F	F	F	F
Fyttd1	-0.300813	6.25638	3.96028	0.0773773	1	T	F	T	T
Pelo	0.254442	5.41552	3.95986	0.0773904	1	F	F	F	T
Pten	-0.23915	6.94328	3.95951	0.0774013	1	T	F	T	T
Luzp4	1.408	0.400638	3.95837	0.0774373	1	F	F	F	F
Ncapd2	-0.214923	8.01193	3.9556	0.0775244	1	F	F	F	F
Apol7b	-5.37292	-1.59435	4.24458	0.0776691	1	F	F	T	F
Pcdhga11	-0.830801	1.91046	3.94726	0.0777879	1	F	F	T	F
Galnt17	0.939055	1.05687	3.94681	0.0778024	1	T	F	T	F
Gm3453	-4.49406	-2.05465	4.23532	0.077929	1	F	F	F	F
Nt5c2	0.427746	3.48866	3.94182	0.0779606	1	F	F	T	T
Armc6	0.300845	4.9089	3.93114	0.0783005	1	T	F	F	T
Inhbb	-1.06333	2.97634	3.92873	0.0783777	1	F	F	F	F
Apbb1	-0.512453	4.7718	3.92813	0.0783967	1	F	F	T	F
Acnat1	0.860131	1.70787	3.92557	0.0784788	1	F	F	T	T
Efs	-0.351816	5.50321	3.9247	0.0785065	1	F	F	T	F
Cdca4	-0.241587	6.04553	3.92123	0.0786179	1	T	F	T	T
Traip	-0.317015	4.89039	3.9198	0.0786639	1	F	F	T	F
Tmem109	-0.254825	5.7996	3.91861	0.0787019	1	T	F	T	T
Olfr364-ps1	4.42559	-2.12666	4.20561	0.0787709	1	F	F	F	F
Vstm2b	-1.28642	1.44178	3.91187	0.078919	1	T	F	T	F
F12	3.87953	-2.31234	4.1976	0.0789999	1	F	F	F	F
Olfr575	0.906301	1.40474	3.90844	0.0790296	1	F	F	F	F
Gja1	-0.286163	7.75209	3.90844	0.0790297	1	F	F	F	F
Gm973	3.88395	-2.31193	4.19631	0.0790368	1	F	F	T	F
Rbm3	0.274945	7.13508	3.9069	0.0790794	1	T	F	T	F
Cc2d1b	0.182256	6.4581	3.90521	0.0791341	1	T	F	T	T
Olfr204	0.614025	3.04629	3.9048	0.0791472	1	F	F	F	F
Foxred2	-0.463131	3.76528	3.90378	0.0791804	1	T	F	T	T
Scn2a	-2.72574	-1.18709	3.90315	0.0792008	1	F	F	T	F
Engase	-0.63169	3.12059	3.90195	0.0792397	1	F	F	F	F
Vsig2	-0.854482	1.25601	3.90003	0.0793017	1	F	F	F	F
Cpne8	-0.505455	3.73971	3.8998	0.0793093	1	T	T	T	T
Dph1	0.28727	5.00474	3.89693	0.0794027	1	F	F	T	T
Ube4b	-0.189263	7.93077	3.8967	0.0794099	1	F	F	F	F
Zfp334	-0.456039	4.79082	3.89646	0.0794178	1	T	F	T	T
Olfr1116	0.631595	3.19032	3.89636	0.0794211	1	F	F	F	F
Dut	-0.161345	7.37967	3.89585	0.0794377	1	T	F	F	T
Spats2	-0.188574	7.01847	3.89479	0.0794721	1	T	F	F	T
Olfr607	0.591731	3.84627	3.89303	0.0795293	1	F	F	F	F
Sdc1	0.395471	8.55105	3.89087	0.0795998	1	T	F	T	T
Prr3	-0.286761	4.67332	3.88826	0.0796849	1	F	F	T	F
Lsg1	0.711655	3.30159	3.88731	0.0797159	1	F	F	F	T
Olfr1307	0.498114	5.80431	3.88604	0.0797573	1	F	F	F	F
Noa1	-0.304923	5.44256	3.884	0.0798242	1	F	F	F	F
Zdbf2	-0.496501	4.3539	3.88042	0.0799413	1	F	T	F	T
Pira2	4.48262	-2.11217	4.16207	0.0800263	1	T	F	F	F
Rb1	0.746105	1.91858	3.87647	0.080071	1	F	F	T	F
Endog	0.376005	3.80148	3.87328	0.0801758	1	F	F	F	F
Vmn1r55	-5.41163	-1.63544	4.15656	0.0801871	1	F	F	F	T
3300002I08Rik	2.54473	-0.496819	3.87229	0.0802083	1	F	F	F	F
Gvin1	-2.29159	-0.191302	3.87142	0.0802369	1	T	T	T	T
Olfr1338	2.95015	-1.42557	3.86926	0.080308	1	F	F	F	F
Olfr1209	5.23458	-1.70634	4.15124	0.0803426	1	F	F	F	F
Gm12166	5.23059	-1.70855	4.14656	0.0804797	1	F	F	F	F
Kifc1	-0.181136	6.14781	3.864	0.0804817	1	T	F	F	F
Unc5b	0.210364	7.97422	3.86394	0.0804837	1	F	F	T	F
Ddx56	0.16066	6.95594	3.86145	0.080566	1	F	F	F	F
Fbln7	-1.91737	-0.270177	3.85649	0.0807304	1	F	F	F	F
Zfp932	0.55084	2.97287	3.85456	0.0807946	1	F	F	T	T
Adamts18	-5.35109	-1.647	4.13501	0.0808198	1	T	F	T	F
Rrnad1	0.617773	2.42928	3.84963	0.0809585	1	F	F	T	F
Ada	0.468317	3.5166	3.8443	0.0811362	1	T	F	T	F
Zfp541	4.33898	-2.15095	4.12327	0.0811674	1	F	F	T	F
Cib1	0.263904	5.32679	3.83959	0.0812938	1	F	F	F	F
Alad	-0.494226	5.76149	3.83365	0.0814931	1	F	F	T	T
Kifc2	1.96752	0.736915	3.83325	0.0815064	1	F	F	F	F
Cd2	3.38112	-1.65634	3.83295	0.0815166	1	F	F	F	F
Ppp1r12a	-0.159314	7.29298	3.83158	0.0815627	1	F	F	T	F
Vps13b	0.203331	7.11613	3.82819	0.0816767	1	T	F	T	F
Ccp110	-0.24734	5.46954	3.82643	0.0817358	1	T	F	T	F
Gm5795	-4.68188	-2.00092	4.10095	0.0818336	1	F	F	F	F
Fat4	-0.951653	2.1687	3.81917	0.0819811	1	T	F	F	F
Prkab2	0.344376	4.68898	3.8187	0.0819971	1	T	F	T	T
H2-Q4	1.77549	3.00489	3.81555	0.0821037	1	F	F	T	T
Fam163b	-3.08803	-1.3187	3.8124	0.0822106	1	F	F	T	F
Maged1	-0.196041	7.7737	3.81227	0.0822151	1	T	F	F	F
Olfr221	-2.78333	-1.53972	3.81167	0.0822354	1	F	F	F	F
Olfr1031	5.17746	-1.7377	4.08434	0.0823341	1	F	F	F	F
Get4	0.201072	6.71366	3.80745	0.0823788	1	F	F	T	F
Aatk	-4.14617	-1.1071	3.80657	0.0824089	1	T	F	T	T
Gm49369	5.31794	-1.73787	4.07958	0.082478	1	F	F	F	F
Grin3a	-1.59086	0.129077	3.80402	0.0824959	1	F	F	T	F
H2ax	0.207691	8.94545	3.79916	0.0826618	1	F	F	F	F
Rasl12	-0.964477	1.10355	3.79783	0.0827073	1	T	F	T	T
Pcdhb5	4.22797	-2.17316	4.06963	0.0827804	1	F	F	T	F
Exoc6	0.223104	5.85088	3.79066	0.0829528	1	F	F	F	F
Phc1	-0.299554	5.40441	3.78942	0.0829954	1	F	F	F	F
Prmt8	-2.26292	-1.14487	3.78892	0.0830127	1	T	F	T	T
Pon1	-4.62629	-2.01095	4.06111	0.0830408	1	F	F	F	F
Zfand4	3.50029	-1.22717	3.78755	0.08306	1	F	F	T	T
Ffar2	-4.31217	-2.13538	4.05869	0.0831148	1	F	F	T	F
Pcdhgc5	-0.773524	1.60798	3.77945	0.0833391	1	F	F	F	F
Ldhd	-1.49862	0.652769	3.7793	0.0833443	1	T	F	F	T
Msto1	0.202754	6.17292	3.77882	0.083361	1	F	F	F	F
Thrb	-1.77988	-0.655607	3.77754	0.0834049	1	F	F	T	T
Drp2	-1.18931	2.44979	3.77445	0.0835119	1	T	F	T	F
Chd9	-0.551782	4.01868	3.77079	0.0836391	1	T	F	F	T
Slc38a6	0.401198	7.67901	3.76767	0.0837473	1	F	F	T	F
Vmn2r9	4.41524	-2.13908	4.03665	0.0837932	1	F	F	F	F
Ext2	0.167313	6.57187	3.76596	0.0838066	1	T	F	T	T
Slc15a3	4.3024	-2.16961	4.03286	0.0839108	1	T	F	F	F
Psg25	3.03422	-1.86256	3.76192	0.0839473	1	T	T	T	T
Ncbp1	0.164765	7.3674	3.76144	0.0839642	1	T	F	F	T
Alg3	0.680678	4.04145	3.75919	0.0840428	1	F	F	F	F
Hbb-bs	-0.78238	3.62827	3.75621	0.0841468	1	F	F	F	F
Fundc2	-0.460574	3.22554	3.75556	0.0841694	1	T	T	F	T
Fam71f1	-2.81402	-0.482563	3.75381	0.0842309	1	F	F	F	F
AU021092	3.85367	-2.31444	4.02203	0.0842477	1	F	F	F	F
Plac9a	2.36802	0.0610089	3.75317	0.0842532	1	F	F	F	F
Prpf18	-0.202811	5.80934	3.75203	0.0842932	1	F	F	T	F
Gm14698	-5.24869	-1.70435	4.01825	0.0843656	1	F	F	F	T
Nlrx1	-0.735917	4.18445	3.74955	0.0843803	1	T	F	F	F
Avpr2	4.27246	-2.15752	4.01567	0.0844461	1	F	F	T	F
Serpina6	4.3942	-2.14524	4.01534	0.0844565	1	F	F	T	F
Zan	4.61561	-2.066	4.01495	0.0844689	1	F	F	F	F
Gm15128	2.56483	-0.91048	3.74547	0.0845234	1	F	F	F	F
Tsc22d3	-0.870839	3.63476	3.74532	0.0845289	1	T	F	T	T
Trim41	0.203373	6.14311	3.74519	0.0845334	1	T	F	F	T
Zfp213	0.451748	4.10943	3.74507	0.0845376	1	F	F	T	F
Cmc2	-0.53396	3.15976	3.74278	0.0846182	1	F	F	F	T
Rsrp1	-0.276811	5.25574	3.74207	0.0846431	1	F	F	F	F
Thbs4	-3.15253	-0.60645	3.73984	0.0847218	1	F	F	F	F
Rab18	-0.225373	6.08094	3.7396	0.0847302	1	T	F	T	T
Lcn2	3.91406	-2.30943	4.00373	0.0848207	1	F	F	F	F
Alkbh5	-0.164317	7.89129	3.73651	0.0848394	1	T	F	T	F
Zfp955a	0.427786	3.91492	3.73576	0.084866	1	F	F	T	T
Tbx2	0.977439	2.78486	3.73558	0.0848721	1	F	F	T	F
Cxxc4	-1.67287	1.4474	3.73452	0.0849097	1	T	F	T	F
Khdrbs1	-0.195255	7.51726	3.7343	0.0849175	1	T	F	T	T
Pde4a	-0.607475	3.26941	3.7315	0.0850167	1	T	F	F	T
Tmem74	2.08573	-0.301207	3.7307	0.0850451	1	F	F	F	T
Olfr596	1.56835	-0.151072	3.72224	0.0853454	1	F	F	F	F
Nyap1	-0.479728	3.15327	3.71938	0.0854473	1	T	F	F	F
Tmppe	0.295364	5.41423	3.71881	0.0854678	1	F	F	T	T
Napsa	4.3037	-2.16205	3.98008	0.0855692	1	F	F	F	F
Ssb	-0.22311	6.87364	3.71582	0.0855743	1	F	F	F	F
Prxl2a	-0.425512	4.48896	3.71558	0.085583	1	F	F	F	F
Psme1	-0.315766	4.57624	3.71349	0.0856578	1	F	F	F	F
Olfr1219	1.62897	-0.213392	3.71283	0.0856815	1	F	F	F	F
Rhox4f	-5.14065	-1.72587	3.97655	0.0856818	1	F	F	F	F
Sorbs3	-0.455231	3.43097	3.71186	0.0857162	1	F	F	F	F
Cdan1	-0.26617	4.77308	3.70987	0.0857874	1	T	F	F	T
Olfr1316	2.23852	-0.46625	3.70639	0.0859123	1	F	F	F	F
Acsl4	0.176924	6.22713	3.70313	0.0860293	1	T	F	F	F
Pura	0.267355	5.14942	3.70306	0.086032	1	F	F	T	T
Fuca1	0.339804	4.4418	3.70288	0.0860383	1	T	F	F	T
Gm15091	5.21758	-1.79104	3.96503	0.0860501	1	F	F	F	F
Slc4a1	-4.24138	-2.15937	3.96144	0.0861652	1	F	F	T	F
Pcdh9	-4.28138	-2.15519	3.96049	0.0861958	1	T	T	F	T
Slc39a10	-0.213976	7.05628	3.69775	0.0862232	1	T	F	F	T
Slc26a8	2.80357	-1.32429	3.69736	0.0862371	1	F	F	F	F
Igsf23	0.462218	4.05655	3.69724	0.0862415	1	T	F	T	T
P4ha2	-0.983907	5.27585	3.69671	0.0862607	1	T	F	F	F
Dcun1d1	-0.260938	4.76592	3.6965	0.0862683	1	T	F	T	T
Odf3b	-4.25044	-2.15925	3.95543	0.0863587	1	F	F	F	F
Zfp229	0.336775	5.45214	3.69205	0.0864289	1	T	F	T	F
Dctn6	-0.589741	3.17626	3.69021	0.0864956	1	T	F	T	T
Tsc1	0.239824	5.43778	3.68695	0.0866136	1	T	F	T	T
Hnrnpa1	-0.163717	9.77848	3.68444	0.0867048	1	T	F	F	T
Adam10	-0.232468	6.44679	3.68283	0.0867634	1	T	F	F	T
Shkbp1	0.320099	4.60324	3.68245	0.0867772	1	F	F	F	F
Ppara	1.73202	-0.867815	3.68201	0.0867933	1	F	F	T	T
Sat1	-0.45353	3.60885	3.68125	0.0868208	1	T	F	F	F
Olfr1501	5.19557	-1.80246	3.93993	0.0868598	1	F	F	F	F
Epsti1	-2.91099	-1.87947	3.67666	0.0869879	1	F	F	F	F
Hikeshi	-0.36316	4.51583	3.675	0.0870484	1	F	F	F	F
Ears2	0.416992	4.07527	3.67377	0.0870934	1	F	F	T	F
Ednra	-0.957645	1.76087	3.67316	0.0871159	1	T	F	T	T
Plekha8	-0.255815	5.81659	3.67221	0.0871505	1	F	F	T	T
Trub2	0.292687	4.46777	3.66959	0.0872463	1	F	T	T	T
Phactr3	-1.13979	0.338242	3.66704	0.0873398	1	F	F	T	F
Tpd52	0.166764	6.84967	3.66663	0.087355	1	T	F	T	T
Gltp	0.273142	5.42312	3.66628	0.0873676	1	F	F	F	T
Acat3	4.45586	-2.12677	3.92336	0.0873999	1	F	F	F	F
Hand2	-0.625273	4.24421	3.66038	0.0875843	1	F	F	F	F
Etnk1	-0.224273	6.20241	3.65769	0.0876833	1	T	F	T	F
Arhgef25	-0.366414	4.31509	3.65699	0.0877091	1	F	F	F	F
Atf5	-0.352206	4.33648	3.65626	0.087736	1	T	F	F	T
Rapgef2	0.233298	7.03111	3.65481	0.0877897	1	T	F	T	T
Fam229a	-2.87642	-1.88407	3.65427	0.0878096	1	F	F	F	F
Il1r2	-1.22337	1.21184	3.65253	0.087874	1	F	F	F	F
Ldah	-0.188819	6.16261	3.65238	0.0878793	1	T	F	T	F
Cyp4f39	1.72421	-0.469665	3.65064	0.0879437	1	T	F	F	T
Pak6	-0.592338	2.60245	3.64742	0.0880627	1	F	F	F	T
Cdhr5	0.488118	3.05511	3.64373	0.0881997	1	F	F	F	F
Syngap1	-0.534248	4.52594	3.64047	0.0883208	1	F	F	F	T
Icmt	0.216524	6.67064	3.63865	0.0883884	1	T	F	T	F
Ret	-0.858859	2.91692	3.63649	0.0884688	1	T	F	T	T
Pcnx2	-2.125	-0.850236	3.63475	0.0885338	1	F	F	T	F
Jade3	-0.15734	7.20911	3.62965	0.0887243	1	F	F	T	F
Fam122b	-0.297019	4.35414	3.62879	0.0887562	1	T	F	T	F
Sh3bp4	-0.217066	5.67007	3.62403	0.0889348	1	F	F	T	F
Hmga1b	2.34243	8.92149	3.62104	0.0890471	1	F	F	F	T
Pcf11	0.168248	6.54722	3.62084	0.0890547	1	T	F	F	F
Alg13	-0.593375	3.37932	3.62075	0.0890578	1	T	F	F	F
Sept3	-1.13585	1.10808	3.61912	0.0891191	1	T	F	T	T
Rnf17	0.412261	4.29453	3.61789	0.0891656	1	T	F	F	F
Ovca2	0.33769	4.49481	3.61709	0.0891957	1	F	F	T	T
Rfc2	0.309896	5.0931	3.61698	0.0891998	1	F	F	F	F
Pik3c2b	-0.365274	4.39259	3.61554	0.0892538	1	T	F	T	F
Ssr1	-0.15656	8.43871	3.61257	0.089366	1	T	F	T	T
Rab3il1	-0.219726	5.6103	3.61138	0.0894107	1	T	F	T	T
Alg14	-0.361871	3.79999	3.60961	0.0894777	1	T	T	T	T
Kcnj6	4.17868	-2.19333	3.86083	0.0894788	1	T	T	T	T
Prl2b1	-3.3906	-1.60928	3.60823	0.0895301	1	F	F	F	F
Zfp512b	0.17879	6.41218	3.6055	0.0896332	1	F	F	T	F
4931408C20Rik	-4.26547	-2.15673	3.85482	0.0896818	1	F	F	F	F
Clk4	-0.379512	3.78973	3.60365	0.0897032	1	F	F	F	F
Cckbr	-4.24337	-2.15926	3.85285	0.0897488	1	F	F	T	F
Gzma	-4.50644	-2.0764	3.85224	0.0897696	1	F	F	F	T
Gna14	-0.997406	1.4132	3.60118	0.0897971	1	T	F	T	T
Fam129b	-0.436714	6.74752	3.60042	0.089826	1	T	F	T	T
Klhl42	0.275127	5.50417	3.59948	0.0898618	1	T	F	T	T
Gm10401	-4.4795	-2.07936	3.84922	0.0898718	1	F	F	F	F
Eif2d	0.191906	6.36782	3.59912	0.0898753	1	F	F	T	T
Coq4	-0.443344	3.77393	3.59903	0.0898787	1	F	F	T	T
Ell2	-0.38456	3.81662	3.59863	0.0898939	1	T	F	F	F
Ccl22	-4.46235	-2.08138	3.84671	0.089957	1	T	F	T	T
Rab13	-0.491086	3.58959	3.59624	0.0899848	1	F	F	T	T
Agtr1b	-4.39648	-2.08921	3.83789	0.0902577	1	T	F	F	F
Scn8a	-1.04155	0.647312	3.58783	0.0903059	1	T	F	T	F
Fgd2	-1.69835	-0.798596	3.58535	0.0904008	1	T	F	T	F
Zfp668	0.256967	4.99905	3.58062	0.0905821	1	T	F	T	T
Ap3m2	0.752696	1.55273	3.57947	0.0906264	1	F	F	F	F
Efcab7	-0.726241	1.67497	3.57613	0.0907549	1	F	F	F	F
Mylpf	-1.18032	0.301889	3.57411	0.0908326	1	F	F	F	F
Mrps11	0.67877	4.06384	3.57395	0.0908387	1	F	F	F	F
Fndc4	-0.431791	4.02358	3.57318	0.0908685	1	F	F	T	F
Aldh1l1	3.36505	-1.63943	3.57306	0.0908732	1	F	F	F	T
Celsr2	-0.653392	2.57586	3.57283	0.090882	1	F	F	F	F
Spata20	5.08957	-1.85624	3.81932	0.0908951	1	F	F	F	F
Rrm2	-0.226323	8.6745	3.5719	0.0909179	1	T	F	T	T
Cacna1i	4.92886	-1.85756	3.81818	0.0909343	1	T	F	T	T
Klk7	-3.1266	-0.946878	3.57076	0.0909616	1	F	F	F	F
Nrip3	-1.49079	3.47143	3.56753	0.0910867	1	T	T	T	T
Gm10490	1.34743	0.0537113	3.56632	0.0911332	1	F	F	F	F
Gtf2e2	-0.218027	5.89763	3.56615	0.0911397	1	T	F	F	T
Sphk2	0.192104	5.97701	3.56566	0.0911588	1	F	F	T	F
Slc9a6	0.219692	6.33615	3.56513	0.0911793	1	F	F	F	F
Sox11	-0.794568	5.6959	3.55925	0.0914073	1	T	F	T	T
Camta1	-0.885823	1.47857	3.55584	0.0915398	1	T	F	T	T
Psmf1	0.245707	5.16457	3.55521	0.0915645	1	T	F	F	T
Hsp90b1	-0.146794	10.2788	3.5537	0.0916231	1	F	F	F	F
2610528A11Rik	-5.09283	-1.80874	3.79603	0.0917025	1	F	F	F	F
Gsdma	-1.26744	0.024046	3.54957	0.0917842	1	T	F	T	F
Parm1	-0.227875	5.02047	3.54776	0.0918551	1	T	F	T	T
Gm3696	-2.62036	-0.124389	3.54635	0.0919101	1	T	F	F	F
Gm42742	-0.265665	5.39992	3.54525	0.0919534	1	F	F	F	F
Lenep	4.92353	-1.87031	3.78783	0.0919892	1	F	F	T	T
Dnah8	-2.82154	1.26429	3.54306	0.0920391	1	T	F	F	T
Serpine1	0.674376	4.73241	3.54082	0.0921268	1	T	F	T	T
Gm10128	4.8981	-1.87303	3.78225	0.0921849	1	F	F	F	F
Sirpa	-0.687992	3.12294	3.53913	0.0921931	1	T	F	F	T
Rbm39	-0.181972	7.32028	3.53867	0.0922112	1	F	F	T	F
Ccdc82	0.370289	5.94076	3.53829	0.0922262	1	T	T	T	T
Krt5	-5.03746	-1.81697	3.77808	0.0923317	1	T	F	T	F
Dnaja1	-0.213418	8.38742	3.53414	0.0923893	1	F	F	F	T
Rpl36a-ps1	4.23725	-2.18342	3.77547	0.0924233	1	F	F	F	F
Agmo	0.808354	1.12317	3.53315	0.0924282	1	F	F	F	T
Scarf2	0.50877	4.05405	3.53314	0.0924289	1	F	F	T	T
Sox30	-1.84308	-0.639613	3.52921	0.0925837	1	T	F	T	T
Paqr9	-0.743792	1.6621	3.52905	0.0925899	1	F	F	F	F
Aldh3b2	0.675765	3.00688	3.52772	0.0926426	1	F	F	T	F
Agpat4	0.169634	6.15718	3.52636	0.0926961	1	T	F	F	F
Abhd14b	0.64036	3.36177	3.5262	0.0927027	1	T	F	T	F
Olfr12	1.17902	1.04389	3.52569	0.0927226	1	F	F	F	F
Rnf148	4.42146	-2.14238	3.76698	0.0927234	1	F	F	F	F
Klf4	-0.736053	4.92312	3.52405	0.0927878	1	T	F	T	F
Plaat3	-0.644559	1.87233	3.52259	0.0928456	1	T	F	T	F
Rgs18	4.05948	-2.2356	3.76234	0.0928879	1	F	F	F	F
Gjd4	4.05948	-2.2356	3.76234	0.0928879	1	F	F	T	F
Nrap	4.05948	-2.2356	3.76234	0.0928879	1	F	F	F	F
Dus4l	0.459119	3.02543	3.51876	0.0929973	1	F	F	F	F
Srpk1	-0.14939	8.34947	3.5185	0.0930078	1	F	F	T	T
Olfr354	4.89769	-1.88318	3.75779	0.0930493	1	F	F	F	F
Fras1	0.353793	5.95422	3.51715	0.0930612	1	F	F	F	F
Top2b	-0.278525	6.72146	3.51357	0.0932036	1	F	F	F	F
Gprc5b	-0.901426	1.35811	3.51232	0.0932533	1	T	F	T	T
Qrfpr	-3.45794	-1.59728	3.51104	0.0933045	1	F	F	T	F
Nup50	-0.152609	7.89675	3.51015	0.0933398	1	F	F	T	F
Hepacam2	4.25811	-2.15909	3.74953	0.0933438	1	F	F	F	F
Olfr488	2.1534	-0.898514	3.50867	0.0933991	1	F	F	F	F
Cuzd1	2.95255	-1.87373	3.50825	0.0934158	1	T	F	F	F
Ube2n	-0.257899	5.17671	3.50668	0.0934787	1	T	F	T	T
Abhd12	0.222789	5.46161	3.50612	0.0935011	1	T	F	F	F
Stat3	0.175152	6.72258	3.50514	0.0935402	1	F	F	T	T
Cldnd1	-0.263311	5.0169	3.50167	0.0936792	1	T	F	T	F
Prss12	0.289511	4.60796	3.50101	0.0937053	1	F	F	F	T
Sub1	-0.230406	6.39033	3.5006	0.0937218	1	T	F	T	T
Tgfb3	0.830092	2.97721	3.49682	0.0938735	1	F	F	T	F
Ltbp2	-2.82877	-1.16787	3.49543	0.0939293	1	F	F	F	F
Gmpr2	-0.303585	4.39439	3.49348	0.0940078	1	T	F	T	F
Creb3	0.215708	5.53677	3.49315	0.094021	1	F	F	F	F
Olfr441	3.31286	-1.70943	3.49051	0.0941276	1	F	F	F	F
Kmo	0.481335	3.48725	3.48719	0.0942616	1	F	F	T	F
Gm10340	-4.91937	-1.84275	3.72218	0.0943271	1	F	F	F	F
Rhox2b	-4.91855	-1.84317	3.72125	0.094361	1	F	F	F	F
Kctd12b	-1.19786	0.485135	3.48356	0.0944082	1	T	F	T	T
Ubash3a	0.404841	3.49269	3.48248	0.094452	1	F	F	F	F
Tmem95	2.58442	-1.0151	3.48121	0.0945033	1	F	F	F	F
Enox1	-2.1721	-0.874902	3.48111	0.0945076	1	T	F	F	F
Uba7	-4.91246	-1.84627	3.71427	0.094614	1	F	F	F	F
Trim3	0.335151	4.44032	3.47803	0.0946323	1	F	F	F	F
Gm3252	-2.40869	-0.100862	3.47761	0.0946495	1	F	F	F	F
Agl	0.247408	5.78968	3.47446	0.0947772	1	T	F	T	T
Nectin4	0.704464	2.54902	3.47397	0.0947974	1	F	F	T	F
Abitram	-0.320806	4.92104	3.47326	0.094826	1	F	F	T	F
Gm10131	-0.298161	5.75594	3.4726	0.094853	1	F	F	F	F
H3c11	0.244923	8.3652	3.47241	0.0948609	1	F	F	F	F
Ppp2r1a	0.147225	8.34109	3.47231	0.094865	1	F	F	T	F
Loxl2	-0.259598	7.4372	3.47148	0.0948988	1	F	F	T	T
Hddc3	0.561879	3.97908	3.47053	0.0949373	1	F	F	F	T
Lbx1	-3.27105	-1.65357	3.47003	0.0949578	1	F	F	T	T
Olfr1277	0.906742	2.20071	3.46738	0.0950658	1	F	F	F	F
Dhtkd1	0.498941	4.08041	3.46483	0.0951701	1	T	F	T	T
Chil1	4.17922	-2.22449	3.69826	0.0951986	1	F	F	F	F
Rilpl2	-0.475159	2.97901	3.46353	0.0952231	1	F	F	F	F
Gprc6a	4.17149	-2.22528	3.69714	0.0952397	1	F	F	F	F
Ly6g6f	4.0555	-2.23599	3.6962	0.095274	1	F	F	F	F
P2ry12	4.12566	-2.22945	3.69613	0.0952767	1	T	F	T	F
Slc17a8	0.81092	1.1123	3.45796	0.0954514	1	T	F	F	T
Hopx	-0.518907	3.11581	3.45686	0.0954967	1	T	T	F	T
Plcb4	0.43907	3.97706	3.45418	0.0956067	1	F	F	F	T
Plec	0.296175	9.84232	3.45289	0.09566	1	T	F	F	T
Acad10	-0.748888	2.14361	3.45285	0.0956614	1	F	F	F	F
Cdca3	-0.27126	6.17694	3.4486	0.0958364	1	F	F	T	F
Stmn2	-1.37254	0.488666	3.44641	0.0959269	1	T	F	T	T
Iars2	0.177648	6.98806	3.4455	0.0959647	1	T	F	T	F
Igf1	-0.86989	1.25836	3.44446	0.0960076	1	F	F	T	T
Cyp4f16	0.569965	2.96844	3.44204	0.0961077	1	F	F	T	T
Gzmc	2.33786	-0.963781	3.43886	0.0962396	1	T	F	F	T
Aldh1l2	2.4762	-0.87035	3.43735	0.0963019	1	T	F	T	F
Ascl4	-4.13676	-2.21762	3.66783	0.0963228	1	F	F	F	F
Uts2r	4.95376	-1.92223	3.66551	0.0964092	1	F	F	F	F
Gapdhs	4.95376	-1.92223	3.66551	0.0964092	1	F	F	F	F
Prpf39	0.412631	4.22459	3.43353	0.0964609	1	T	F	T	T
A2m	-1.52994	6.80828	3.42812	0.0966861	1	F	F	F	F
Nf2	-0.249521	7.15796	3.42778	0.0967001	1	T	F	F	T
Gm27021	-4.8622	-1.8716	3.65679	0.0967348	1	F	F	F	F
Kmt2e	-0.26387	5.35256	3.4263	0.0967621	1	F	F	T	T
Cldn15	1.63433	-0.380991	3.42451	0.0968367	1	F	F	F	F
Vmn2r90	-4.96336	-1.87407	3.65055	0.0969688	1	F	F	F	F
Lamtor3	-0.310881	5.11725	3.41886	0.0970731	1	F	F	T	T
Klhl9	0.16111	6.82848	3.41842	0.0970918	1	T	F	F	F
Olfr1129	1.32544	0.30454	3.41821	0.0971006	1	F	F	F	F
Epha3	-4.91569	-1.87838	3.64041	0.0973508	1	T	F	F	F
Hmgcl	0.263025	4.64832	3.40817	0.0975227	1	T	F	T	T
Prex1	-0.635935	5.92142	3.40812	0.0975247	1	T	F	F	T
Qsox2	0.217616	5.29757	3.40709	0.0975683	1	T	F	F	T
Psmb11	0.591466	2.82498	3.40527	0.0976453	1	T	F	T	F
Selenot	-0.154259	7.60256	3.40355	0.0977179	1	T	F	T	T
Hadha	0.25088	5.38905	3.40328	0.0977294	1	F	F	T	T
Sept1	0.972604	0.641857	3.40314	0.0977351	1	F	F	T	F
Slc9a8	0.271176	4.95965	3.4031	0.0977367	1	T	F	T	T
Robo2	-0.875507	3.2341	3.40309	0.0977373	1	T	F	T	F
Zmiz1	0.186761	7.88514	3.40246	0.097764	1	F	T	T	T
Bche	0.810675	1.3577	3.40228	0.0977716	1	T	F	T	T
Tspan17	1.21416	0.36141	3.40029	0.0978557	1	F	F	F	F
Gatad1	-0.194459	6.51387	3.40009	0.0978643	1	T	F	F	T
Ncbp2	-0.212343	6.43723	3.39834	0.0979383	1	T	F	T	F
Ppfia3	0.906039	0.979171	3.39619	0.0980295	1	F	F	F	F
Vmn1r229	0.541451	4.45204	3.39476	0.0980903	1	F	F	F	F
Ppbp	-2.32726	-0.88711	3.39388	0.0981277	1	F	F	F	F
Smarcad1	-0.253507	6.27533	3.3931	0.0981611	1	T	F	T	F
Krt14	-1.24235	0.43384	3.39278	0.0981744	1	T	F	T	F
Card10	0.27745	5.95136	3.39226	0.0981966	1	F	F	F	F
Klhl30	-4.33074	-2.14978	3.61441	0.098339	1	T	F	T	T
Gm21854	-2.62032	-0.532347	3.38712	0.0984157	1	F	F	F	F
Mllt3	-0.35382	3.75557	3.38569	0.0984766	1	T	F	T	T
Olfr782	-4.1017	-2.22994	3.6101	0.098504	1	F	F	F	F
Aqp6	-4.1017	-2.22994	3.6101	0.098504	1	F	F	T	F
N6amt1	-0.326182	4.42232	3.3849	0.0985104	1	T	F	T	T
Spp2	1.33922	2.25719	3.38472	0.098518	1	F	F	F	F
Cdh8	-4.03876	-2.23612	3.60744	0.0986061	1	T	F	T	F
Panx2	-4.03876	-2.23612	3.60744	0.0986061	1	T	F	F	F
Rhou	-0.218195	6.29667	3.38244	0.0986156	1	T	F	T	F
Gm3336	-4.06199	-2.23395	3.60713	0.0986178	1	T	F	F	T
Arhgef19	-1.04288	1.95462	3.38232	0.0986208	1	F	F	T	T
Gpr132	-4.27744	-2.15541	3.60697	0.0986243	1	T	F	F	F
Zfp709	0.447535	3.56624	3.37777	0.0988158	1	F	F	F	F
Phax	-0.173376	6.24591	3.37711	0.0988442	1	F	F	T	T
Olfr635	0.404945	4.82425	3.37055	0.099126	1	F	F	F	F
Dydc2	-2.16469	-0.866586	3.36938	0.0991764	1	F	F	F	T
Cdc7	-0.202982	5.3975	3.369	0.0991926	1	T	F	F	F
Smg7	-0.167998	7.58744	3.36857	0.0992113	1	T	F	T	T
Spr	0.218251	5.20014	3.36773	0.0992473	1	F	F	T	F
Terf1	0.226301	5.87239	3.36718	0.0992711	1	T	F	F	T
Capn15	0.39233	5.66728	3.36684	0.0992859	1	F	F	F	F
C1s2	-4.90691	-1.90164	3.5874	0.0993796	1	F	F	F	F
Hyls1	0.413229	3.38409	3.36323	0.0994419	1	F	F	T	F
Thap4	0.548651	3.39864	3.35838	0.0996519	1	F	F	F	T
Dnajc28	-1.23743	0.120206	3.35527	0.0997866	1	F	F	T	T
Stard10	0.174222	6.09995	3.3552	0.0997894	1	F	F	F	F
Zc3hav1l	-0.264088	6.191	3.35322	0.0998757	1	F	F	T	T
Tmem181a	-0.437399	5.68413	3.35256	0.0999042	1	F	F	T	F
Nyx	1.31375	0.088686	3.35233	0.0999144	1	T	F	T	F
Pgam2	1.12471	0.801379	3.34729	0.100134	1	F	F	F	F
Amfr	0.229928	6.69643	3.34709	0.100142	1	F	F	F	T
Olfr639	0.411589	5.90603	3.34656	0.100166	1	F	F	F	F
Itga6	-0.569358	5.52014	3.34445	0.100258	1	T	F	T	T
Tnnc1	-0.906274	2.45807	3.34248	0.100344	1	F	F	F	T
Txndc11	0.171267	6.50774	3.34225	0.100354	1	T	F	F	F
Neto1	-2.84401	-1.98331	3.34164	0.100381	1	T	T	F	T
Telo2	-0.20886	5.28194	3.34128	0.100396	1	T	F	T	F
Cep170b	0.160337	8.24632	3.3399	0.100457	1	T	F	T	F
Ttc9	-0.820499	2.66936	3.33977	0.100462	1	T	F	T	F
Gstm5	0.5044	3.24919	3.33729	0.100571	1	F	F	F	F
H4c12	0.258791	7.38042	3.3371	0.10058	1	F	F	F	F
Ptpn13	-0.224093	7.02322	3.33672	0.100596	1	T	F	F	F
Slc2a13	-2.85776	-1.89149	3.33462	0.100689	1	T	T	T	T
Tdg	0.205339	7.55185	3.3331	0.100755	1	F	F	T	F
Bdkrb1	-4.09405	-2.23067	3.54868	0.100898	1	F	F	F	F
Invs	-0.768124	2.98202	3.32948	0.100914	1	T	F	T	T
Plpp1	0.612934	4.98518	3.32914	0.100929	1	F	F	T	F
Ptprm	-0.694001	2.51654	3.32793	0.100983	1	F	F	F	F
Cacna1s	-4.05212	-2.23479	3.5458	0.101011	1	T	F	T	T
Slc6a4	-0.855222	2.84427	3.32679	0.101033	1	F	F	F	F
Dcbld2	-0.183152	6.6244	3.32619	0.10106	1	T	F	T	T
Bsnd	-4.02535	-2.23746	3.54423	0.101074	1	F	F	F	F
Ugt8a	-4.04089	-2.23601	3.54417	0.101076	1	T	F	T	T
Dnajb3	0.933964	0.610164	3.32414	0.10115	1	F	F	T	F
Zfp566	0.483459	2.76837	3.32202	0.101244	1	F	F	F	T
Slc38a9	0.297558	5.03114	3.32011	0.101328	1	T	F	T	T
Eppk1	0.521245	3.13063	3.3197	0.101346	1	F	F	F	F
Zfp488	0.491353	6.3592	3.3176	0.101439	1	T	F	T	T
Cfap53	2.31238	-1.45868	3.31741	0.101448	1	F	F	F	F
H2bc9	0.209801	6.84174	3.31461	0.101572	1	F	F	F	F
Vwa3a	1.20203	0.825496	3.31408	0.101596	1	F	F	F	F
Rmi1	-0.237885	4.97797	3.31259	0.101662	1	T	F	F	T
Ginm1	-0.26265	4.93309	3.31049	0.101755	1	F	F	F	F
Zfp715	1.09161	3.15719	3.31032	0.101763	1	T	F	T	T
Fmnl2	-0.412116	5.03436	3.30847	0.101846	1	T	F	T	T
Ufsp2	-0.262779	4.65038	3.30806	0.101864	1	F	F	F	F
Pgam5	0.206878	6.24723	3.30753	0.101887	1	F	F	T	T
Polrmt	0.213451	6.04618	3.30383	0.102053	1	F	F	F	F
Olfr670	3.57083	-2.39939	3.51854	0.1021	1	F	F	F	F
6330403K07Rik	4.66924	-1.98303	3.5166	0.102178	1	F	F	F	F
Coa4	0.617243	3.31898	3.30043	0.102205	1	F	F	T	T
Sgms2	0.484642	3.64098	3.30001	0.102224	1	F	F	T	T
Tmem178b	2.1695	-0.488035	3.29953	0.102245	1	F	F	T	T
Efna3	0.423142	5.11716	3.29898	0.10227	1	F	F	F	F
Mtmr1	0.265774	4.54088	3.295	0.102448	1	T	F	F	F
Tasp1	0.397335	3.34136	3.2949	0.102453	1	F	F	F	F
Adra2c	-1.92087	-0.605616	3.29335	0.102522	1	T	F	F	F
Olfr1565	2.26833	2.03824	3.29169	0.102597	1	F	F	F	F
Bhlhe22	2.78715	-1.94296	3.28797	0.102764	1	F	F	F	F
Selenoi	0.225943	6.66458	3.28571	0.102866	1	T	F	F	F
Ctsk	-1.15527	0.998276	3.28535	0.102883	1	F	F	T	F
Spink13	3.56319	-2.40153	3.49903	0.102889	1	F	F	T	F
Best2	3.56319	-2.40153	3.49903	0.102889	1	F	F	F	F
Tlx3	3.56319	-2.40153	3.49903	0.102889	1	F	F	F	F
Tango2	-0.817735	2.84572	3.28384	0.102951	1	F	F	F	F
Cdhr2	0.403313	5.86174	3.28353	0.102965	1	F	F	F	F
Mndal	4.80397	-1.99124	3.49711	0.102967	1	T	F	F	F
Vmn1r233	0.685101	1.99199	3.28203	0.103033	1	F	F	F	F
H13	-0.165272	6.62222	3.28046	0.103104	1	F	F	F	F
Tdp2	-0.257202	4.80011	3.2783	0.103201	1	F	F	T	F
Wfdc16	-4.78271	-1.94253	3.491	0.103216	1	T	T	T	T
Lman1l	-4.78271	-1.94253	3.491	0.103216	1	F	F	F	F
Zfp281	-0.189473	6.05717	3.27773	0.103228	1	T	F	T	T
Zp3r	3.08081	-1.86469	3.2776	0.103233	1	F	F	F	F
Dpy19l2	3.59745	-2.39901	3.48949	0.103278	1	F	F	F	F
D1Ertd622e	0.329784	4.19517	3.27511	0.103346	1	T	F	T	T
Skint3	4.20572	-2.222	3.4872	0.103371	1	T	F	T	T
Smarcd3	-0.390277	4.07488	3.27414	0.103391	1	F	F	F	F
Tmem45b	1.78958	-1.06942	3.27387	0.103402	1	F	F	F	F
Insyn1	1.04008	1.2105	3.27305	0.10344	1	F	F	F	T
Gtf2a1l	-0.864949	0.952622	3.27085	0.10354	1	F	F	T	F
B3gnt7	0.335297	5.83134	3.26934	0.103609	1	T	F	T	F
Foxred1	-0.39701	4.25028	3.26869	0.103638	1	F	F	F	F
Bmi1	-0.316212	4.52091	3.26803	0.103668	1	T	F	T	T
Trib2	-0.915553	1.08669	3.26778	0.10368	1	T	T	T	T
Dbndd1	-1.60527	-0.518992	3.26689	0.103721	1	F	F	F	F
Vmn2r92	0.73219	2.52676	3.26615	0.103754	1	F	F	F	F
Rpl13a	-0.196627	8.88507	3.2652	0.103798	1	F	F	F	F
Cyp4x1	0.43967	3.56341	3.26444	0.103832	1	F	F	T	T
Vmn1r30	2.03874	-1.32444	3.26303	0.103897	1	F	F	F	F
Musk	-3.21404	-1.70028	3.26286	0.103904	1	T	F	T	T
Mc3r	4.06744	-2.2348	3.47239	0.103979	1	F	F	T	F
Fbln5	-2.88316	-1.11486	3.26054	0.104011	1	T	F	T	T
Ripply1	4.05151	-2.23639	3.47048	0.104058	1	F	F	F	F
Pabpc5	4.05151	-2.23639	3.47048	0.104058	1	T	F	T	F
Trat1	0.615648	2.33446	3.25867	0.104096	1	F	F	T	F
Foxg1	2.47097	-1.60383	3.25819	0.104119	1	T	T	T	T
Slc16a6	0.266807	6.29303	3.25736	0.104156	1	F	F	T	F
Olfr893	0.769679	2.28468	3.25685	0.10418	1	F	F	F	F
Thpo	0.654494	1.81607	3.2563	0.104205	1	F	F	T	F
Agap2	-1.34985	-0.144131	3.25557	0.104239	1	F	F	T	F
Ubxn4	-0.145262	6.92094	3.25371	0.104324	1	F	F	F	F
Gsk3b	-0.155732	7.3229	3.25255	0.104377	1	F	F	T	F
1700086D15Rik	2.04846	-0.35715	3.2513	0.104435	1	F	F	F	F
Ptcd2	-0.268885	5.33873	3.25039	0.104477	1	F	F	T	F
Hook1	0.331553	4.85931	3.24779	0.104597	1	T	F	T	F
Zfp644	-0.206883	5.97985	3.24765	0.104603	1	T	F	T	T
Mid1	-0.348979	4.40318	3.24725	0.104621	1	F	F	F	F
Cers5	0.174616	6.32314	3.24686	0.104639	1	T	F	F	T
Sfi1	0.338214	5.45663	3.24454	0.104747	1	T	F	F	F
Atm	-0.234132	6.62282	3.2437	0.104785	1	T	F	F	T
Prrt3	-2.20801	-0.830533	3.24234	0.104848	1	F	F	F	F
Mfsd4a	0.877263	1.44905	3.24195	0.104866	1	F	F	T	F
Sh3bp2	-0.495176	2.92475	3.24171	0.104877	1	T	F	T	T
Vrtn	-0.684398	4.46453	3.24112	0.104905	1	F	F	F	F
Maged2	-0.375064	4.84336	3.23957	0.104976	1	F	F	F	F
Cerk	-0.726371	2.30973	3.23833	0.105034	1	F	F	T	T
Olfr1336	0.506784	4.81709	3.2376	0.105067	1	F	F	F	F
Ptpro	-3.10607	-1.31308	3.23539	0.10517	1	T	F	T	T
Ermp1	0.301357	6.46811	3.2332	0.105272	1	T	F	T	T
Erv3	-0.949818	3.27683	3.23306	0.105279	1	T	F	F	T
Zfp354c	-0.532189	3.76057	3.23251	0.105304	1	T	F	T	T
Adam15	0.319021	5.12336	3.23237	0.105311	1	F	F	F	F
Tmem82	-0.667641	2.1722	3.22986	0.105427	1	T	F	F	F
Card19	0.358267	3.60032	3.22961	0.105439	1	T	T	F	F
9530068E07Rik	0.290257	5.69214	3.22954	0.105442	1	T	F	T	F
Coch	-0.953974	0.65843	3.2278	0.105523	1	F	F	F	F
Syt17	-2.39695	-1.39949	3.22656	0.105581	1	T	F	F	F
Pold4	-0.660768	1.71728	3.22595	0.10561	1	F	F	F	F
Nrk	0.405667	8.93358	3.22547	0.105632	1	T	F	T	T
Adat3	0.648371	2.93406	3.22511	0.105649	1	F	F	F	T
Wnt16	-2.77502	-1.09422	3.22422	0.10569	1	T	F	F	T
Igfbp6	-1.70747	-0.620203	3.22379	0.105711	1	F	F	F	F
Rimklb	-0.639879	2.61095	3.22138	0.105824	1	T	F	T	T
Gm4779	1.11387	1.58478	3.22124	0.10583	1	F	F	F	F
Acot13	-0.383739	3.42146	3.22105	0.105839	1	F	F	F	T
Hells	-0.16611	7.0171	3.21714	0.106022	1	T	F	F	F
Srpx	-3.38094	-1.61102	3.21498	0.106123	1	F	F	T	F
Amigo1	0.613523	2.32205	3.2121	0.106259	1	T	F	T	F
Aldh16a1	0.242515	6.08069	3.21207	0.10626	1	F	F	F	T
Cds1	-0.531646	3.12793	3.21185	0.10627	1	T	F	T	F
Hemk1	0.876386	2.1033	3.21049	0.106335	1	T	F	T	F
Pex11g	0.884317	1.09552	3.20974	0.10637	1	F	F	T	F
Wdfy1	-0.309505	5.60919	3.20941	0.106386	1	F	F	T	T
Vmn1r81	0.350703	4.77511	3.20927	0.106392	1	F	F	F	F
Gm14308	4.72937	-2.02414	3.41384	0.10643	1	T	F	T	T
Olfr1120	0.650578	2.56212	3.20788	0.106458	1	F	F	F	F
Knop1	-0.177183	7.29436	3.20706	0.106496	1	F	F	T	T
Mapk8ip3	0.245922	6.15995	3.2066	0.106518	1	T	F	T	F
Tmem209	0.184402	6.04895	3.20619	0.106537	1	T	F	F	F
Ilrun	0.133712	7.88405	3.20572	0.10656	1	F	F	T	F
Prame	-2.15709	-0.578448	3.20366	0.106657	1	F	F	F	T
Thap7	0.347144	3.86467	3.2035	0.106664	1	F	F	T	F
Wnt2b	-1.08813	2.03568	3.2029	0.106693	1	T	F	T	T
Tshr	-2.0981	-1.26843	3.20129	0.106769	1	T	F	T	T
Ddx6	-0.13801	8.44326	3.20125	0.106771	1	T	T	T	T
Uckl1	0.516934	2.74009	3.19943	0.106857	1	F	F	F	F
Etfb	0.246683	5.87594	3.19921	0.106868	1	T	F	F	F
Tcf25	0.133895	7.84899	3.19754	0.106947	1	T	F	T	F
Anapc10	-0.371353	3.63474	3.1972	0.106963	1	T	F	T	T
Plekha4	-1.43081	0.132994	3.19652	0.106995	1	F	F	F	F
Esrrg	-1.33211	0.195155	3.19555	0.107041	1	T	F	T	T
Piwil2	0.62876	3.14345	3.19501	0.107067	1	T	T	F	T
Vat1l	-1.6847	-0.746372	3.19351	0.107138	1	T	F	T	T
Fstl3	0.437539	7.05889	3.19212	0.107204	1	F	F	F	F
Ccdc107	0.467347	3.06315	3.1882	0.107391	1	F	F	F	F
Ppp1r16a	0.276833	5.06634	3.18749	0.107425	1	T	F	F	F
Synj1	-0.366577	5.87569	3.18669	0.107463	1	F	F	F	F
Vars2	0.255665	5.44246	3.18298	0.10764	1	F	F	T	T
Xlr4b	0.426847	3.67388	3.17935	0.107814	1	T	F	F	T
Olfr730	3.94816	-2.29916	3.38144	0.107819	1	F	F	F	F
Prrx2	-1.45442	0.860143	3.17883	0.107839	1	F	F	F	T
Ldoc1	0.534195	6.93942	3.17237	0.108149	1	T	F	F	F
Msi1	-0.631863	4.65027	3.17191	0.108171	1	F	F	F	F
Pla2g3	2.26482	-1.22985	3.17168	0.108183	1	T	T	T	T
Dmxl2	0.240037	5.29065	3.17119	0.108206	1	T	F	F	T
Dnajc3	-0.15583	7.61284	3.17013	0.108257	1	F	F	T	F
Parp14	-1.49003	0.804543	3.16938	0.108293	1	T	F	T	F
Lbr	-0.21589	7.95334	3.16714	0.108401	1	T	F	T	T
Olfr1247	0.460558	5.59926	3.16394	0.108556	1	F	F	F	F
Zfp54	0.966087	1.25195	3.16304	0.1086	1	F	F	F	F
Styx	0.331896	3.94386	3.16176	0.108662	1	T	F	T	T
Pank3	0.157401	6.39685	3.16057	0.108719	1	T	T	T	T
AC087559.3	4.68127	-2.04485	3.36038	0.108735	1	F	F	F	F
Msl3l2	1.13142	0.827134	3.15707	0.108889	1	T	T	F	T
Gm21244	0.406754	5.70881	3.15689	0.108898	1	F	F	F	F
Olfr825	3.9759	-2.26668	3.34982	0.109198	1	F	F	F	F
Itprip	-0.39467	3.85581	3.14914	0.109275	1	F	F	T	F
Atp1b1	0.176009	8.10268	3.14832	0.109315	1	F	F	F	F
Pced1a	0.563474	2.27204	3.14809	0.109326	1	F	F	F	T
Ubd	-4.688	-2.00332	3.3445	0.109432	1	F	F	F	F
BC028528	0.767029	1.43071	3.14203	0.109622	1	F	F	T	T
Crip1	0.836113	1.88699	3.13861	0.10979	1	T	F	F	T
Elovl7	0.838572	1.54057	3.13809	0.109815	1	T	T	T	T
Zxdb	0.338363	4.33858	3.13799	0.10982	1	T	F	T	T
Olfr898	-0.791687	2.32847	3.13682	0.109878	1	F	F	F	F
Prl8a2	-1.45733	4.82738	3.1355	0.109942	1	F	F	F	F
Vmn2r89	4.50793	-2.05514	3.33163	0.110002	1	F	F	F	F
Zfp677	1.25345	0.322318	3.13375	0.110028	1	F	F	F	F
Ctcfl	0.562879	3.38047	3.13338	0.110047	1	F	F	F	F
Eif4a2	-0.213608	6.67038	3.13321	0.110055	1	T	F	T	T
Efcab6	-4.01189	-2.23879	3.32834	0.110148	1	F	F	F	F
Kcnh4	-4.01189	-2.23879	3.32834	0.110148	1	F	F	F	F
Npas1	-4.63622	-2.00966	3.32789	0.110168	1	F	F	F	F
P3h2	-0.195644	5.77306	3.13075	0.110176	1	T	F	T	T
Gm3526	-4.6356	-2.00994	3.32721	0.110198	1	F	F	F	F
Epdr1	-0.76563	1.67426	3.12999	0.110214	1	T	F	T	F
Ins2	3.91845	-2.30903	3.32653	0.110229	1	F	F	F	F
Tnfaip8l2	3.91845	-2.30903	3.32653	0.110229	1	F	F	T	F
Tmub2	0.276066	4.52836	3.12828	0.110298	1	T	F	F	F
9130409I23Rik	3.88837	-2.31153	3.32495	0.110299	1	T	F	F	F
Calr4	3.81875	-2.31733	3.32385	0.110348	1	F	F	F	F
Olfr1477	3.81875	-2.31733	3.32385	0.110348	1	F	F	F	F
Pah	3.81427	-2.31774	3.3236	0.110359	1	F	F	T	F
Olfr517	3.81427	-2.31774	3.3236	0.110359	1	F	F	F	F
Pih1h3b	3.81427	-2.31774	3.3236	0.110359	1	F	F	T	T
Maml2	-0.840611	1.13633	3.12538	0.110441	1	T	F	T	T
Slc41a1	-0.303489	4.26403	3.12515	0.110453	1	T	F	T	F
Bud31	-0.218186	5.85868	3.12467	0.110477	1	F	F	F	F
Fgfbp1	0.552151	5.13436	3.12326	0.110546	1	F	F	F	F
Clk1	-0.29096	4.75477	3.12275	0.110571	1	F	F	F	F
Zranb2	-0.191133	6.33859	3.11949	0.110733	1	T	F	T	T
Pigg	0.274415	4.84189	3.11937	0.110739	1	T	F	F	F
Shtn1	0.403231	5.10741	3.11677	0.110868	1	F	F	T	F
Fa2h	4.63702	-2.06355	3.31139	0.110906	1	T	F	T	F
Olfr554	4.63702	-2.06355	3.31139	0.110906	1	F	F	F	F
Klk15	4.63702	-2.06355	3.31139	0.110906	1	F	F	F	F
Pnisr	-0.185184	6.38304	3.11497	0.110958	1	F	F	T	T
Cblb	-0.204907	5.58416	3.11463	0.110974	1	T	F	T	T
2610002M06Rik	-0.450956	3.31525	3.11386	0.111013	1	F	F	T	T
Ccdc68	0.623083	1.735	3.11217	0.111097	1	T	F	F	T
Jup	0.315726	8.15983	3.11201	0.111105	1	F	F	T	T
Spns3	3.05892	-1.55719	3.11164	0.111123	1	F	F	F	T
Gm648	-3.1869	-1.71529	3.11013	0.111198	1	T	F	F	F
Kcnab2	-1.49343	-0.0487033	3.10839	0.111285	1	F	F	T	F
Vsig10l	0.931142	1.11562	3.1073	0.11134	1	F	F	T	T
Mylk2	-4.54556	-2.02128	3.29848	0.111488	1	F	F	F	F
Gdf7	-4.54556	-2.02128	3.29848	0.111488	1	F	F	F	T
9330182L06Rik	-4.54556	-2.02128	3.29848	0.111488	1	T	F	T	F
Gm773	-4.54556	-2.02128	3.29848	0.111488	1	T	T	F	T
Foxp2	-2.37676	-1.10737	3.1039	0.111509	1	T	F	T	T
Hnrnpu	-0.132207	8.9708	3.10375	0.111517	1	F	F	T	T
Mark4	-0.340171	5.59212	3.10241	0.111584	1	F	F	T	F
Bdnf	-1.94341	-0.988002	3.10073	0.111668	1	T	T	F	T
Shq1	0.247149	4.87254	3.10062	0.111674	1	F	F	F	T
Bmpr1b	-2.58258	-1.19574	3.10007	0.111701	1	T	F	T	T
Olfr459	0.927591	1.174	3.09954	0.111728	1	F	F	F	F
Nfkb2	-0.339392	4.44936	3.09665	0.111873	1	T	F	F	F
Fam122a	0.383131	3.4509	3.09542	0.111935	1	T	T	T	T
Strn3	-0.150932	6.66072	3.09498	0.111957	1	F	F	T	T
4930556J24Rik	2.71002	-1.57965	3.09438	0.111987	1	F	F	F	F
Mill2	-4.63457	-2.02688	3.28578	0.112064	1	F	F	T	F
Tmem59	-0.188376	5.79554	3.09227	0.112093	1	F	F	T	T
Pyroxd2	3.13032	-1.69734	3.09137	0.112139	1	T	F	F	T
Olfr353	4.61204	-2.07396	3.28381	0.112154	1	F	F	F	F
Ildr1	0.382401	3.95682	3.08722	0.112349	1	T	F	F	T
Adam19	-0.203137	7.08588	3.08653	0.112383	1	F	F	T	F
Zfp12	0.609241	4.51944	3.0861	0.112405	1	T	F	T	T
Oxtr	-2.78662	-1.93404	3.08606	0.112407	1	T	F	T	F
Plbd2	0.207151	6.07116	3.08216	0.112605	1	T	F	T	F
Olfr667	1.30383	0.384494	3.08206	0.11261	1	F	F	F	F
Sun1	0.194707	6.45559	3.08201	0.112612	1	T	F	T	F
Qrsl1	0.351613	3.88497	3.08094	0.112666	1	F	F	F	F
Fstl4	-1.01686	0.725631	3.08074	0.112676	1	F	F	F	T
Ctdsp1	-0.160792	6.73122	3.0806	0.112683	1	F	F	T	F
Pycard	-0.958161	1.1743	3.07957	0.112736	1	T	F	T	F
Tshz2	-1.245	1.65106	3.07886	0.112772	1	T	F	T	F
Trim15	1.43742	-0.391152	3.07511	0.112962	1	F	F	F	F
Gm36368	-3.05056	-1.74376	3.07161	0.113141	1	F	F	F	F
Dnah7b	0.702977	1.48054	3.07158	0.113142	1	F	F	F	F
Adam17	-0.180908	6.41255	3.07146	0.113148	1	T	F	F	F
Arsj	-3.01779	-1.81007	3.07145	0.113149	1	T	F	F	T
Padi4	1.82344	-0.96669	3.07062	0.113191	1	F	F	F	F
Brca1	0.159673	6.57602	3.06968	0.113239	1	T	F	F	T
Fgfr1	-0.206125	6.84682	3.06933	0.113257	1	F	F	F	F
Slc17a5	0.454701	3.69635	3.0692	0.113264	1	F	F	T	F
Mtfr1	-0.303709	5.56646	3.06851	0.113299	1	T	T	T	T
Patl1	-0.188464	6.01919	3.06792	0.113329	1	T	T	F	T
Serpinb13	4.46137	-2.08306	3.25728	0.113372	1	F	F	F	F
Gaa	0.177585	6.87503	3.06578	0.113439	1	F	F	F	F
Igsf9b	0.489784	5.5999	3.06556	0.11345	1	T	F	F	F
Samd5	-0.824672	1.48167	3.06461	0.113499	1	T	F	F	T
Abcb6	0.208105	5.19116	3.06411	0.113524	1	F	F	F	F
Col6a1	-0.74223	1.72891	3.0636	0.11355	1	F	F	F	F
Spx	2.56395	-0.909499	3.06254	0.113605	1	F	F	T	F
Gprin1	-1.73866	0.225981	3.06167	0.113649	1	F	F	T	F
Prom1	0.29841	4.90882	3.06092	0.113688	1	T	F	T	T
Dclk1	-1.23295	0.475883	3.06063	0.113703	1	T	F	T	T
Apol9b	4.43527	-2.08616	3.24906	0.113753	1	T	F	T	T
Fam102a	0.23021	5.24866	3.05798	0.113839	1	T	F	T	T
G3bp2	-0.136047	8.05417	3.05674	0.113902	1	F	F	F	F
Adat1	0.214536	5.44066	3.05522	0.11398	1	T	F	T	T
Smim6	2.78985	-1.52555	3.05482	0.114001	1	F	F	T	F
Gls2	1.1079	3.68456	3.05328	0.11408	1	F	F	F	F
Padi3	0.56048	3.90838	3.05245	0.114123	1	F	F	T	F
Gas7	-0.455494	3.91164	3.05188	0.114152	1	T	F	T	T
Gfpt1	-0.145655	7.19078	3.05129	0.114183	1	T	F	T	F
Ddx5	-0.130182	9.01744	3.04958	0.114271	1	T	F	T	T
Map1lc3a	0.4443	2.92551	3.04953	0.114274	1	F	F	F	F
Gabbr2	1.35982	0.0632693	3.04887	0.114308	1	F	F	F	F
Tprkb	0.216994	5.30836	3.04798	0.114354	1	F	F	T	F
Folr2	1.34688	0.617321	3.04618	0.114447	1	T	F	F	T
Rpap1	-0.214872	6.07736	3.04297	0.114613	1	F	F	F	F
Nop53	0.191206	5.8308	3.04087	0.114722	1	F	F	F	F
Kif1b	-0.165403	6.4214	3.03868	0.114836	1	T	F	T	T
Psrc1	0.45417	3.4338	3.03578	0.114987	1	F	F	T	F
Slc30a9	0.324461	5.07127	3.03509	0.115023	1	F	F	T	T
Igf2bp3	-0.163541	7.66233	3.0341	0.115074	1	T	F	T	T
[truncated: 19,686 more rows]

## Sheet: S3B. Male Em KO vs WT
Table S3B. DEGs between KO and WT male embryos.
Symbol	logFC	logCPM	F	PValue	FDR	microrna.org	mirdb	mirwalk	targetscan
Symbol	logFC	logCPM	F	PValue	FDR	microrna.org	mirdb	mirwalk	targetscan
Rps2	-5.995	10.2267	3672.85	5.14994e-12	1.11666e-07	F	F	F	F
Nr1h5	7.28072	5.1606	502.453	1.49222e-08	0.000161779	F	F	T	F
Dynlt1b	-2.90182	5.31182	356.814	5.79608e-08	0.000413755	T	F	T	F
Gm10260	8.52604	6.58216	332.791	7.6328e-08	0.000413755	F	F	F	F
Rps18-ps5	8.60234	5.63104	220.322	3.85484e-07	0.00167169	F	F	F	F
Rims4	-2.13944	3.33832	126.761	3.26192e-06	0.0117881	F	F	F	F
Clec16a	1.24548	5.05737	114.267	4.84071e-06	0.0132459	T	F	T	T
Olfr1307	0.900665	6.10279	113.98	4.88711e-06	0.0132459	F	F	F	F
Rps7	-0.756572	8.50255	95.2572	9.61447e-06	0.0231634	F	F	F	T
Bglap3	3.68281	2.01732	85.9669	1.4105e-05	0.0305838	F	F	F	F
Calcoco1	0.979776	5.27547	70.9144	2.87057e-05	0.0565842	T	F	F	F
Vmn2r76	0.929952	4.65733	65.8185	3.7681e-05	0.0668728	F	F	F	F
D10Wsu102e	0.761688	9.91194	64.7035	4.00935e-05	0.0668728	T	F	T	T
Ulk4	1.66766	3.8242	61.0351	4.95219e-05	0.0754031	T	F	T	F
Hspa8	-0.550653	11.6265	60.1618	5.21628e-05	0.0754031	F	F	F	F
Hmga1	-2.1448	9.89235	58.8404	5.65022e-05	0.076571	F	F	F	F
Vmn1r81	0.727544	5.11612	53.7476	7.81002e-05	0.0885461	F	F	F	F
Vmn2r53	1.07524	6.97949	53.2846	8.05405e-05	0.0885461	F	F	F	F
Gm8797	1.52231	6.59407	53.0215	8.1969e-05	0.0885461	F	F	F	F
Gm42669	0.847517	4.84142	52.3958	8.54969e-05	0.0885461	F	F	F	F
Tmem267	2.83548	3.15682	51.4842	9.09822e-05	0.0885461	F	F	F	F
Olfr46	0.868175	5.75998	50.8293	9.51961e-05	0.0885461	F	F	F	F
Vmn1r229	0.820287	5.00687	50.4836	9.75189e-05	0.0885461	F	F	F	F
Gfer	-2.20154	3.82044	50.4122	9.80079e-05	0.0885461	T	F	T	T
Tmem72	0.672337	8.32695	48.4608	0.000112626	0.0946205	T	T	T	T
Hsd3b2	0.789233	5.18466	48.2603	0.000114278	0.0946205	T	F	T	F
Hddc3	0.811089	4.42808	47.842	0.000117823	0.0946205	F	F	F	T
Olfr365	0.89128	5.40613	47.2063	0.000123477	0.0956197	F	F	F	F
Slc38a6	0.639769	7.7267	46.0879	0.000134272	0.100394	F	F	T	F
Vmn1r72	0.970056	3.96099	43.1552	0.000168733	0.115841	F	F	F	F
Ppcdc	0.821283	5.34074	43.146	0.000168858	0.115841	F	F	T	F
Rsrp1	-0.782671	5.88367	42.9919	0.00017096	0.115841	F	F	F	F
Tmem44	-8.44624	0.544208	65.9833	0.000176871	0.116215	F	F	T	F
Fcgr2b	1.19118	3.31256	41.5102	0.00019294	0.123045	T	F	F	T
Ubb	-0.781327	9.42607	40.6787	0.000206827	0.126543	F	F	F	F
Olfr784	0.866566	5.21155	40.493	0.000210097	0.126543	F	F	F	F
Olfr45	0.987965	4.18394	39.8315	0.000222284	0.130264	F	F	F	F
Olfr986	0.759831	5.34738	39.3576	0.000231561	0.131175	F	F	F	F
Swap70	-0.669719	5.67243	39.1422	0.000235936	0.131175	T	F	T	T
Gm21244	0.703299	6.14238	38.2808	0.000254503	0.13796	F	F	F	F
Olfr1250	0.815986	4.56531	37.8019	0.000265618	0.140473	F	F	F	F
Olfr839-ps1	0.850826	6.47907	36.8746	0.000288915	0.149156	F	F	F	F
Olfr639	0.726675	6.30137	36.3035	0.000304539	0.153566	F	F	F	F
Vmn1r197	0.983958	3.6749	35.5332	0.000327323	0.161022	F	F	F	F
Trappc12	-0.661454	5.25464	35.2022	0.000337767	0.161022	F	F	T	F
Ypel5	0.710489	6.12601	35.0654	0.000342204	0.161022	T	F	T	T
Colec12	0.567405	5.48891	34.8592	0.000349031	0.161022	F	F	F	T
Clk1	-0.663031	4.94192	34.6109	0.000357478	0.161367	F	F	F	F
Olfr769	0.627207	5.12402	34.4055	0.000364664	0.161367	F	F	F	F
Slc19a2	0.95258	3.5764	33.8103	0.000386519	0.167618	T	F	T	T
Alg8	-1.12791	4.04717	33.2434	0.000408874	0.173836	T	F	F	F
Olfr90	0.607867	5.13799	32.8505	0.000425325	0.177352	F	F	F	F
Olfr552	0.699996	4.72153	32.485	0.000441373	0.177397	F	F	F	F
Olfr539	0.522525	6.91748	32.4658	0.000442236	0.177397	F	F	F	F
Tnfrsf8	-8.16945	0.258182	47.1027	0.000449975	0.177397	F	F	T	F
Olfr344	0.836679	5.15784	31.6752	0.000479719	0.182756	F	F	F	F
Ermp1	0.436913	6.24114	31.5987	0.00048355	0.182756	T	F	T	T
Gm2974	-1.57771	2.59353	31.2303	0.000502558	0.182756	F	F	F	F
Srp54a	-0.479766	6.25398	31.1123	0.000508844	0.182756	T	F	F	T
Olfr2	1.40449	2.34381	31.0175	0.000513964	0.182756	F	F	F	F
Gpr37	1.10911	3.50333	31.0142	0.000514142	0.182756	F	F	T	F
Abhd12b	8.40207	0.452009	44.3446	0.000530243	0.184179	F	F	F	F
Rsph3b	-1.56016	2.93726	30.5327	0.000541179	0.184179	T	F	F	F
Gm17571	1.42305	2.76143	30.4906	0.000543626	0.184179	F	F	F	F
Ide	0.977001	7.19575	30.3073	0.000554447	0.184955	F	F	T	F
Olfr1247	0.857895	6.01122	30.1067	0.000566598	0.186144	F	F	F	F
Olfr374	0.728587	4.75687	29.799	0.000585885	0.187378	F	F	F	F
Ecm2	7.50419	-0.370597	42.6922	0.000587636	0.187378	T	F	T	T
Nox4	-7.30736	-0.470039	42.3861	0.000599163	0.187442	T	F	T	F
Slc30a1	0.826923	5.34748	29.5044	0.000605126	0.187442	T	F	T	T
Gm21897	0.983562	3.65727	28.9961	0.000640226	0.191737	F	F	F	F
Gm11032	0.780523	5.88627	28.9379	0.000644401	0.191737	F	F	F	F
Zfp488	0.697193	6.7808	28.9224	0.000645521	0.191737	T	F	T	T
Olfr624	0.644965	5.87115	28.6849	0.000662974	0.19426	F	F	F	F
Xlr3c	7.64212	-0.262839	40.1583	0.000692853	0.200308	F	F	F	F
Rpl30	-0.548243	7.78458	28.0635	0.000711489	0.202057	F	F	F	F
Sumf2	0.703465	5.37447	27.9898	0.00071754	0.202057	F	F	T	F
Olfr1416	0.990822	3.41628	27.6604	0.000745355	0.204395	F	F	F	F
Vars	-0.630739	8.8986	27.6238	0.000748525	0.204395	F	F	F	F
Strbp	0.327257	7.78664	27.5597	0.000754122	0.204395	T	F	T	T
Bcl2l12	-0.68214	4.4056	27.3862	0.000769546	0.206001	F	F	T	F
Mettl6	0.379857	6.42348	27.2507	0.000781855	0.206743	T	F	T	F
Szrd1	0.846267	5.65386	27.025	0.000802926	0.209757	T	F	T	F
Crebzf	-0.349329	6.43178	26.8709	0.000817712	0.210677	T	F	T	T
Sycp1	6.20933	0.0909075	26.7873	0.000825879	0.210677	F	F	F	F
Olfr243	1.08187	2.90036	26.4857	0.000856205	0.213657	F	F	F	F
2310033P09Rik	-0.62206	4.70497	26.435	0.000861437	0.213657	F	F	T	F
Olfr338	0.593814	5.05253	26.3786	0.000867305	0.213657	F	F	F	F
Eda2r	2.03771	1.89081	26.2454	0.000881373	0.213657	T	F	T	T
Pygl	1.09967	4.64864	26.1944	0.000886829	0.213657	T	T	F	T
Flywch1	-0.327571	7.00871	25.7918	0.000931431	0.219197	F	F	T	F
Acer3	0.556268	5.46678	25.7911	0.000931519	0.219197	F	F	T	F
Vmn2r24	1.13122	3.03413	25.7159	0.00094015	0.219197	F	F	F	F
Olfr1336	0.698089	5.0772	25.6067	0.000952884	0.219802	F	F	F	F
S100a11	-1.1946	3.74812	25.3804	0.000979955	0.223667	F	F	F	T
D130043K22Rik	-7.13727	-0.621904	35.0886	0.000992257	0.224116	T	T	T	T
Olfr161	0.880126	3.3882	25.1328	0.00101068	0.225222	F	F	F	F
Smco1	0.810317	4.0223	25.0332	0.00102338	0.225222	F	T	T	T
Olfr767	0.806155	4.19516	24.9653	0.00103214	0.225222	F	F	F	F
Pgm1	0.619112	5.85519	24.7667	0.00105835	0.225222	T	F	F	F
Vmn1r26	0.940658	3.50196	24.7661	0.00105844	0.225222	F	F	F	F
Rec8	-1.82602	2.1924	24.6616	0.00107256	0.225222	F	F	F	F
Tulp4	0.401062	6.60278	24.6327	0.0010765	0.225222	T	F	T	T
Olfr1191-ps1	0.798643	3.67895	24.5227	0.00109169	0.225222	F	F	F	F
Dscam	1.4584	2.33963	24.4479	0.00110217	0.225222	T	F	T	T
Rnf26	-0.386364	6.83476	24.3966	0.00110944	0.225222	F	F	T	T
Noct	0.533429	9.49121	24.3349	0.00111824	0.225222	F	T	F	F
Lnpep	0.40201	6.1608	24.2476	0.00113086	0.225222	T	F	T	T
Olfr648	-1.24622	2.2577	24.1694	0.00114233	0.225222	F	F	F	F
Slc39a10	-0.345423	7.27472	24.1677	0.00114257	0.225222	T	F	F	T
Cmah	0.71501	4.21861	23.7259	0.00121012	0.236387	T	F	T	T
G530012D18Rik	1.24987	2.97531	23.4	0.00126316	0.243359	F	F	F	F
Rrm1	-0.278678	8.15754	23.3192	0.00127676	0.243359	T	F	T	T
Zbtb37	0.37412	6.11804	23.3032	0.00127948	0.243359	F	F	T	T
Vmn1r13	0.808497	3.56828	23.0272	0.00132745	0.250287	F	F	F	F
Phlda2	0.431086	7.23367	22.7311	0.00138145	0.258224	T	F	F	F
Zc3h12b	-7.66237	-0.146503	30.8011	0.00139551	0.258623	F	F	T	T
Prkdc	0.329542	6.66773	22.382	0.0014487	0.266204	F	F	F	F
Rad51b	0.901787	3.04759	22.1664	0.00149227	0.271907	F	F	T	F
Prpf40b	-0.764982	4.4824	22.0918	0.00150772	0.272433	T	F	F	F
Nbeal1	0.485984	6.29067	21.8821	0.00155226	0.278163	T	F	T	T
Capn11	-4.99157	0.89816	21.8156	0.00156674	0.278457	T	F	F	T
Thap4	0.714162	4.0069	21.7464	0.00158197	0.278876	F	F	F	T
Ppp1r12c	-0.401392	5.51184	21.4188	0.00165667	0.288236	F	F	F	F
Gga2	0.608568	5.71334	21.3976	0.00166165	0.288236	T	F	T	T
Olfr1116	0.891465	3.75658	21.1945	0.00171034	0.291622	F	F	F	F
Tmem254b	1.3388	3.84306	21.157	0.00171953	0.291622	F	F	T	F
Ccdc82	0.535439	6.24208	21.1392	0.00172393	0.291622	T	T	T	T
Capn7	-0.587741	5.06072	21.0946	0.00173496	0.291622	T	F	T	F
Rnps1	-0.333666	7.9898	20.9744	0.00176517	0.294296	F	F	T	F
H2-Q4	0.753662	4.32121	20.9008	0.00178398	0.294296	F	F	T	T
Tnrc6b	0.312282	7.50847	20.7784	0.00181585	0.294296	T	F	T	T
Klkb1	1.20755	3.25946	20.7546	0.00182212	0.294296	F	F	T	F
Olfr656	0.983644	3.2568	20.7361	0.00182701	0.294296	F	F	F	F
Pold3	-0.428786	6.74138	20.7162	0.00183231	0.294296	F	F	T	F
Sema6a	-0.333519	8.02165	20.6367	0.00185361	0.295097	F	F	T	F
Gm3739	-1.5444	1.76077	20.5965	0.00186451	0.295097	F	F	F	F
Cbln3	1.055	2.8224	20.347	0.00193395	0.303868	T	F	T	T
Zbtb8os	0.511812	5.23283	20.0933	0.0020079	0.311053	T	F	T	F
Olfr12	2.25182	0.648676	20.0708	0.00201462	0.311053	F	F	F	F
Dbi	-1.00642	4.6991	20.0439	0.00202271	0.311053	F	F	F	F
Igflr1	-7.07081	-0.67819	26.5232	0.00204788	0.311404	F	F	F	F
Vmn1r76	0.653436	4.75934	19.9419	0.00205372	0.311404	F	F	F	F
Olfr635	0.719588	5.3265	19.8098	0.00209478	0.311469	F	F	F	F
Pggt1b	0.363383	5.74097	19.8096	0.00209482	0.311469	F	F	F	T
Olfr607	0.775457	4.21919	19.802	0.00209724	0.311469	F	F	F	F
9930111J21Rik2	1.10264	2.87729	19.6949	0.00213132	0.314377	F	F	F	T
Mga	0.273712	8.23488	19.5034	0.00219402	0.320793	T	F	F	T
Dnlz	-0.620736	4.82922	19.4723	0.00220441	0.320793	F	F	T	F
Vps13b	0.336611	6.9896	19.4061	0.00222677	0.321277	T	F	T	F
Arl5a	-0.295137	7.29616	19.3734	0.00223788	0.321277	T	F	T	T
Noc2l	-0.28432	7.88926	19.3317	0.00225219	0.321277	F	F	F	F
Srbd1	0.457266	6.11351	19.2674	0.00227449	0.322339	F	F	T	F
Vmn1r207	1.0919	3.44098	19.152	0.00231517	0.325973	F	F	F	F
Arhgap36	1.85574	0.94434	19.0315	0.00235866	0.328818	T	T	T	T
Mtf2	0.844854	4.09959	18.9869	0.00237499	0.328818	F	F	F	T
Slc4a7	0.347813	6.2543	18.971	0.00238087	0.328818	T	F	T	T
AI467606	2.9105	0.0137741	18.9291	0.00239639	0.328866	F	F	F	F
Rasgrp3	-0.520824	6.28655	18.7771	0.00245384	0.334633	T	F	T	F
Rpl35a	-0.50482	6.70219	18.5836	0.00252945	0.340757	F	F	F	F
Tmem132c	-0.825337	5.36595	18.5818	0.00253018	0.340757	T	F	F	F
Eif2s3y	0.579811	4.21184	18.4229	0.00259449	0.345556	F	F	F	F
Atpaf2	-0.552964	4.40285	18.4152	0.00259769	0.345556	T	T	F	T
Tedc2	-0.829787	4.20249	18.3204	0.00263708	0.348657	F	F	T	F
Vmn1r206	2.17074	0.662782	18.2175	0.00268072	0.352279	F	F	F	F
Olfr509	0.767321	4.5349	18.1187	0.00272343	0.355736	F	F	F	F
Atad3a	-0.262123	6.97762	18.0352	0.00276024	0.358385	F	F	T	F
H2-Ke6	-1.0809	2.26537	17.9344	0.00280549	0.362092	T	F	F	F
Zfp950	0.806699	3.6823	17.8594	0.00283975	0.3632	F	F	T	F
Olfr324	1.23173	1.83984	17.8424	0.00284757	0.3632	F	F	F	F
Rpl26	-0.727236	8.3281	17.599	0.00296286	0.375694	F	F	F	T
Pogk	0.584458	4.53658	17.4816	0.00302055	0.380782	F	F	T	T
Rpl34	-0.464189	7.88649	17.3236	0.00310041	0.38859	F	F	F	F
Gje1	1.15324	2.10421	17.2816	0.0031221	0.389061	T	F	F	F
Sirt5	0.490454	5.5986	16.9671	0.00329059	0.405796	T	F	T	F
Usp17la	1.20239	2.55667	16.9593	0.00329488	0.405796	T	F	F	F
Reg2	0.642575	5.58816	16.8962	0.00333012	0.405796	F	F	F	F
Ttll11	4.28604	0.905085	16.869	0.00334545	0.405796	F	F	T	F
Selenoi	0.484017	6.24814	16.861	0.00334998	0.405796	T	F	F	F
Cyp4x1	0.804331	3.77342	16.8047	0.00338203	0.407403	F	F	T	T
Cd84	1.29457	3.1566	16.5999	0.00350198	0.417001	T	F	T	T
Adi1	0.51805	5.70914	16.5962	0.00350416	0.417001	F	F	T	F
Gstm6	-3.25604	0.510907	16.5669	0.00352178	0.417001	F	F	T	F
Brd2	-0.242965	7.93885	16.539	0.00353864	0.417001	F	F	T	F
Btnl10	1.67742	1.15884	16.5026	0.00356079	0.417221	F	F	T	F
Gm10409	-1.15631	3.25593	16.4607	0.0035865	0.417221	F	F	F	F
Cd209c	1.33231	3.21845	16.4307	0.00360509	0.417221	F	F	F	T
Mettl5	-1.45178	2.41769	16.3963	0.00362652	0.417221	T	F	F	T
Xlr3a	1.50683	2.77071	16.3142	0.0036783	0.417221	F	F	F	F
Adss	0.364324	7.27002	16.3004	0.00368709	0.417221	F	F	F	T
Pkdcc	-0.450312	6.87206	16.2643	0.00371024	0.417221	F	F	F	F
Rbm3	0.286333	7.38103	16.2622	0.00371157	0.417221	T	F	T	F
Olfr1269	1.0625	2.38521	16.237	0.00372779	0.417221	F	F	F	F
Mycbp2	0.299669	7.58095	16.2291	0.00373292	0.417221	T	F	T	F
Ccdc9	-0.464679	4.87641	16.1047	0.00381472	0.424177	T	F	F	F
CAAA01118383.1	-0.448196	4.77013	16.0378	0.00385957	0.424896	F	F	F	F
Otog	1.56136	0.848932	16.0366	0.00386037	0.424896	T	F	T	T
Spic	1.16503	2.19569	16.0054	0.00388154	0.425068	F	F	F	F
Zfp26	0.267538	6.40179	15.9381	0.0039277	0.427961	F	F	T	F
Abcb6	0.439878	5.29884	15.9036	0.00395162	0.428415	F	F	F	F
Zfp113	0.306208	5.77195	15.7614	0.00405216	0.43713	T	F	T	T
Ddx3y	0.663751	4.48299	15.7053	0.00409274	0.439008	F	F	F	F
Vmn1r209	1.0245	2.19147	15.6815	0.00411007	0.439008	F	F	F	F
Wiz	-0.369296	6.82053	15.5878	0.00417936	0.442347	F	F	F	F
Hypk	0.547289	4.80098	15.5618	0.00419882	0.442347	F	F	F	F
Rsf1	0.477063	5.87515	15.5418	0.00421389	0.442347	F	T	T	T
Eapp	0.337947	5.60348	15.5298	0.00422293	0.442347	F	F	T	T
Vmn2r102	0.924702	3.00227	15.4781	0.00426228	0.444322	F	F	F	F
Ank2	0.329085	6.91358	15.4434	0.00428895	0.444964	T	F	T	T
Vmn1r18	0.725513	4.17262	15.3029	0.00439901	0.454208	F	F	F	T
Cdkn1a	0.616747	4.71919	15.2231	0.00446316	0.458647	T	F	T	F
Olfr152	1.19836	1.79857	15.1426	0.00452905	0.459286	F	F	F	F
Gxylt2	0.718904	3.76694	15.1417	0.00452977	0.459286	T	F	F	T
Irak3	-4.17766	1.23795	15.1379	0.00453291	0.459286	T	F	F	F
Eif4ebp3	1.30697	1.95307	15.0803	0.00458086	0.461985	F	F	F	F
Sytl3	-6.28611	-1.28462	19.0461	0.00463002	0.464781	F	F	T	F
Ptges3l	0.91844	2.64865	14.9416	0.00469884	0.469516	F	F	F	F
Hoxa9	-4.87836	-0.808425	14.8759	0.00475614	0.472213	T	F	F	T
Ucp2	0.57579	5.57552	14.8422	0.00478583	0.472213	F	F	F	F
Gm16867	-5.08821	-0.0169763	14.8286	0.00479785	0.472213	F	F	F	T
Rnf151	1.75931	0.977061	14.8117	0.00481294	0.472213	F	F	F	F
Plxnd1	-0.497313	4.73359	14.785	0.00483677	0.472413	F	F	F	F
Peg3	0.27636	10.5252	14.7062	0.00490804	0.473828	T	F	F	T
Btaf1	0.307965	7.53869	14.6971	0.00491639	0.473828	T	F	F	T
Polk	0.722907	3.6267	14.6864	0.00492617	0.473828	T	F	T	T
Glt1d1	-0.588231	4.21296	14.6657	0.00494522	0.473828	F	F	T	T
4932438A13Rik	0.306365	7.48009	14.6491	0.00496052	0.473828	T	T	F	T
Arl4a	-0.787037	3.83324	14.6223	0.00498544	0.47412	T	T	T	T
Klhl41	1.00672	3.00427	14.5824	0.00502276	0.475583	F	F	F	F
Trim5	1.66198	1.19215	14.5222	0.00507976	0.478889	F	F	T	T
Acaa1a	-0.473644	5.00082	14.4745	0.00512549	0.47933	F	F	F	T
Sod1	-0.23291	7.46805	14.4712	0.00512865	0.47933	F	F	F	T
Cchcr1	-0.544531	4.12519	14.4331	0.00516564	0.480715	F	F	F	F
E130309D02Rik	-0.332305	5.6939	14.3709	0.00522664	0.484313	T	F	F	T
Hist1h2ap	-0.363772	10.236	14.2939	0.00530337	0.489332	F	F	F	F
Olfr107	1.1282	3.06429	14.2656	0.00533201	0.48989	F	F	F	F
Olfr1312	0.978738	2.43132	14.1939	0.00540522	0.490673	F	F	F	F
Tmem158	-0.791712	2.81504	14.1826	0.00541686	0.490673	F	F	F	F
Pou2f1	0.245747	7.6495	14.1713	0.00542854	0.490673	F	T	T	T
Plekho2	-1.38447	3.66819	14.1553	0.00544516	0.490673	T	F	T	F
Myh7b	1.84963	1.16553	14.1471	0.00545369	0.490673	F	F	F	F
Klhl9	0.232539	7.41793	14.0514	0.00555459	0.494592	T	F	F	F
Rps18	-1.60038	8.29027	14.0417	0.005565	0.494592	F	F	F	F
Rhox8	2.19104	1.18524	14.0385	0.00556835	0.494592	F	F	F	F
Thada	0.302696	6.72011	13.976	0.00563572	0.494592	F	F	T	F
Veph1	0.813655	3.34184	13.9677	0.00564473	0.494592	T	F	T	T
Vmn1r202	0.658291	3.32616	13.9583	0.00565498	0.494592	F	F	F	F
Bbx	0.302428	7.20295	13.9566	0.00565691	0.494592	T	F	T	T
H2bc6	-0.343558	8.032	13.8974	0.00572188	0.495042	T	F	F	T
BC004004	0.590216	4.67252	13.8883	0.00573203	0.495042	T	F	T	T
Cacng7	-0.475784	5.07401	13.8798	0.0057414	0.495042	F	F	F	F
Ube2s	-0.239969	8.32476	13.8691	0.00575339	0.495042	T	T	F	T
Lss	-0.637438	4.71575	13.8181	0.00581047	0.497978	F	F	T	T
Olfr1122	0.850637	2.87902	13.7654	0.00587037	0.498502	F	F	F	F
Olfr39	2.02926	0.480962	13.7588	0.00587789	0.498502	F	F	F	T
Mxd4	-0.412508	4.62106	13.7252	0.00591658	0.498502	F	F	T	F
Olfr1221	0.873867	2.48263	13.7137	0.00592978	0.498502	F	F	F	F
Vmn1r71	2.50228	0.1025	13.6934	0.00595334	0.498502	F	F	F	F
Tnnc1	-2.20583	1.79383	13.6924	0.00595453	0.498502	F	F	F	T
Adm	-2.23278	4.50754	13.6718	0.0059786	0.498592	T	F	T	F
Olfr1356	1.18736	2.24151	13.6077	0.00605409	0.499922	F	F	F	F
Gm21748	-6.02543	-1.44614	16.9937	0.006058	0.499922	F	F	F	F
Olfr351	0.734961	4.26895	13.5996	0.00606371	0.499922	F	F	F	F
Olfr571	0.849627	3.16541	13.5727	0.00609581	0.500665	F	F	F	F
Zfp300	0.871523	2.3918	13.5427	0.00613188	0.501135	T	F	T	T
Tpbg	-0.333507	5.25128	13.5296	0.00614776	0.501135	T	F	F	F
Gm3558	-1.06043	2.44154	13.3512	0.00636868	0.513509	F	F	F	F
Zfp11	0.578585	4.5109	13.3499	0.0063703	0.513509	T	F	T	T
Inpp5f	-0.607219	5.14126	13.3313	0.00639384	0.513509	T	F	T	T
Vmn1r217	1.29485	1.47682	13.331	0.00639429	0.513509	F	F	F	F
Kdm8	-0.625373	3.90834	13.2569	0.00648938	0.513766	F	F	F	F
Pkmyt1	-0.817534	4.12464	13.248	0.00650095	0.513766	F	F	F	F
Sclt1	-0.837953	3.34594	13.2331	0.00652036	0.513766	T	F	F	F
Ppp1r10	0.25384	7.35687	13.2291	0.00652562	0.513766	F	F	F	F
Prrg1	1.38593	1.78254	13.2185	0.00653941	0.513766	T	F	T	T
Olfr20	1.79051	0.683534	13.2183	0.00653966	0.513766	F	F	F	T
Tmem245	0.38324	7.24865	13.1345	0.00665045	0.519354	T	F	T	T
Nlrc4	0.983439	2.23197	13.1284	0.00665869	0.519354	T	F	F	F
Pts	-1.10494	2.3636	13.1034	0.00669217	0.520095	F	F	T	F
Mfsd4b5	0.892942	2.58389	13.0758	0.00672953	0.520931	F	F	T	F
Gnl1	-0.304368	6.11769	13.06	0.00675098	0.520931	T	F	F	T
Timm44	-0.335107	5.8137	13.0287	0.00679371	0.521757	F	F	T	F
Thumpd1	-0.367998	6.45928	13.0132	0.00681512	0.521757	T	F	T	T
Dync2h1	0.271684	6.87254	12.9996	0.00683387	0.521757	F	F	T	F
Klk1b22	6.05666	-1.46763	16.0834	0.00688097	0.523509	F	F	T	F
Sdhaf2	0.405198	5.06089	12.7968	0.00712154	0.539895	T	F	F	T
Acer1	1.11517	2.85504	12.743	0.00720045	0.539895	F	F	T	F
Vmn2r59	0.820227	3.27167	12.7375	0.00720858	0.539895	F	F	F	F
Zfp12	0.499588	5.51938	12.7021	0.00726113	0.539895	T	F	T	T
Nbl1	-1.75828	3.17143	12.6969	0.00726897	0.539895	T	F	T	T
Olfr63	0.544782	4.19036	12.685	0.00728675	0.539895	F	F	F	F
Dmwd	-0.376787	5.98689	12.6809	0.00729292	0.539895	F	F	F	F
Olfr1265	1.0721	2.49427	12.6791	0.00729554	0.539895	F	F	F	F
Olfr975	0.818464	2.84753	12.6419	0.00735164	0.540337	F	F	F	F
Lrrc3	0.533928	4.31539	12.6207	0.0073839	0.540337	F	F	F	T
Zfp292	0.220291	7.33795	12.6067	0.0074052	0.540337	T	F	F	T
Lyrm7	1.19318	1.51232	12.5619	0.00747413	0.540337	F	F	T	T
Ocrl	0.314243	6.59767	12.4784	0.00760469	0.540337	T	F	T	F
Olfr735	0.608767	4.46709	12.4627	0.00762963	0.540337	F	F	F	F
Olfr328	0.888877	2.79353	12.4468	0.00765494	0.540337	F	F	F	F
Bmerb1	0.800779	4.45734	12.4446	0.00765833	0.540337	T	F	F	F
Itga4	0.533602	4.25544	12.4395	0.00766653	0.540337	T	F	T	T
Vps13c	0.413539	6.41855	12.424	0.0076913	0.540337	T	F	F	F
Gm5678	5.71495	-1.69248	15.314	0.00769692	0.540337	F	F	F	F
Rps28	-0.608815	7.61798	12.4132	0.00770876	0.540337	F	F	F	F
Icam2	-4.26072	-1.29639	12.4122	0.0077103	0.540337	F	F	F	F
6720489N17Rik	0.764131	3.33998	12.3654	0.00778597	0.540337	F	F	F	F
Adcy4	-5.89281	-1.51473	15.232	0.00779131	0.540337	F	F	T	F
Kctd10	-0.332033	6.43986	12.3616	0.00779229	0.540337	T	F	T	T
Elp1	0.283075	7.88769	12.3577	0.00779861	0.540337	F	F	F	F
Vmn1r183	0.788577	3.48898	12.3514	0.00780888	0.540337	F	F	F	F
Ksr2	0.827476	3.32893	12.3358	0.0078345	0.540337	F	F	T	T
Tbc1d17	-1.15349	2.39169	12.3276	0.0078479	0.540337	F	F	T	F
Sdc2	-0.44619	4.35841	12.3052	0.00788482	0.540337	T	F	T	T
Olfr472	0.636572	4.31248	12.2978	0.0078971	0.540337	F	F	F	F
Mfn1	0.286219	6.07929	12.2844	0.00791932	0.540337	F	F	T	F
Tomm34	-0.408642	5.60516	12.2774	0.00793097	0.540337	F	F	T	F
Sod2	0.340214	5.45408	12.271	0.00794171	0.540337	T	F	T	T
Gm3411	-1.13671	2.58448	12.2587	0.00796228	0.540337	F	F	F	F
Psg29	-2.71178	4.00127	12.2512	0.00797474	0.540337	T	F	T	F
Camk2g	-0.331255	5.15573	12.1878	0.00808213	0.540337	T	F	T	T
Ift46	0.480052	5.43071	12.1794	0.00809648	0.540337	T	F	T	T
Vmn1r210	1.41845	0.819701	12.1756	0.00810289	0.540337	F	F	F	F
Dhx30	-0.24873	7.04369	12.1732	0.00810698	0.540337	F	F	F	F
mt-Co2	-11.5418	3.50597	14.9636	0.00811138	0.540337	F	F	F	F
Tyr	0.751234	3.43506	12.1634	0.00812387	0.540337	T	F	F	T
Foxc2	-0.333955	5.89177	12.1234	0.00819286	0.54221	F	F	F	F
Vmn2r79	0.747373	4.3807	12.1181	0.00820204	0.54221	F	F	F	F
Olfr173	1.24164	1.49263	12.0834	0.00826281	0.544567	F	F	F	F
Psg22	-2.70097	1.78014	12.0614	0.00830149	0.545458	T	F	F	T
Klhl33	0.806128	3.1905	12.0182	0.00837809	0.548179	F	F	F	T
Snx13	0.740342	3.60426	12.0096	0.00839346	0.548179	T	T	F	T
Cfap47	1.19804	2.22982	11.9816	0.00844374	0.549807	F	F	F	F
Setbp1	0.278475	6.10724	11.906	0.00858138	0.557096	T	F	T	T
Pold1	-0.290036	7.46922	11.8664	0.00865472	0.56018	F	F	F	F
Gar1	-0.32337	5.30221	11.8091	0.00876195	0.565432	T	F	F	F
Gm10217	1.22471	2.48922	11.7799	0.00881732	0.567317	F	F	F	F
Zfyve26	0.304954	5.92958	11.7274	0.00891806	0.572102	F	F	T	T
Mrpl17	0.354829	5.40189	11.6644	0.00904061	0.576917	T	T	T	T
Phrf1	-0.201143	7.60158	11.6615	0.00904633	0.576917	F	F	F	F
Heg1	-0.334422	6.04042	11.6116	0.00914509	0.577076	F	F	T	T
Adamts13	0.96518	3.31622	11.6113	0.00914576	0.577076	F	F	F	F
Rnpep	-0.356261	6.46212	11.5957	0.0091768	0.577076	F	F	F	F
2610528A11Rik	-6.01645	-1.47247	14.0789	0.0092992	0.577076	F	F	F	F
Vmn1r201	0.805987	3.04662	11.5349	0.00929964	0.577076	F	F	F	F
Klhdc7a	0.518749	4.65605	11.5199	0.00933012	0.577076	T	F	T	F
Gm2004	-1.38841	1.58763	11.5054	0.00935995	0.577076	F	F	T	F
Aqp7	0.878782	2.6587	11.5024	0.00936594	0.577076	F	F	T	F
Rrm2	-0.542538	8.89384	11.4613	0.00945083	0.577076	T	F	T	T
Ccnb1ip1	-0.220904	12.6004	11.4496	0.00947524	0.577076	F	F	F	F
Olfr914	0.677182	3.55144	11.4345	0.00950665	0.577076	F	F	F	F
Taldo1	-0.217998	7.01723	11.4274	0.00952149	0.577076	F	F	F	F
Sema5b	-0.742597	4.07129	11.424	0.0095288	0.577076	T	F	T	F
Mthfd1l	0.230821	7.28948	11.4238	0.00952918	0.577076	F	F	T	F
Tfap2c	-0.753903	4.4931	11.4178	0.00954177	0.577076	T	F	F	F
Psmb11	0.837111	2.96248	11.4142	0.00954921	0.577076	T	F	T	F
Hjurp	-0.252429	8.01146	11.412	0.00955385	0.577076	T	F	T	T
Tex21	-5.56475	-1.7447	13.899	0.00956871	0.577076	F	F	F	F
Dact1	-0.290369	6.14619	11.3882	0.00960413	0.577076	T	F	T	F
Phxr2	2.51911	-0.570121	11.3844	0.00961232	0.577076	F	F	F	T
Ceacam9	-2.42703	1.00581	11.3839	0.00961328	0.577076	T	F	F	T
Olfml2a	-1.64814	4.91972	11.3501	0.00968529	0.577076	F	F	F	T
Olfr221	4.18235	-1.48335	11.3241	0.00974133	0.577076	F	F	F	F
Olfr1156	0.903574	3.12018	11.3186	0.00975314	0.577076	F	F	F	F
Tnfrsf1b	-0.916929	3.50357	11.3171	0.00975632	0.577076	T	F	T	F
Lrrn4cl	0.787189	2.80345	11.3158	0.00975913	0.577076	T	F	F	T
Neto1	2.66077	-0.870879	11.312	0.00976741	0.577076	T	T	F	T
Olfr943	1.15443	2.43035	11.2409	0.00992284	0.578745	F	F	F	F
Dlst	0.227644	6.90955	11.2348	0.00993635	0.578745	T	F	F	F
Ybey	0.310297	5.14842	11.2315	0.00994356	0.578745	T	F	T	T
E2f4	-0.218531	7.22734	11.2311	0.00994451	0.578745	F	F	F	F
Htra1	-1.46304	4.35421	11.2289	0.00994925	0.578745	F	F	T	F
Zfp407	0.260664	6.25879	11.226	0.00995581	0.578745	T	F	F	F
Tnfrsf10b	0.418446	5.56662	11.2072	0.00999756	0.579618	T	F	T	F
Cfap57	-1.55825	0.438557	11.1796	0.0100592	0.580309	F	F	F	F
Olfr1487	0.970719	1.82103	11.1662	0.0100894	0.580309	F	F	F	F
Crybg2	-1.97701	1.7094	11.166	0.0100898	0.580309	F	F	F	F
Rdh11	-0.496386	4.39539	11.1285	0.0101747	0.580938	T	F	T	F
Rasal2	0.258001	5.98624	11.1272	0.0101778	0.580938	T	F	T	T
Olfr1303	3.2747	-0.408175	11.1258	0.0101811	0.580938	F	F	F	F
Gm28635	-10.7655	2.73583	13.4652	0.010263	0.582497	F	F	F	F
Olfr1175	0.741535	2.69815	11.0898	0.0102635	0.582497	F	F	F	F
Gadd45gip1	-0.392886	5.48679	11.0787	0.010289	0.582497	F	F	T	F
H4c3	-0.357109	9.04693	11.0189	0.0104283	0.588467	F	F	F	F
Atp6v1g1	-0.271958	5.59989	10.9981	0.0104774	0.588467	F	F	T	T
Cd8a	2.5239	0.817211	10.9853	0.0105077	0.588467	T	F	T	F
Mrpl55	-0.579516	4.44692	10.9802	0.0105198	0.588467	F	F	F	F
Olfr709-ps1	0.803049	2.83039	10.969	0.0105464	0.588467	F	F	F	F
D030056L22Rik	-0.297441	5.13491	10.9539	0.0105824	0.588467	F	F	T	F
Atoh8	-1.49513	4.0513	10.944	0.0106062	0.588467	F	F	T	F
Vldlr	-0.989408	3.9136	10.9418	0.0106116	0.588467	F	F	T	T
Ctnnal1	-0.384634	5.74399	10.9065	0.0106967	0.591673	T	F	T	F
Pigv	0.361284	4.85503	10.8726	0.0107794	0.594733	T	T	F	T
Olfr393	0.806066	3.96212	10.8226	0.0109027	0.597442	F	F	F	F
Manf	0.221855	6.51676	10.8164	0.010918	0.597442	F	F	F	F
Olfr1152	0.689793	3.14772	10.8105	0.0109328	0.597442	F	F	F	F
Nf1	0.264553	7.30364	10.8081	0.0109387	0.597442	T	F	F	F
Olfr789	1.16353	1.79127	10.7942	0.0109736	0.597841	F	F	F	F
Cd300a	0.580152	4.12877	10.7707	0.0110325	0.599048	T	F	F	T
Ift74	-0.431774	4.81682	10.7634	0.011051	0.599048	F	F	T	F
Vmn1r16	1.01858	1.61714	10.7211	0.0111586	0.60337	F	F	F	F
Lhcgr	1.00859	1.82427	10.688	0.0112435	0.606452	T	T	T	T
Cd276	0.243669	6.59561	10.6391	0.0113709	0.609781	T	F	T	T
Nin	0.578042	5.98312	10.6303	0.011394	0.609781	T	T	T	T
Nxn	-0.275526	6.37796	10.6201	0.0114208	0.609781	F	F	T	F
Sergef	-1.68101	1.66782	10.6197	0.0114217	0.609781	F	F	T	F
Atp5g2	0.422624	4.95473	10.5877	0.0115065	0.609781	F	F	F	F
Kndc1	-1.28444	0.815915	10.5833	0.0115181	0.609781	T	T	F	T
Tasor	0.453364	6.11184	10.58	0.0115268	0.609781	F	F	T	F
3300002I08Rik	-5.44229	-1.81047	12.7662	0.0115302	0.609781	F	F	F	F
H4c11	-0.433992	8.82566	10.5547	0.0115946	0.611692	F	F	F	T
Pdpr	0.253	5.98777	10.5286	0.0116648	0.613074	F	F	F	T
Hist1h2br	-1.2377	6.78526	10.524	0.0116773	0.613074	F	F	T	T
Atp8a2	0.699592	3.41498	10.5048	0.0117295	0.614257	T	F	F	T
Tmem235	2.73034	-0.623506	10.4949	0.0117565	0.614257	T	F	T	T
Prl8a9	-2.3994	0.488115	10.4835	0.0117877	0.614406	T	F	F	F
Ccng1	0.708699	5.72045	10.4315	0.0119312	0.619498	T	F	F	T
Dpy19l4	0.363502	5.27242	10.4074	0.0119985	0.619498	F	F	F	T
Cd3d	0.919202	2.07713	10.4067	0.0120007	0.619498	F	F	F	T
H4c14	-0.235277	7.96162	10.3937	0.012037	0.619498	F	F	F	T
Zfp799	0.271483	6.15926	10.3765	0.0120856	0.619498	T	F	T	T
Fam161b	0.654049	3.36261	10.3563	0.0121429	0.619498	T	F	F	T
Rbm41	0.420227	4.29702	10.3536	0.0121504	0.619498	T	F	T	F
Aloxe3	-3.69153	-0.932938	10.3496	0.012162	0.619498	F	F	F	F
Taok1	0.194788	8.19865	10.3398	0.01219	0.619498	T	F	T	T
Krr1	0.344165	5.93353	10.3379	0.0121954	0.619498	T	F	T	T
Klhl32	0.56024	3.67127	10.3364	0.0121997	0.619498	T	F	T	T
Nemf	-0.337993	5.73422	10.3206	0.012245	0.620348	F	F	F	F
Tmprss12	2.8754	-0.732155	10.3017	0.0122995	0.621657	T	F	F	T
Coq6	-0.497626	3.93091	10.2746	0.0123779	0.624163	F	F	F	T
Mtmr4	0.191488	7.41136	10.2604	0.0124195	0.62481	T	F	T	F
Alg11	0.251934	5.8877	10.2486	0.0124542	0.625101	F	F	T	T
Alad	-0.483902	4.88348	10.2073	0.0125762	0.625464	F	F	T	T
Pink1	-0.506473	4.0195	10.2046	0.0125841	0.625464	T	F	F	F
Rnf10	-0.211874	8.84661	10.2042	0.0125855	0.625464	F	F	F	F
Smg5	-0.258867	7.43272	10.2005	0.0125962	0.625464	F	F	T	F
Med25	-0.190734	7.48919	10.186	0.0126396	0.625464	T	F	T	T
Gsg1l	1.20165	1.15825	10.174	0.0126756	0.625464	F	F	T	T
Sin3b	-0.242352	6.39696	10.17	0.0126876	0.625464	F	F	F	F
Suv39h1	-0.249004	6.20764	10.158	0.0127237	0.625464	F	F	T	T
Mylk4	1.21579	1.3394	10.1519	0.0127421	0.625464	F	F	F	F
Cbl	0.241599	8.29669	10.1494	0.0127498	0.625464	F	F	T	F
Il1rl1	1.08053	1.37945	10.1331	0.0127991	0.626274	T	F	T	T
Smoc2	-1.67949	3.40653	10.1202	0.0128384	0.626274	T	F	F	F
Plxna3	-0.348566	5.34596	10.1154	0.012853	0.626274	T	F	T	F
Slc35b2	-0.361347	4.87944	10.0974	0.0129083	0.627286	T	F	F	F
Olfr1310	0.80807	2.7645	10.0898	0.0129316	0.627286	F	F	F	F
Gm4787	1.42853	0.725379	10.0716	0.0129878	0.627793	F	F	F	F
Tob2	-0.310833	5.7541	10.0615	0.0130192	0.627793	T	F	T	F
Ccdc12	-0.376797	5.05948	10.0583	0.013029	0.627793	F	F	F	F
Rabl2	-0.59192	4.18192	10.0389	0.0130896	0.628864	T	F	T	T
Ppil1	-0.23157	6.19259	10.0151	0.0131643	0.628864	F	F	F	F
Ltf	5.45592	-1.87458	11.997	0.0131783	0.628864	F	F	F	F
Pou1f1	3.04641	-0.250901	9.99824	0.0132174	0.628864	F	F	F	F
Vmn1r85	1.32728	0.963376	9.99729	0.0132204	0.628864	F	F	F	F
9030624G23Rik	0.394509	4.73698	9.99577	0.0132252	0.628864	T	F	T	F
Cyb561d1	1.08567	2.42051	9.94571	0.0133849	0.629749	T	F	T	T
Pcdh18	0.395147	6.20291	9.94549	0.0133856	0.629749	T	F	T	T
5730455P16Rik	0.386162	4.89014	9.94479	0.0133879	0.629749	T	F	T	T
Hoxd11	-6.94853	-0.819724	11.8627	0.0134975	0.629749	F	T	F	T
Olfr1120	0.749894	2.8877	9.90941	0.0135022	0.629749	F	F	F	F
Scin	-1.6833	2.82056	9.90752	0.0135084	0.629749	F	F	F	F
Sorl1	0.441426	6.38054	9.89386	0.0135529	0.629749	F	F	T	T
Cit	0.240139	7.50391	9.89135	0.0135611	0.629749	T	F	T	F
Cenpl	-0.706093	3.75068	9.87855	0.013603	0.629749	T	F	T	F
Postn	-2.39837	0.706577	9.87806	0.0136046	0.629749	T	F	F	F
Fabp5	0.233954	6.44388	9.87506	0.0136145	0.629749	F	F	F	F
Ccnl2	-0.314136	6.09023	9.87281	0.0136219	0.629749	F	F	T	F
Rexo1	-0.197187	7.1316	9.86954	0.0136326	0.629749	T	F	F	T
Dhdh	0.341226	6.12503	9.86414	0.0136504	0.629749	T	F	T	T
Sned1	-1.93135	2.13008	9.83459	0.0137482	0.632914	F	F	F	T
Twf2	-0.364213	4.67157	9.8182	0.0138028	0.634083	T	F	F	F
Kmt2c	0.282601	7.11364	9.80503	0.013847	0.634764	T	F	F	T
Olfr777	5.65155	-1.76039	11.7057	0.0138844	0.635137	F	F	F	F
Olfr1028	0.648465	3.14628	9.75204	0.0140262	0.636602	F	F	F	F
Bok	-0.646807	3.67556	9.73715	0.0140771	0.636602	F	F	T	F
Ceacam15	-3.16171	1.32448	9.7362	0.0140803	0.636602	F	F	T	F
Nkapd1	0.309211	5.46051	9.73537	0.0140832	0.636602	T	F	T	F
Timm17b	0.304665	5.74171	9.72998	0.0141016	0.636602	T	F	F	T
Chrna1	0.747507	2.71525	9.72689	0.0141122	0.636602	T	F	F	T
Ube2h	-0.223919	6.32708	9.72408	0.0141219	0.636602	T	T	T	T
Emilin2	-0.808308	3.63681	9.70742	0.0141793	0.63698	T	F	T	F
Kctd12	-1.23	4.40986	9.70095	0.0142017	0.63698	T	F	T	T
Gm10277	2.03234	0.599443	9.69613	0.0142184	0.63698	F	F	F	F
Nudcd1	0.247168	6.7237	9.68433	0.0142594	0.6375	T	F	F	F
5730507C01Rik	0.327304	5.25542	9.66382	0.0143311	0.638208	F	F	F	F
Calb2	1.12493	1.40439	9.64125	0.0144104	0.638208	T	F	F	T
Mrpl51	0.299935	5.53274	9.63868	0.0144195	0.638208	T	F	T	F
Zfhx3	0.319139	6.96173	9.63843	0.0144203	0.638208	T	F	F	F
Olfr1260	0.696584	3.12664	9.63505	0.0144323	0.638208	F	F	F	F
Nfat5	1.19591	5.44956	9.62951	0.0144519	0.638208	T	F	T	T
Trappc6b	-0.647685	3.11619	9.59373	0.0145792	0.642524	T	T	F	T
Sfrp5	-1.7347	4.07132	9.577	0.0146393	0.642642	F	F	T	F
Clip2	-0.425947	5.20765	9.57185	0.0146578	0.642642	F	F	T	F
Myo7a	-0.74674	5.51679	9.56096	0.0146972	0.642642	T	F	F	F
Naa16	0.415536	5.31824	9.55905	0.0147041	0.642642	T	F	T	T
Vav3	-0.875424	2.46824	9.55186	0.0147301	0.642642	T	F	T	F
Mapkapk5	-0.465023	4.96128	9.54092	0.0147699	0.643082	T	F	F	F
Sqor	-3.04978	1.40323	9.53078	0.0148068	0.643399	T	T	F	F
Aph1b	-1.28861	1.91542	9.48813	0.0149635	0.645627	T	F	T	T
Ccdc155	-1.88307	0.992638	9.48562	0.0149728	0.645627	F	F	F	F
Tbc1d23	0.473667	3.99678	9.48145	0.0149882	0.645627	T	T	T	T
Gsk3b	0.188516	7.85341	9.47022	0.0150299	0.645627	F	F	T	F
Olfr477	0.957768	2.49209	9.46942	0.0150329	0.645627	F	F	F	F
Gm12666	-7.90381	0.0101737	11.2705	0.0150367	0.645627	F	F	F	F
Kansl3	-0.254177	6.18922	9.4521	0.0150975	0.64676	F	F	T	F
Tmem53	-3.46797	-1.13417	9.44535	0.0151228	0.64676	F	F	F	F
Palm	-0.45404	6.12804	9.43247	0.0151712	0.647115	F	F	F	F
Olfr775	0.608077	3.38588	9.4258	0.0151963	0.647115	F	F	F	F
Prcc	-0.197575	6.9996	9.40935	0.0152585	0.647115	F	F	F	F
Olfr853	1.02701	2.23935	9.408	0.0152636	0.647115	F	F	F	F
Pqlc3	1.34794	1.32775	9.4036	0.0152803	0.647115	T	F	F	F
Olfr1118	1.13673	1.43017	9.37256	0.0153987	0.65086	F	F	F	F
Olfr129	0.87344	2.22216	9.3413	0.0155192	0.652912	F	F	F	F
Olfr774	1.01513	1.84495	9.33755	0.0155338	0.652912	F	F	F	F
Stab1	-1.97795	1.22711	9.33323	0.0155505	0.652912	F	F	F	F
Pfn1	-0.204077	9.25678	9.32179	0.015595	0.652912	T	F	F	F
Vmn2r1	0.89529	3.2839	9.3163	0.0156164	0.652912	F	F	F	F
Gas2l3	0.25117	5.54571	9.31334	0.015628	0.652912	F	F	T	F
Gm15446	1.34375	2.40029	9.295	0.0156998	0.654046	F	F	F	T
Phip	0.208519	7.14553	9.28603	0.0157351	0.654046	T	F	T	T
Galnt10	-0.40717	6.21031	9.28336	0.0157456	0.654046	F	F	F	F
Vat1l	-0.677902	3.9697	9.27408	0.0157823	0.654316	T	F	T	T
Timm17a	0.267007	6.0734	9.26182	0.0158308	0.655077	F	F	T	T
Olfr204	0.746444	3.68753	9.24866	0.0158832	0.655991	F	F	F	F
Aqp11	0.712171	3.79807	9.1992	0.016082	0.662937	F	F	T	T
Angpt4	-2.86717	0.88831	9.17158	0.0161943	0.665904	F	F	F	T
Itgb3bp	-1.4951	1.50357	9.16446	0.0162234	0.665904	T	T	F	T
Gm8108	-7.32982	-0.418574	10.8593	0.0162461	0.665904	F	F	F	F
Rac2	0.887354	2.43135	9.12788	0.0163741	0.667269	T	F	F	F
Pcmtd1	0.467392	4.63905	9.11646	0.0164215	0.667269	T	F	T	T
Rnf8	0.401236	4.9369	9.10955	0.0164502	0.667269	F	F	F	T
Ltk	3.30382	-0.698225	9.1048	0.01647	0.667269	F	F	F	F
Trip11	0.308658	6.30931	9.08312	0.0165608	0.667269	F	F	T	T
Uba1y	0.919522	2.28867	9.07961	0.0165756	0.667269	F	F	F	F
Pxmp4	0.50591	3.64999	9.06151	0.0166519	0.667269	T	F	F	T
Pnpla8	0.317306	5.53473	9.05983	0.016659	0.667269	F	F	T	T
Vmn1r60	0.787505	2.36891	9.05295	0.0166882	0.667269	F	F	F	F
Gpr63	0.666613	2.5684	9.04364	0.0167278	0.667269	F	F	F	T
Olfr905	0.821792	2.05268	9.041	0.016739	0.667269	F	F	F	F
Slc14a1	4.87604	-0.388232	9.03788	0.0167523	0.667269	T	F	T	T
Pir	0.613888	2.98927	9.03292	0.0167735	0.667269	F	F	F	T
Eif3f	-0.301667	7.8062	9.02899	0.0167902	0.667269	F	F	F	T
Cdk8	0.261401	6.00496	9.02016	0.0168281	0.667269	T	F	F	T
2700049A03Rik	0.302102	5.92769	9.01397	0.0168546	0.667269	F	F	F	F
Vps13d	0.238784	6.67361	9.0099	0.0168721	0.667269	T	F	F	T
Cavin4	0.693222	2.96879	9.00847	0.0168783	0.667269	F	F	T	T
Ube4a	0.264839	6.42777	9.00364	0.0168991	0.667269	T	F	T	F
Olfr1277	0.788841	2.50708	8.994	0.0169407	0.667269	F	F	F	F
Acss3	-1.16541	1.82001	8.99105	0.0169535	0.667269	T	F	T	F
Hrk	1.02054	1.6844	8.99037	0.0169564	0.667269	T	T	T	T
Zfp871	0.196245	7.51324	8.95696	0.0171018	0.671389	T	F	T	T
Olfr73	1.05011	1.48017	8.95212	0.017123	0.671389	F	F	F	F
Ruvbl1	-0.204806	7.03407	8.92654	0.0172355	0.674582	F	F	F	F
Myo5a	0.196151	7.00515	8.91306	0.0172953	0.6757	T	F	T	T
Olfr31	0.633622	3.57924	8.88537	0.0174187	0.676028	F	F	F	F
Esco1	0.378678	4.83032	8.88492	0.0174207	0.676028	T	F	F	T
Ints3	-0.186759	7.76314	8.8842	0.0174239	0.676028	T	F	F	F
Comt	0.214184	6.56271	8.88321	0.0174284	0.676028	T	T	F	T
Ptov1	-0.195029	7.63523	8.86573	0.0175069	0.677862	F	F	T	F
Gadd45g	-0.89305	2.76757	8.84911	0.017582	0.67856	F	F	T	F
Cd37	-2.73696	-0.289664	8.83731	0.0176356	0.67856	T	F	F	F
2210408I21Rik	0.650471	3.65061	8.83707	0.0176367	0.67856	T	F	F	T
Psg16	0.263423	6.12523	8.82668	0.017684	0.67856	T	T	F	T
Tcof1	-0.167402	8.45388	8.82162	0.0177071	0.67856	F	F	F	F
Tpp1	-0.4671	4.97138	8.8204	0.0177127	0.67856	F	F	F	F
Aldh7a1	-0.30417	6.97739	8.79982	0.0178072	0.680189	T	F	T	T
Olfr922	1.07292	1.34369	8.79747	0.017818	0.680189	F	F	F	F
Mapk7	-0.251448	5.84971	8.76396	0.0179732	0.682765	T	F	F	F
Igfbp7	-2.57502	0.431957	8.76378	0.0179741	0.682765	F	F	F	F
Cops3	-0.213641	6.25463	8.76252	0.0179799	0.682765	F	F	F	F
Tmem201	-0.218978	6.65329	8.74563	0.0180588	0.683921	T	F	T	F
Igf1	-2.79322	1.51672	8.73797	0.0180948	0.683921	F	F	T	T
Afp	0.752419	6.61403	8.7358	0.018105	0.683921	F	F	F	F
Lamtor3	-0.358653	4.4019	8.71006	0.0182265	0.685453	F	F	T	T
Usf3	0.242024	6.46447	8.70109	0.0182691	0.685453	T	F	T	F
Gm10491	1.1364	2.2904	8.68646	0.0183388	0.685453	F	F	F	F
Ppp1r15a	-0.356154	4.58656	8.68406	0.0183503	0.685453	F	F	F	F
Olfr715b	0.725212	2.49034	8.68263	0.0183572	0.685453	F	F	F	F
Slfn9	0.464197	5.44628	8.66848	0.018425	0.685453	T	F	F	T
Plag1	0.440359	4.25136	8.66629	0.0184355	0.685453	T	F	F	T
Ptprm	0.694556	4.20575	8.66571	0.0184383	0.685453	F	F	F	F
Dpp10	0.734823	3.09727	8.65994	0.0184661	0.685453	T	T	T	T
Pxn	-0.250319	5.97141	8.65762	0.0184773	0.685453	T	F	T	F
Gm10406	-2.83463	2.14189	8.6543	0.0184933	0.685453	F	F	T	F
Syn2	-5.34948	-1.88966	10.1842	0.0185298	0.685635	F	F	T	T
Gm10184	13.2612	5.20405	10.1261	0.018746	0.687833	F	F	F	F
Clcc1	-0.436043	4.28839	8.60148	0.0187505	0.687833	T	F	F	F
Vgll3	-2.33846	2.05911	8.59755	0.0187699	0.687833	T	F	F	T
Mei1	-3.78933	-1.60598	8.57811	0.0188658	0.687833	F	F	F	F
Nfxl1	0.261217	6.13146	8.56072	0.0189522	0.687833	F	F	F	F
C5ar2	1.41152	0.363208	8.55895	0.018961	0.687833	T	T	F	T
Phf11c	0.812084	2.24055	8.55579	0.0189768	0.687833	F	F	F	T
Arfgef2	0.421508	6.28724	8.53047	0.0191036	0.687833	T	F	T	F
Nudt3	-0.332403	6.17633	8.51747	0.0191691	0.687833	F	F	T	F
Ttc3	0.187089	8.4553	8.51484	0.0191824	0.687833	T	F	F	F
Pi4k2a	-0.376774	5.99817	8.51242	0.0191947	0.687833	T	F	T	F
Gjc3	0.724526	2.87763	8.50172	0.0192489	0.687833	T	F	T	T
Smarcc2	-0.269208	6.56004	8.49832	0.0192662	0.687833	F	F	F	F
Atf4	-0.253947	7.20198	8.49065	0.0193052	0.687833	F	F	F	F
Olfr920	0.630509	3.04901	8.481	0.0193545	0.687833	F	F	T	T
Cxcl14	-2.33732	3.6126	8.46846	0.0194188	0.687833	F	F	T	T
Rps6ka2	-0.383361	6.04671	8.46544	0.0194343	0.687833	T	F	T	F
Prl5a1	-2.84952	-0.181209	8.4646	0.0194386	0.687833	F	F	F	F
Wdr11	-0.257542	6.03134	8.45929	0.0194659	0.687833	F	F	F	F
Gprc5a	-0.703755	3.32387	8.45721	0.0194766	0.687833	F	F	T	F
Qk	0.237828	7.1029	8.451	0.0195087	0.687833	T	F	T	T
Nhs	0.353552	5.06099	8.44953	0.0195163	0.687833	T	T	F	T
BC053393	5.16686	-2.04163	9.92154	0.0195343	0.687833	F	F	T	F
Styx	0.443532	4.06312	8.44328	0.0195486	0.687833	T	F	T	T
Acin1	-0.170942	8.50904	8.41871	0.0196764	0.687833	F	F	T	F
Tiam2	0.450098	4.29782	8.41607	0.0196902	0.687833	T	F	F	F
Ubp1	-0.256636	6.54307	8.41312	0.0197055	0.687833	F	F	F	F
Fam171a1	-0.284642	5.48161	8.41082	0.0197176	0.687833	F	F	T	F
Birc6	0.219858	9.32942	8.40919	0.0197261	0.687833	F	F	F	F
Wfdc1	3.03006	-0.334799	8.40716	0.0197368	0.687833	T	F	F	F
Peli2	-0.360306	5.5587	8.40677	0.0197388	0.687833	T	F	T	T
Grin2b	1.85744	1.4466	8.40377	0.0197545	0.687833	T	F	T	T
Efnb2	-0.220329	6.60562	8.39404	0.0198057	0.687833	T	F	F	T
H4c6	-0.325233	8.78386	8.39386	0.0198066	0.687833	F	F	F	F
Setx	0.18064	7.90365	8.39344	0.0198088	0.687833	T	F	T	T
Cep78	-0.267837	5.55302	8.391	0.0198217	0.687833	F	F	F	F
Pot1b	0.567905	4.64853	8.38832	0.0198358	0.687833	T	F	T	T
Wdr20rt	1.13929	1.49974	8.38066	0.0198763	0.687833	F	F	T	F
Slc15a1	0.814474	2.41469	8.37833	0.0198886	0.687833	T	F	F	T
Olfr575	0.735674	2.17831	8.36875	0.0199394	0.687833	F	F	F	F
Zc3h11a	-0.238147	6.69272	8.3676	0.0199455	0.687833	T	F	F	F
Vmn1r218	3.53444	-0.904302	8.35986	0.0199867	0.687833	F	F	F	F
Lman2l	-0.417117	4.36414	8.35725	0.0200006	0.687833	T	F	F	F
Tctn2	-6.71386	-0.906312	9.79957	0.0200257	0.687833	T	F	F	F
Plpp2	-0.558573	4.1811	8.34878	0.0200458	0.687833	T	F	T	F
Hmgxb4	0.656895	3.04235	8.34101	0.0200873	0.687833	F	F	T	F
Kif14	0.285133	5.36672	8.33632	0.0201125	0.687833	T	F	T	T
Zfp459	0.591389	3.65495	8.33579	0.0201153	0.687833	F	F	T	F
Csf1r	-2.29005	2.12469	8.31755	0.0202135	0.687833	T	F	F	F
Olfr460	5.16929	-2.04206	9.74945	0.0202324	0.687833	F	F	F	F
Hyal3	0.815956	2.4147	8.30622	0.0202749	0.687833	T	F	F	T
Socs4	0.249624	5.79083	8.30376	0.0202882	0.687833	T	F	F	T
Alg1	-0.976795	3.44247	8.29932	0.0203123	0.687833	F	F	F	F
Acot4	0.663275	2.94814	8.29004	0.0203628	0.687833	T	F	F	F
Kdm5d	0.436092	5.77294	8.28479	0.0203915	0.687833	T	F	F	T
Gdf1	-0.564253	3.86606	8.28462	0.0203924	0.687833	T	F	F	F
Dhx34	-0.335481	5.53089	8.2836	0.0203979	0.687833	F	F	F	F
Vmn1r233	1.01051	2.25991	8.2779	0.0204291	0.687833	F	F	F	F
Tet1	0.370116	7.78335	8.25104	0.0205768	0.691733	F	F	T	T
B3galt4	0.913988	2.20526	8.2265	0.020713	0.693191	F	F	F	F
Strn4	-0.174144	7.10359	8.22523	0.02072	0.693191	F	F	T	F
Sec11c	-0.78838	2.26072	8.22231	0.0207363	0.693191	T	T	F	T
Fbxo44	0.516028	3.67678	8.2202	0.0207481	0.693191	T	F	T	F
Ces2b	0.582248	3.34929	8.21084	0.0208004	0.693869	T	F	T	F
Gm32742	0.674838	2.82776	8.19761	0.0208747	0.695277	F	F	F	F
Vcl	-0.218419	7.45813	8.17897	0.0209798	0.697708	T	F	T	T
Atrnl1	0.239577	6.3321	8.1558	0.0211115	0.701013	F	F	T	F
Pop4	-0.471411	5.36651	8.14392	0.0211794	0.701893	T	F	F	T
Nphs2	1.47873	-0.0182842	8.13714	0.0212183	0.701893	T	F	T	T
Gigyf1	-0.192025	7.24629	8.12952	0.0212621	0.701893	T	F	T	T
Zfp975	0.549329	3.59446	8.11199	0.0213634	0.701893	T	F	F	T
Papss1	0.297259	5.39466	8.11102	0.021369	0.701893	F	F	F	F
Sytl1	-1.5692	0.502198	8.11073	0.0213706	0.701893	F	F	F	F
Vmn2r63	0.687507	2.71668	8.10524	0.0214025	0.701893	F	F	F	F
Fech	0.368095	5.74446	8.10224	0.0214199	0.701893	T	F	T	F
5031439G07Rik	-0.406389	6.03157	8.10061	0.0214294	0.701893	T	F	T	F
Gm5796	-3.38142	-0.477785	8.08987	0.0214919	0.702664	T	F	F	F
Dis3l	-0.302453	5.0533	8.08545	0.0215177	0.702664	T	F	F	F
Anxa3	-1.21525	2.3267	8.06368	0.0216454	0.704976	T	F	T	T
Adamts6	0.710684	2.45246	8.06096	0.0216614	0.704976	T	F	T	T
Tnks	0.193513	8.20934	8.05679	0.0216861	0.704976	T	F	F	T
Slc15a2	2.60307	1.71905	8.04386	0.0217625	0.705001	T	F	T	T
Gm20521	6.40203	-1.20422	9.39692	0.02177	0.705001	F	F	F	F
Maz	-0.184131	8.39396	8.04018	0.0217844	0.705001	T	F	T	F
Col1a2	-0.794341	4.82853	8.02832	0.0218549	0.70519	T	F	F	F
Grk4	0.596655	3.94377	8.0211	0.021898	0.70519	T	F	T	F
Olfr1195	0.775407	2.6826	8.01869	0.0219124	0.70519	F	F	F	F
Fam126a	0.521675	5.23779	8.01381	0.0219416	0.70519	T	F	T	T
Tmem254c	2.54806	3.12458	7.99732	0.0220406	0.70519	F	F	T	F
Dvl1	-0.385881	4.93527	7.99645	0.0220459	0.70519	F	F	T	F
Olfr645	1.61737	-0.0752423	7.99439	0.0220583	0.70519	F	F	F	F
Matr3	0.168164	8.47808	7.98949	0.0220879	0.70519	F	F	F	F
Olfr1246	1.06773	1.69208	7.98682	0.022104	0.70519	F	F	F	F
Pspc1	0.221603	6.89375	7.98493	0.0221154	0.70519	T	F	F	T
Ndufaf4	0.509706	4.32762	7.97436	0.0221795	0.705531	T	F	F	T
Gfra3	-0.920004	3.61093	7.97243	0.0221912	0.705531	F	F	F	F
Parn	0.218427	6.01616	7.95502	0.0222973	0.70585	T	F	F	F
Gm3453	-5.41338	-1.86258	9.28345	0.0222982	0.70585	F	F	F	F
Hic1	-1.85015	1.65013	7.94812	0.0223395	0.70585	F	F	F	F
Fars2	0.45622	3.94062	7.94508	0.0223582	0.70585	F	F	F	F
Ccdc142	-4.90944	-2.10348	9.2624	0.022398	0.70585	F	F	F	F
Paqr5	-3.66919	-1.65939	7.9381	0.022401	0.70585	T	F	T	T
Gm21833	0.967502	1.61723	7.93353	0.0224291	0.70585	F	F	F	F
Rap2b	0.239458	5.64414	7.91489	0.0225443	0.708447	F	F	T	T
Aen	0.245277	6.89819	7.89814	0.0226485	0.710208	F	F	T	F
Mylk2	-5.05853	-2.01216	9.20003	0.0226974	0.710208	F	F	F	F
Gm10358	4.8386	0.433446	7.8901	0.0226986	0.710208	F	F	F	F
Olfr446	1.22717	0.911424	7.87632	0.0227849	0.711882	F	F	F	F
Tmem181a	-0.403685	5.26363	7.86648	0.0228469	0.712191	F	F	T	F
Luzp4	6.85752	-0.958961	9.16131	0.022886	0.712191	F	F	F	F
Poldip2	-0.21287	5.98409	7.85911	0.0228934	0.712191	F	F	T	F
Ceacam10	-2.29492	0.18835	7.83884	0.023022	0.7128	F	F	F	F
Adcy3	-0.409306	4.94953	7.83357	0.0230555	0.7128	F	F	F	T
Vmn1r27	3.32514	-1.28775	7.82407	0.0231162	0.7128	F	F	F	F
Ada	-0.904464	3.04949	7.82209	0.0231289	0.7128	T	F	T	F
Mkln1	0.344888	5.51392	7.81877	0.0231501	0.7128	T	F	T	T
Fsbp	0.621289	2.6362	7.80864	0.0232151	0.7128	F	F	T	F
Neurl4	-0.184766	7.103	7.80689	0.0232264	0.7128	F	F	T	F
Tom1l2	-0.631175	3.89057	7.79411	0.0233088	0.7128	T	F	T	F
Tcam1	-2.85877	-0.717065	7.78775	0.02335	0.7128	F	F	F	F
B4galt6	-0.49872	6.28005	7.78049	0.0233971	0.7128	F	F	T	F
Vgf	-3.56132	-0.866607	7.78044	0.0233975	0.7128	F	F	F	F
Fam168a	0.259142	5.92225	7.77877	0.0234083	0.7128	T	F	T	T
Slc8a2	-0.553592	2.95769	7.77711	0.0234191	0.7128	T	F	T	T
Prkaa2	1.06095	3.69615	7.76669	0.0234869	0.7128	T	T	T	T
Ythdc2	-0.275386	4.86695	7.76471	0.0234999	0.7128	T	T	T	T
Stim1	-0.454558	4.86798	7.76422	0.0235031	0.7128	T	F	T	T
Dnah7b	0.571077	3.28568	7.75836	0.0235414	0.7128	F	F	F	F
Myl6	-0.16587	7.38864	7.75768	0.0235459	0.7128	F	F	F	F
Coprs	-0.436669	3.84321	7.75508	0.0235629	0.7128	F	F	F	F
Nxf1	-0.167471	7.14222	7.75393	0.0235704	0.7128	F	F	T	F
Lactb2	0.44541	5.27452	7.74597	0.0236227	0.712993	T	F	T	T
Parpbp	0.259196	5.0606	7.74078	0.0236568	0.712993	F	F	F	T
Cox6b1	-0.198641	6.29121	7.73795	0.0236755	0.712993	F	F	F	F
Tirap	0.389137	4.90972	7.73085	0.0237223	0.713085	F	F	T	T
Igsf11	-1.2465	3.55136	7.72753	0.0237443	0.713085	T	F	T	F
Gm12166	7.89403	-0.0895249	8.98102	0.0237922	0.713523	F	F	F	F
Gpatch4	-0.338813	5.345	7.71541	0.0238247	0.713523	F	F	F	F
Vmn1r87	0.579347	3.03165	7.69512	0.02396	0.715343	F	F	F	F
Gata2	-0.720576	4.20822	7.69074	0.0239893	0.715343	F	F	F	F
Vmn1r47	0.982159	1.44995	7.6907	0.0239896	0.715343	F	F	F	F
Isoc2a	0.566983	3.25562	7.68655	0.0240174	0.715343	F	F	T	F
Plod3	0.641393	5.9723	7.64758	0.0242808	0.719901	T	F	F	T
Tagln3	-0.945724	1.87578	7.64495	0.0242987	0.719901	F	F	F	F
Psap	-1.38842	8.68283	7.64018	0.0243313	0.719901	F	F	T	F
Neurl1b	-1.02288	1.86024	7.63958	0.0243354	0.719901	T	F	T	T
Trim12a	-3.54071	0.206951	7.63401	0.0243734	0.719901	F	F	T	F
Tmem219	0.741677	2.34354	7.62523	0.0244336	0.719901	T	F	F	F
Pla2g5	-2.13091	1.41143	7.62487	0.0244361	0.719901	T	T	T	T
Gm9833	-6.87233	-0.791646	8.85472	0.0244559	0.719901	F	F	F	F
Vmn2r108	1.87889	2.82094	7.61646	0.0244939	0.719901	F	F	F	F
Ino80d	0.293175	6.94495	7.61442	0.0245079	0.719901	F	F	T	T
Shprh	0.227563	5.82287	7.61039	0.0245357	0.719901	T	F	F	T
Phc3	0.335239	4.69581	7.60091	0.0246011	0.720846	T	T	T	T
Slc10a1	3.29907	-1.47559	7.59495	0.0246425	0.721083	F	F	F	T
Cox6a1	-0.261843	6.05492	7.57147	0.0248059	0.722072	F	F	T	F
Asph	0.260559	6.2818	7.56608	0.0248437	0.722072	T	F	T	T
Chmp2a	-0.320402	4.6539	7.56395	0.0248586	0.722072	F	F	F	F
Pkd2l2	0.636587	2.51667	7.5544	0.0249257	0.722072	F	F	F	F
Magel2	-0.62953	4.82529	7.55052	0.024953	0.722072	T	F	F	F
Rxrb	-0.300851	5.83549	7.54778	0.0249723	0.722072	F	F	F	F
Gpx5	4.20348	-1.4727	7.54688	0.0249787	0.722072	T	F	T	T
Tmem179	1.12803	2.16652	7.54026	0.0250254	0.722072	F	F	T	F
Tgtp1	-3.60807	-1.11037	7.53583	0.0250568	0.722072	T	F	T	T
Cspp1	0.222756	5.63532	7.53351	0.0250732	0.722072	T	F	F	T
Cpt1c	-0.603446	3.03385	7.53306	0.0250764	0.722072	T	F	F	T
Gpatch8	0.191785	6.66934	7.52697	0.0251196	0.722072	F	F	F	F
Arl5c	0.706721	2.97421	7.52518	0.0251323	0.722072	F	F	F	F
Atxn7	0.362596	4.55377	7.52375	0.0251425	0.722072	F	F	T	T
Dmtf1	-0.314992	5.35494	7.51516	0.0252037	0.722872	T	F	F	F
Trim17	-4.88203	-2.10541	8.70053	0.0253002	0.723726	F	F	T	T
Tbx20	0.414137	5.20463	7.50018	0.0253109	0.723726	T	F	T	T
Tbrg1	0.324096	6.62656	7.49458	0.025351	0.723726	F	F	F	F
Ctse	5.60505	-1.71032	8.68862	0.025367	0.723726	T	F	F	T
Nhlrc2	0.178469	6.65707	7.48171	0.0254437	0.724962	T	F	T	T
Stum	0.741548	2.63759	7.47139	0.0255184	0.726137	T	F	T	T
Diaph3	0.374788	5.34543	7.46432	0.0255697	0.726643	F	F	F	F
Spag1	0.609082	4.69006	7.45755	0.0256189	0.727088	T	F	F	F
Zfp968	-3.25671	0.682432	7.44357	0.025721	0.728583	F	F	F	F
Vps13a	0.509986	5.48296	7.43578	0.0257781	0.728583	T	F	T	T
Tbc1d8b	0.821962	2.40727	7.43216	0.0258048	0.728583	T	F	T	T
Camta2	-0.388687	4.41535	7.43174	0.0258078	0.728583	F	F	F	F
Olfr1200	2.70055	-1.24666	7.42742	0.0258396	0.728583	F	F	F	F
Csrp1	-0.432856	5.73909	7.40858	0.0259788	0.730378	F	F	F	T
Crx	0.789521	1.71602	7.39924	0.0260481	0.730378	F	F	T	F
Taf6	-0.200161	6.22891	7.39725	0.0260629	0.730378	F	F	F	F
Atm	0.155719	7.56079	7.39624	0.0260705	0.730378	T	F	F	T
Zfp335	-0.21644	5.8689	7.39493	0.0260802	0.730378	F	F	F	F
Dmac2l	-0.840054	1.66279	7.38799	0.026132	0.730378	T	F	F	T
Doxl2	-6.65879	-1.00167	8.54276	0.026205	0.730378	F	F	F	F
Htra3	-2.69021	2.90583	7.37185	0.0262529	0.730378	T	F	T	F
Gal3st3	0.460795	3.7082	7.37114	0.0262582	0.730378	T	F	F	T
Car10	1.34042	1.00763	7.36499	0.0263045	0.730378	T	F	T	F
Ttyh1	0.502737	4.08065	7.34986	0.0264187	0.730378	T	F	T	T
Rgs12	-0.270504	6.01579	7.34243	0.026475	0.730378	T	F	F	T
Dtl	0.233662	6.62852	7.34233	0.0264758	0.730378	T	F	F	T
Cyp1a1	1.73082	0.0164286	7.33837	0.0265059	0.730378	T	T	T	T
Ssb	-0.261564	7.03975	7.33411	0.0265383	0.730378	F	F	F	F
Tpsb2	-4.72722	-0.990028	7.32898	0.0265774	0.730378	F	F	F	F
Mre11a	0.19071	6.6177	7.32759	0.026588	0.730378	T	F	T	T
Ppp6r1	-0.161982	7.79515	7.32586	0.0266012	0.730378	F	F	F	T
Zcchc8	-0.325931	5.90932	7.32275	0.026625	0.730378	F	F	T	T
Ptpn14	0.277709	7.74577	7.32075	0.0266403	0.730378	T	F	T	T
Olfr420	0.768394	2.39595	7.31146	0.0267115	0.730378	F	F	F	F
Gimap5	-5.6288	-1.75402	8.45141	0.0267488	0.730378	T	F	T	F
Abhd12	0.304878	4.90561	7.3051	0.0267603	0.730378	T	F	F	F
Sbds	-0.292339	5.48439	7.29043	0.0268736	0.730378	F	F	F	F
Med9	-0.28633	4.95492	7.28856	0.0268881	0.730378	T	T	F	T
Hmox2	-0.267833	4.94439	7.27788	0.0269709	0.730378	F	F	F	T
Gm10203	2.4732	0.140064	7.273	0.0270089	0.730378	F	F	F	F
Cers4	0.580639	3.20259	7.27006	0.0270317	0.730378	F	F	T	T
Olfr1297	1.91096	-0.225288	7.26722	0.0270539	0.730378	F	F	F	F
Ints8	-0.178956	6.54699	7.26453	0.0270749	0.730378	F	F	T	F
Phospho1	-1.79904	2.07553	7.26422	0.0270773	0.730378	F	F	F	F
Cd300lf	0.984654	1.5792	7.25649	0.0271378	0.730378	F	F	F	F
Ikbkb	-0.370713	4.84358	7.25598	0.0271418	0.730378	T	F	T	T
Creb3l1	0.888735	3.85871	7.25557	0.027145	0.730378	F	F	T	F
Vmn2r73	0.809546	2.28282	7.24744	0.0272088	0.730378	F	F	F	F
Gm3839	1.13677	1.80538	7.24683	0.0272136	0.730378	F	F	F	F
Olfr898	0.752828	2.49509	7.24327	0.0272416	0.730378	F	F	F	F
Olfr837	4.77853	-2.22766	8.3682	0.0272574	0.730378	F	F	F	F
Nmrk2	1.16255	1.48513	7.23912	0.0272743	0.730378	T	F	T	T
Il9r	1.09666	1.10779	7.2366	0.0272942	0.730378	F	F	F	F
Tmc5	1.14793	1.35809	7.23531	0.0273043	0.730378	F	F	T	F
Syne1	0.708564	4.59207	7.22968	0.0273488	0.730378	T	T	T	T
Sctr	5.20499	-2.037	8.34429	0.0274059	0.730378	F	F	F	F
Eme1	-0.248105	5.50022	7.22246	0.027406	0.730378	F	F	F	F
Arhgef7	-0.225084	6.34306	7.22082	0.0274191	0.730378	T	F	T	F
Olfr49	1.04486	0.995176	7.20849	0.0275171	0.730735	F	F	F	F
Gm14406	-6.11976	-1.34779	8.3264	0.0275177	0.730735	F	F	F	F
Nle1	-0.375217	5.10195	7.19945	0.0275893	0.730735	F	F	F	F
Gpx3	-1.64619	7.87652	7.19761	0.027604	0.730735	F	F	F	F
Fam126b	0.332856	4.54723	7.17484	0.027787	0.730735	F	F	T	F
Clcn1	1.22963	1.22898	7.17348	0.027798	0.730735	F	F	F	F
Nipbl	0.175255	8.01855	7.17347	0.027798	0.730735	T	F	F	F
Itgb3	-0.975711	2.64863	7.17096	0.0278183	0.730735	F	F	T	T
Atg4d	0.563745	2.97002	7.15607	0.027939	0.730735	F	F	T	F
Zfp451	0.176512	6.94534	7.15299	0.0279641	0.730735	T	F	T	T
Ago3	0.371432	5.24555	7.15024	0.0279864	0.730735	F	F	T	T
Acap1	-3.1256	-0.812246	7.14998	0.0279885	0.730735	F	F	F	F
Chmp4b	-0.213202	6.64887	7.14484	0.0280304	0.730735	F	F	F	T
Ilkap	-0.280566	5.27109	7.1315	0.0281396	0.730735	T	F	F	F
2010315B03Rik	0.803565	2.56809	7.13147	0.0281398	0.730735	T	F	F	F
Gbp3	-3.11219	-0.87517	7.13129	0.0281413	0.730735	T	T	F	T
Pfpl	-1.95049	3.43225	7.12679	0.0281782	0.730735	F	F	F	F
Gmeb1	0.201678	6.23184	7.12422	0.0281994	0.730735	F	F	T	T
U2af1	-0.212196	6.91545	7.1222	0.028216	0.730735	F	F	F	T
Il7r	1.21912	0.776569	7.12124	0.0282238	0.730735	T	F	T	F
Stip1	-0.180766	8.95601	7.12024	0.0282321	0.730735	T	F	F	F
S100a1	-0.660924	2.4932	7.11821	0.0282488	0.730735	F	F	F	F
Cyp2b10	-3.44132	-1.84402	7.11206	0.0282995	0.730735	F	F	F	T
Slc9b2	0.683686	2.30278	7.11115	0.028307	0.730735	F	F	F	F
Mrps11	0.544731	3.43285	7.11108	0.0283077	0.730735	F	F	F	F
Drc3	0.519912	4.03298	7.10633	0.0283469	0.730735	F	F	F	F
Chst15	0.531802	4.8192	7.10147	0.0283872	0.730735	F	F	T	F
Srrt	-0.169937	8.06054	7.09996	0.0283997	0.730735	F	F	F	F
Lemd2	-0.444056	4.62279	7.09415	0.028448	0.730735	T	F	F	T
Akr1c18	-4.11938	0.207342	7.08851	0.0284949	0.730735	F	F	F	F
Mrps30	-0.242188	5.85908	7.08597	0.0285161	0.730735	T	F	F	T
Vmn1r12	0.562171	2.68672	7.08546	0.0285203	0.730735	F	F	F	F
Atp6v1g2	-1.35877	0.75771	7.07711	0.0285901	0.730735	F	F	F	F
Olfr904	0.896952	1.53262	7.07694	0.0285915	0.730735	F	F	F	F
Phf13	-0.260881	5.95653	7.07449	0.028612	0.730735	F	F	T	F
Ppm1m	-0.630211	4.68028	7.06847	0.0286624	0.730761	F	F	T	F
Dnaja4	-1.00999	3.05946	7.06282	0.02871	0.730761	F	F	T	F
Aida	0.35843	4.6417	7.05928	0.0287398	0.730761	T	F	T	T
Vill	-1.36249	3.4119	7.05302	0.0287925	0.730761	F	F	F	F
Cacna1h	0.588546	3.35475	7.05053	0.0288135	0.730761	F	F	T	F
Olfr1226	1.05798	1.46501	7.05013	0.028817	0.730761	F	F	F	F
Pola1	0.238066	6.57697	7.04634	0.0288489	0.730761	T	T	F	T
Cdk14	-0.296392	4.65833	7.03833	0.0289169	0.731247	T	F	T	T
Rasip1	-0.667591	3.52069	7.03613	0.0289356	0.731247	F	F	F	F
Ntf3	1.76283	-0.376099	7.01145	0.0291461	0.73284	T	F	F	F
Olfr1322	0.768679	2.27406	7.00646	0.0291889	0.73284	F	F	F	F
Med13	0.169408	7.83984	7.00281	0.0292203	0.73284	T	F	F	T
Ppard	-0.490526	4.9526	7.0005	0.0292402	0.73284	F	F	F	T
Ly6h	0.951497	1.60009	7.00001	0.0292445	0.73284	F	F	F	F
Smox	-0.723432	3.11717	6.99996	0.0292448	0.73284	F	F	F	F
Mfap1b	-0.253991	5.96776	6.99879	0.029255	0.73284	F	F	F	T
Maged1	-0.253643	8.23874	6.9934	0.0293014	0.73284	T	F	F	F
Mnat1	0.468119	3.92945	6.99324	0.0293028	0.73284	T	F	T	T
H2ac11	-0.274281	9.14262	6.98489	0.029375	0.73301	F	F	F	F
Cep152	0.233673	5.702	6.98313	0.0293902	0.73301	F	F	F	F
Pigyl	-0.776675	3.13313	6.97518	0.0294592	0.73301	F	F	F	F
Sart3	-0.190684	7.46127	6.97501	0.0294607	0.73301	T	F	F	F
Olfr1385	0.931209	1.27118	6.9705	0.0294999	0.73301	F	F	F	F
Tpm4	-0.167104	8.07078	6.96807	0.029521	0.73301	T	F	T	T
Tceanc2	0.403981	4.01418	6.96436	0.0295534	0.73301	F	F	T	F
Wdr18	-0.166317	7.18339	6.96131	0.02958	0.73301	T	F	F	T
Acp5	0.845091	2.73112	6.95641	0.0296228	0.733233	F	F	T	F
Rpl29	-0.319439	8.88765	6.94587	0.0297153	0.734683	F	F	F	F
Dcaf12l2	1.36701	0.123402	6.93176	0.0298396	0.736562	T	F	F	T
Gm10160	1.08657	3.94158	6.91576	0.0299813	0.736562	F	F	F	F
Zfp248	0.447342	3.59989	6.91546	0.029984	0.736562	T	T	F	T
Ppox	-0.542056	2.78692	6.91495	0.0299885	0.736562	F	F	F	F
Atf5	-0.271066	4.94598	6.91486	0.0299893	0.736562	T	F	F	T
Gpr157	0.701986	3.42302	6.91421	0.0299951	0.736562	T	F	T	T
Cct6b	3.02478	-1.63312	6.89894	0.0301312	0.739066	F	F	F	T
Ncoa4	0.397186	6.42794	6.89326	0.0301821	0.739478	T	F	F	F
Olfr796	1.57223	0.00567859	6.88654	0.0302423	0.739552	F	F	F	F
Cdh5	-1.15794	4.15666	6.88532	0.0302533	0.739552	T	T	F	T
Mgp	-3.11203	1.34209	6.88065	0.0302953	0.739745	F	F	F	F
Gprin3	2.56827	-1.12671	6.87185	0.0303746	0.740834	F	F	F	T
Serpinb9d	-3.0526	-1.16775	6.86731	0.0304157	0.740834	F	F	F	F
Aptx	0.418731	3.64895	6.8537	0.0305391	0.740834	T	F	T	F
Dele1	-0.271305	5.94758	6.85348	0.0305412	0.740834	F	F	F	T
Zmat3	0.222708	7.08915	6.85343	0.0305416	0.740834	T	F	T	T
Zfp229	0.413093	5.26849	6.84981	0.0305746	0.740834	T	F	T	F
Zfp101	0.251107	5.45381	6.84931	0.0305791	0.740834	T	F	F	F
Pde6h	0.919817	2.19649	6.84173	0.0306483	0.74114	F	F	T	T
Olfr17	1.04118	1.02497	6.83959	0.0306678	0.74114	F	F	F	F
Zfp985	0.791933	2.01469	6.8367	0.0306943	0.74114	T	F	F	F
Tdrd9	-4.58659	-1.07169	6.82091	0.0308392	0.742081	T	F	F	T
Igsf1	0.53035	3.08944	6.81381	0.0309047	0.742081	T	F	T	F
Fign	0.4193	4.49789	6.81339	0.0309086	0.742081	F	F	T	T
Ms4a12	1.3064	1.59456	6.81154	0.0309256	0.742081	F	F	F	F
Tpm3-rs7	-1.3975	0.36408	6.8003	0.0310297	0.742081	F	F	F	F
Abi3bp	-4.86718	-2.12603	7.80209	0.0310869	0.742081	T	F	F	F
Cnpy4	-0.347205	4.44388	6.78742	0.0311495	0.742081	T	F	T	T
Lsamp	0.956104	1.23815	6.78704	0.031153	0.742081	T	F	T	F
Il11	0.855436	1.89823	6.78598	0.031163	0.742081	F	F	T	F
Dido1	0.173172	8.05703	6.78597	0.031163	0.742081	T	F	T	F
H2-T22	-3.27935	1.80103	6.77721	0.0312449	0.742081	F	F	F	F
Arsa	0.601676	2.88411	6.77711	0.0312458	0.742081	F	F	T	T
Dnajb6	-0.161711	6.91746	6.77394	0.0312755	0.742081	T	F	T	T
Trub1	-0.302539	4.95606	6.77274	0.0312868	0.742081	T	T	T	T
Aldob	1.1511	3.21327	6.76506	0.0313589	0.742081	T	F	F	T
Ccdc167	0.39083	3.80873	6.76425	0.0313666	0.742081	F	F	T	F
Cyb5a	-0.304753	5.44414	6.76195	0.0313882	0.742081	F	F	F	F
Ramp3	-1.03477	1.03308	6.76088	0.0313983	0.742081	F	F	F	F
Col5a2	0.752637	4.49606	6.75514	0.0314524	0.742081	F	F	F	T
Slc4a1ap	-0.292116	5.51619	6.75363	0.0314666	0.742081	T	F	F	T
Uty	0.517572	4.30358	6.74789	0.0315209	0.742081	T	F	T	T
Rps9	-0.164254	9.72259	6.7478	0.0315218	0.742081	F	F	F	F
Lrrc17	-0.656632	5.88687	6.74674	0.0315318	0.742081	F	F	T	F
Was	-1.47071	0.959073	6.74229	0.031574	0.742081	T	F	T	F
Dthd1	-4.57445	-2.25859	7.73483	0.0315889	0.742081	F	F	F	F
Vmn1r20	0.962598	1.43014	6.73228	0.0316691	0.742962	F	F	F	F
Gm17604	1.45323	0.488771	6.72958	0.0316949	0.742962	F	F	F	F
Olfr1204	1.05649	1.46896	6.70934	0.0318885	0.744996	F	F	F	F
Ggt5	-2.73602	-0.507174	6.70384	0.0319414	0.744996	T	F	F	F
2610042L04Rik	-1.86465	0.557847	6.70226	0.0319567	0.744996	T	F	F	F
Apba3	-0.276275	5.30871	6.68857	0.0320888	0.744996	F	F	F	F
Ahnak2	-2.04787	1.55391	6.6787	0.0321846	0.744996	F	F	F	F
Olfr613	0.75793	3.76584	6.67775	0.0321938	0.744996	T	F	T	T
Olfr66	1.19121	1.80921	6.6757	0.0322138	0.744996	F	F	F	F
Atp13a2	-0.257901	5.22552	6.67567	0.032214	0.744996	F	F	F	F
Adamts16	-2.58196	0.154569	6.66816	0.0322872	0.744996	F	F	T	F
Polr1c	-0.218895	6.35679	6.66754	0.0322933	0.744996	F	F	F	F
Ccn1	0.333322	4.6218	6.66293	0.0323383	0.744996	F	F	F	F
Samd1	-0.188421	6.40295	6.66096	0.0323576	0.744996	F	F	F	F
Stap1	0.949201	1.22036	6.65839	0.0323827	0.744996	T	F	F	F
Fkbp8	-0.162634	7.31806	6.65473	0.0324186	0.744996	F	F	T	F
Nrcam	0.828277	3.29679	6.6544	0.0324219	0.744996	T	F	T	T
Mettl17	-0.51988	3.27909	6.64928	0.0324721	0.744996	F	F	F	F
Rcbtb1	0.178227	6.92712	6.64797	0.032485	0.744996	T	F	T	T
Gstt2	0.514307	3.02721	6.64502	0.032514	0.744996	T	F	F	F
Dmxl1	0.28987	7.21891	6.63732	0.0325899	0.744996	T	F	F	F
Tsen34	-0.168629	6.74651	6.63065	0.0326559	0.744996	F	F	F	F
Snapc1	-0.504823	4.33577	6.62813	0.0326808	0.744996	F	F	T	T
Serpinb9b	-2.40506	2.99693	6.62372	0.0327246	0.744996	T	F	F	T
Vmn1r39	0.970858	1.34808	6.61999	0.0327616	0.744996	F	F	F	F
Ss18l1	-0.417366	3.56531	6.61617	0.0327996	0.744996	T	F	F	T
Coro2b	-0.627721	4.16774	6.61475	0.0328138	0.744996	F	F	F	F
B4galt5	0.354477	6.75883	6.60853	0.0328758	0.744996	F	F	F	F
Hax1	-0.215283	5.88367	6.60718	0.0328893	0.744996	F	F	F	F
Golt1b	0.191864	6.40575	6.60238	0.0329373	0.744996	T	F	T	F
Plekhg5	0.318286	4.53289	6.59993	0.0329617	0.744996	T	F	T	T
Pitpna	-0.313356	6.15638	6.59897	0.0329714	0.744996	T	F	T	T
Agps	0.160908	7.32549	6.59452	0.033016	0.744996	T	F	T	T
Cep63	-0.290468	4.86555	6.58863	0.0330752	0.744996	T	F	F	F
Hsf1	-0.193062	5.86013	6.58563	0.0331054	0.744996	T	F	F	F
Bap1	-0.167922	7.07778	6.58442	0.0331176	0.744996	F	F	F	F
Gm49027	-1.32092	1.03891	6.58399	0.0331219	0.744996	F	F	F	F
Prpf38b	-0.248646	6.56022	6.58201	0.0331419	0.744996	F	F	F	T
Gbgt1	1.47838	-0.0426032	6.58185	0.0331435	0.744996	F	F	F	F
Mapre1	0.150664	7.96535	6.58143	0.0331478	0.744996	T	F	F	T
Rttn	-0.282154	4.67503	6.57799	0.0331824	0.744996	T	F	F	T
Cdc42ep2	0.427461	3.9224	6.57748	0.0331876	0.744996	F	F	F	F
Zbtb32	1.59935	0.36946	6.57721	0.0331904	0.744996	F	F	F	F
Gas7	-1.38505	4.5951	6.57144	0.0332487	0.745534	T	F	T	T
Limk2	-0.508152	5.91802	6.5666	0.0332978	0.745864	T	F	T	T
Tgif2	-0.190257	6.42183	6.56215	0.033343	0.746106	T	F	T	F
Acad11	-0.319066	4.68152	6.55336	0.0334325	0.747337	T	F	T	T
Gm48552	-2.3274	0.0722096	6.54924	0.0334746	0.747379	F	F	F	F
Tpbgl	3.81724	1.03819	6.54507	0.0335172	0.747379	F	F	F	T
Wars2	0.460438	3.89187	6.54305	0.0335378	0.747379	T	F	T	T
Olfr398	0.633909	3.51679	6.52866	0.0336856	0.748614	F	F	F	F
Alas2	-1.85772	-0.0830106	6.52757	0.0336969	0.748614	F	F	F	F
Cnn1	1.09445	1.85244	6.52364	0.0337373	0.748614	F	F	F	F
Ago2	0.174125	9.3585	6.51501	0.0338265	0.748614	F	F	T	T
Pgghg	-0.392708	3.96399	6.50964	0.0338822	0.748614	T	F	F	F
Mrps2	0.246191	6.09187	6.50228	0.0339586	0.748614	T	F	T	T
Senp7	0.378823	4.46405	6.4957	0.0340271	0.748614	T	T	F	T
Macc1	0.733284	2.22264	6.49513	0.0340331	0.748614	F	F	T	T
Igsf9b	0.352417	6.61262	6.49084	0.0340779	0.748614	T	F	F	F
Gm21961	1.0562	1.62453	6.48871	0.0341001	0.748614	F	F	F	F
Ddr1	-0.241809	6.60831	6.4883	0.0341044	0.748614	T	F	F	F
Errfi1	-0.777186	5.58927	6.48588	0.0341298	0.748614	T	F	T	T
Olfr1256	0.977968	1.5804	6.48538	0.034135	0.748614	F	F	F	F
Scrn1	-1.42607	0.476844	6.48358	0.0341538	0.748614	T	F	T	T
Clcn5	0.256529	7.84541	6.48327	0.034157	0.748614	F	F	T	T
Cavin1	-1.58989	4.1243	6.48321	0.0341578	0.748614	T	F	F	T
Zfp964	0.638416	2.83626	6.47964	0.0341951	0.748614	F	F	T	T
Vps8	0.272922	4.82248	6.47235	0.0342717	0.748614	T	F	F	F
Neurl3	0.901826	1.34226	6.47212	0.0342742	0.748614	T	F	F	F
Smyd3	0.455257	3.50401	6.47122	0.0342837	0.748614	T	F	T	T
Morf4l1	-0.180139	7.98701	6.46791	0.0343185	0.748619	F	F	F	T
Vmn1r220	1.01969	1.9945	6.45766	0.0344268	0.750227	F	F	F	F
Prex1	-0.563127	7.10914	6.45141	0.034493	0.750915	T	F	F	T
Dll4	-1.61999	1.61746	6.44365	0.0345755	0.751957	F	F	F	F
Rapgef6	0.27882	6.39922	6.43953	0.0346193	0.752155	T	F	F	T
Zfp941	0.448284	3.49668	6.41157	0.0349191	0.757747	T	F	F	F
Flna	-0.192903	10.3323	6.40901	0.0349466	0.757747	F	F	F	F
Kcnq5	1.95185	1.53452	6.40405	0.0350002	0.758152	F	F	T	T
Ap1s3	0.517548	6.68411	6.40042	0.0350394	0.758244	T	F	T	F
Vmn2r100	0.688938	1.90805	6.38844	0.0351694	0.759586	F	F	F	F
Gtdc1	0.396012	4.30416	6.38593	0.0351968	0.759586	T	F	F	T
Olfr808	1.18126	0.860831	6.38503	0.0352066	0.759586	F	F	F	F
Fam83g	-0.36709	4.07639	6.37938	0.0352681	0.760148	T	F	F	F
Rab11fip3	-0.182712	6.57084	6.37269	0.0353412	0.760148	F	F	T	T
Capg	-0.787135	4.30569	6.37164	0.0353527	0.760148	F	F	T	F
Ripk2	0.440671	3.82213	6.36699	0.0354037	0.760148	F	F	F	F
Dhrs4	-0.361284	4.38345	6.36316	0.0354457	0.760148	F	F	F	F
Tchp	-0.470324	3.94401	6.36092	0.0354703	0.760148	F	F	F	F
Bgn	-1.42461	2.60116	6.35681	0.0355155	0.760148	T	F	F	T
Kmt5a	-0.165816	7.33916	6.35267	0.0355612	0.760148	F	F	T	F
Kmt2b	-0.160737	8.15581	6.35083	0.0355814	0.760148	T	F	F	T
Zfp773	0.910986	1.77039	6.34976	0.0355933	0.760148	T	F	T	T
Mrpl30	0.299625	5.04842	6.34749	0.0356183	0.760148	F	F	F	T
Ranbp3	-0.16125	7.28407	6.34326	0.0356651	0.7604	T	F	F	F
Myadm	-0.22626	6.56842	6.33681	0.0357366	0.760553	F	F	F	T
Oaz1	-0.18663	8.09264	6.33628	0.0357425	0.760553	T	T	F	T
Rnf168	0.250564	6.58428	6.3266	0.0358501	0.761297	F	F	T	F
Ryr2	0.862783	3.71459	6.3178	0.0359483	0.761297	F	F	F	F
Mt4	-3.07506	-0.195022	6.31746	0.0359521	0.761297	F	F	F	F
Scrib	-0.169705	7.61038	6.31597	0.0359687	0.761297	F	F	F	F
Cdca8	-0.173804	7.00546	6.31302	0.0360018	0.761297	T	F	F	F
Akap5	0.485801	3.79586	6.3096	0.0360401	0.761297	F	F	T	T
Cope	-0.213146	5.86276	6.30737	0.0360652	0.761297	T	F	F	T
1700001C19Rik	3.15913	-1.59823	6.30485	0.0360935	0.761297	T	F	T	F
Cdc37	-0.149425	8.01542	6.30191	0.0361265	0.761297	T	T	F	T
Vmn1r68	1.07482	0.772512	6.30173	0.0361285	0.761297	F	F	F	F
Rubcnl	-3.82461	-1.01649	6.29777	0.0361731	0.761497	T	F	T	T
Antxr2	-0.748413	3.56594	6.29277	0.0362296	0.761945	F	F	F	T
Cyp4f16	-0.837433	2.63029	6.28517	0.0363155	0.763012	F	F	T	T
Gm17657	0.742734	2.47326	6.27987	0.0363756	0.763536	F	F	F	F
Pnrc2	-0.185762	6.47206	6.26714	0.0365204	0.763686	T	F	F	T
Pop1	0.181492	6.38943	6.26349	0.0365621	0.763686	F	F	F	T
Mmp23	-2.06724	0.365926	6.26147	0.0365852	0.763686	F	F	F	F
Ttf2	-0.168503	6.48432	6.25969	0.0366055	0.763686	T	F	F	F
Vmn1r50	1.05998	0.585298	6.25726	0.0366334	0.763686	F	F	F	F
Acox2	-5.08031	-2.00963	7.12739	0.0366572	0.763686	T	F	T	T
Ptar1	0.225099	6.57694	6.25266	0.0366861	0.763686	T	F	T	T
H2-T23	-3.05385	0.589674	6.24895	0.0367286	0.763686	F	F	F	F
Ankrd36	-4.42351	-2.32695	7.11708	0.0367523	0.763686	T	F	T	T
Dst	0.331113	9.46467	6.2441	0.0367844	0.763686	T	F	F	F
Ddias	0.427816	4.07295	6.24177	0.0368112	0.763686	F	F	F	F
Gpr26	0.873838	2.45809	6.23989	0.036833	0.763686	T	F	F	T
Lmcd1	-2.68908	1.14121	6.23922	0.0368406	0.763686	F	F	T	F
Vmn1r74	1.00564	0.875129	6.2321	0.0369229	0.763981	F	F	F	F
Tmem59l	-0.60712	3.32778	6.23189	0.0369253	0.763981	T	F	F	T
Pla2g12a	0.410382	4.17727	6.21706	0.0370974	0.766499	F	F	T	F
Olfr586	0.699594	2.04668	6.20985	0.0371814	0.766499	F	F	F	F
Olfr13	3.37747	-1.9344	6.20507	0.0372372	0.766499	F	F	F	F
Mill1	2.04206	-0.972454	6.19508	0.0373543	0.766499	T	F	T	T
Syngr2	0.255817	5.82399	6.19458	0.0373601	0.766499	F	F	T	F
Pla2g2d	0.991324	1.11988	6.19335	0.0373746	0.766499	F	F	T	F
Tfpi2	-2.16723	-0.857872	6.19034	0.0374099	0.766499	F	F	F	F
Cdh11	-0.272914	5.64607	6.18714	0.0374475	0.766499	F	F	F	F
Nfkb2	-0.363987	4.09264	6.18263	0.0375008	0.766499	T	F	F	F
Usp30	-0.346726	4.62607	6.17812	0.037554	0.766499	F	F	F	F
Paip1	-0.232422	6.28766	6.17404	0.0376023	0.766499	T	F	T	T
Brsk1	-0.335285	4.97026	6.17254	0.03762	0.766499	F	F	F	F
Alms1	0.181918	7.203	6.17204	0.0376259	0.766499	F	F	F	F
Xpo4	0.175318	7.71389	6.17102	0.037638	0.766499	T	F	T	T
Twnk	-0.204348	6.37021	6.16949	0.0376562	0.766499	F	F	F	F
Pitrm1	-0.168585	7.50985	6.16882	0.0376641	0.766499	T	F	F	T
C1qtnf1	-1.32385	3.00816	6.1629	0.0377344	0.766499	F	F	F	T
Aspg	-0.596497	3.69816	6.16217	0.037743	0.766499	T	F	F	T
Hsd17b7	0.440713	4.57455	6.1607	0.0377606	0.766499	T	F	T	T
Xdh	-4.50269	-0.373805	6.15872	0.0377842	0.766499	T	F	F	T
Zp2	-4.65694	-2.24791	7.007	0.0377894	0.766499	F	F	F	F
Vmn2r99	0.862142	2.3996	6.15332	0.0378486	0.766526	F	F	F	F
Atp11b	-0.25006	5.32507	6.14934	0.0378961	0.766526	T	F	T	T
Rab24	-0.308499	4.62319	6.14897	0.0379005	0.766526	T	F	T	F
Vmn1r214	0.746593	2.65806	6.14632	0.0379321	0.766526	F	F	F	F
Slc17a5	0.474043	3.62142	6.13894	0.0380206	0.767068	F	F	T	F
Tspyl5	-0.834426	2.0849	6.13772	0.0380353	0.767068	T	F	T	T
Zfp949	0.407074	3.5571	6.13261	0.0380968	0.767068	F	F	T	F
Tufm	-0.146589	7.17187	6.1323	0.0381005	0.767068	F	F	T	F
Pcdhga11	0.578444	3.11409	6.12731	0.0381606	0.767311	F	F	T	F
Tipin	-0.207464	5.86424	6.12145	0.0382314	0.767311	T	F	T	F
Gm10340	-5.78535	-1.63554	6.95869	0.0382569	0.767311	F	F	F	F
Sqle	-0.23247	5.63666	6.11101	0.0383577	0.767311	F	F	F	F
Slc17a8	0.866089	1.57474	6.10877	0.038385	0.767311	T	F	F	T
Itpk1	-0.471085	5.41057	6.10446	0.0384374	0.767311	T	F	T	F
Amdhd2	-0.481871	3.83035	6.10322	0.0384525	0.767311	F	F	F	T
Galnt13	0.826201	1.35772	6.10228	0.0384639	0.767311	T	F	T	T
Usp42	-0.179042	6.03551	6.0967	0.038532	0.767311	T	F	F	F
Lgr6	0.84866	1.80491	6.09554	0.0385462	0.767311	F	F	T	T
Dmkn	-1.83237	2.65732	6.09231	0.0385857	0.767311	F	F	F	F
Slc25a41	-4.41494	-2.32759	6.90241	0.0388115	0.767311	F	F	F	F
2310022B05Rik	-0.194752	6.24903	6.07166	0.0388393	0.767311	F	F	T	F
Iah1	-0.417241	4.01412	6.06697	0.0388971	0.767311	F	F	F	F
Adamts5	-2.53856	2.76121	6.06644	0.0389038	0.767311	T	F	T	T
Ctsk	-3.11152	1.04831	6.06323	0.0389433	0.767311	F	F	T	F
Olfr380	1.10953	0.792295	6.06034	0.0389792	0.767311	F	F	F	F
Tmem69	0.353174	4.8436	6.05952	0.0389893	0.767311	F	F	T	F
Aspm	0.16739	7.25574	6.05937	0.0389912	0.767311	T	F	F	T
Gas2l1	-0.31769	4.87283	6.05822	0.0390055	0.767311	F	F	T	T
Zfp511	-0.424214	3.87546	6.05297	0.0390707	0.767311	F	F	F	F
Synb	0.668281	2.53373	6.05282	0.0390725	0.767311	F	F	F	F
Sbsn	-1.68628	3.32181	6.05123	0.0390923	0.767311	F	F	F	F
Trmt1l	-0.377488	5.2808	6.04386	0.0391841	0.767311	F	F	F	F
Zfp446	0.298425	4.3153	6.0428	0.0391973	0.767311	T	F	T	T
Tmem250-ps	0.218262	5.71317	6.03585	0.0392841	0.767311	F	F	T	F
Macf1	0.198883	9.32492	6.03041	0.0393523	0.767311	T	T	F	T
Arf6	-0.170149	7.21672	6.02461	0.0394251	0.767311	T	F	T	F
1810030O07Rik	0.263397	5.3615	6.0234	0.0394403	0.767311	T	F	T	T
Fam107b	-0.254907	4.84571	6.02164	0.0394624	0.767311	T	F	T	T
Naaa	-0.656202	3.73202	6.02077	0.0394734	0.767311	T	F	F	F
Chp2	-4.56239	-2.2599	6.83118	0.0395289	0.767311	T	F	F	F
Sp5	-0.248453	6.66559	6.0137	0.0395626	0.767311	F	F	F	F
Prl6a1	-4.43375	-2.32559	6.82549	0.039587	0.767311	F	F	F	F
Grhl2	0.345077	5.20764	6.00993	0.0396101	0.767311	T	F	T	T
Arf3	0.156511	7.5525	6.00791	0.0396357	0.767311	T	F	T	F
Cisd3	-0.636851	2.52599	6.00696	0.0396478	0.767311	F	F	F	F
Fos	-1.34795	1.29998	6.00444	0.0396797	0.767311	T	F	F	T
Tmem87a	0.329275	4.72846	6.00163	0.0397152	0.767311	T	F	F	T
Mad1l1	0.214366	6.02806	6.00004	0.0397355	0.767311	F	F	F	F
Gsk3a	-0.196978	6.89576	5.99738	0.0397692	0.767311	F	F	F	F
Stt3b	0.174464	8.56505	5.99599	0.0397869	0.767311	T	F	T	T
Zfp689	0.400502	3.77524	5.99365	0.0398167	0.767311	F	F	T	F
Vmn2r72	1.05687	0.702463	5.99096	0.039851	0.767311	F	F	F	F
Map3k20	0.291979	5.70336	5.99003	0.0398628	0.767311	T	F	T	F
Shisa7	-0.684338	1.9271	5.98679	0.0399041	0.767311	F	F	T	T
Srsf5	-0.181074	7.51383	5.98516	0.0399249	0.767311	T	F	F	T
Zfp518b	0.163377	6.86222	5.98476	0.03993	0.767311	T	F	T	T
Clrn1	1.24021	0.305819	5.98127	0.0399747	0.767311	T	F	T	F
Rgs2	-1.507	3.28697	5.9803	0.0399871	0.767311	T	F	T	T
Hmgb2	-0.172832	7.9705	5.97485	0.0400569	0.767311	T	T	T	T
Il5ra	1.1531	2.00564	5.96747	0.0401516	0.767311	T	T	T	T
Slc12a8	0.727527	2.34442	5.96598	0.0401708	0.767311	F	F	F	F
Zscan2	0.347663	4.22216	5.96504	0.040183	0.767311	F	F	F	T
Exd1	0.617068	3.26396	5.96485	0.0401854	0.767311	F	F	F	F
Tnfaip8l3	-1.10878	0.847748	5.96222	0.0402193	0.767311	T	F	F	T
Slc25a42	0.825091	2.82327	5.96184	0.0402242	0.767311	T	F	T	T
Phf20	0.328449	6.90219	5.96147	0.0402289	0.767311	T	F	T	T
Gstm2	-1.00683	1.25245	5.95246	0.0403454	0.767311	F	F	F	F
Tmem41a	-0.470916	3.5467	5.95089	0.0403657	0.767311	F	F	T	F
Ankrd44	-0.770752	2.33781	5.95074	0.0403676	0.767311	T	F	T	F
Afg3l2	-0.17617	6.10168	5.94977	0.0403802	0.767311	F	F	F	F
Mgat1	0.266167	5.29067	5.94854	0.0403962	0.767311	T	F	F	T
Gm28042	-5.5608	-1.70305	6.74631	0.0404074	0.767311	F	F	F	F
Hand2	-1.27608	5.37946	5.94502	0.0404418	0.767311	F	F	F	F
Lrrc32	-1.52679	0.572863	5.94222	0.0404782	0.767311	F	F	T	F
Gm9803	-1.79193	1.37033	5.93925	0.0405169	0.767311	F	F	F	F
Intu	0.210478	5.49065	5.93598	0.0405594	0.767311	T	F	T	T
Olfr1012	2.55883	-0.693583	5.93473	0.0405757	0.767311	F	F	F	F
Cd109	-0.637305	2.81094	5.92825	0.0406602	0.767311	T	F	F	T
Zfp943	0.578926	2.73613	5.92526	0.0406994	0.767311	F	F	F	F
Zfp668	0.216953	5.67941	5.92415	0.040714	0.767311	T	F	T	T
Dlx6	0.73806	2.53151	5.92414	0.040714	0.767311	F	F	F	F
B3gnt3	0.648256	2.18472	5.92283	0.0407312	0.767311	F	F	T	F
Spata31d1a	-0.609857	3.3836	5.91537	0.0408291	0.767857	F	F	F	F
Apeh	-0.236403	5.60538	5.91522	0.040831	0.767857	F	F	F	F
Fam171a2	-0.293948	4.53989	5.909	0.0409129	0.76873	F	F	T	F
Myo1f	5.60856	-1.80203	6.68418	0.041067	0.770595	F	F	F	F
Gpd1	-0.837573	1.64441	5.89611	0.0410832	0.770595	T	F	T	F
Sf3b4	-0.158821	7.57559	5.88506	0.0412298	0.770754	F	F	F	F
Wee1	-0.163563	6.80155	5.88476	0.0412338	0.770754	T	F	F	T
Ms4a4d	0.601642	2.66978	5.88359	0.0412494	0.770754	T	T	F	T
Nol7	-0.379826	4.90404	5.8811	0.0412825	0.770754	T	F	F	T
Nucb1	-0.161386	6.67207	5.87769	0.041328	0.770754	T	F	T	F
Gm9925	-3.53013	-1.82757	5.87212	0.0414024	0.770754	T	F	F	T
Kbtbd11	-1.96097	0.614654	5.8693	0.0414402	0.770754	T	F	T	F
Ppp2r5a	-0.167179	6.45047	5.8528	0.0416619	0.770754	F	F	T	F
Rida	0.412673	4.00415	5.85273	0.0416628	0.770754	F	F	F	F
Cd22	0.854851	1.43218	5.84844	0.0417207	0.770754	F	F	T	F
Pef1	-0.237961	5.08816	5.8384	0.0418566	0.770754	T	F	F	T
Adamts1	-0.510478	4.61875	5.83558	0.0418948	0.770754	T	F	F	F
Srf	-0.217342	6.97241	5.83472	0.0419066	0.770754	F	F	T	F
Sorbs2	-1.06132	3.89718	5.83144	0.0419512	0.770754	T	F	T	T
Lox	-2.44274	1.20443	5.82977	0.0419739	0.770754	F	F	T	T
Knl1	0.189867	6.6344	5.82518	0.0420364	0.770754	F	F	F	F
Serpinb9g	-2.5173	0.507852	5.82402	0.0420522	0.770754	T	T	F	T
Trf	0.679369	5.2714	5.82258	0.0420719	0.770754	F	F	F	T
Adcy7	-0.742111	2.1105	5.82023	0.0421039	0.770754	T	F	T	F
Zfp507	0.180402	6.4393	5.81682	0.0421505	0.770754	T	F	T	T
Arhgap26	0.567915	3.27238	5.81665	0.0421529	0.770754	T	F	T	T
Prl2c2	-2.01646	1.38096	5.81032	0.0422397	0.770754	F	F	F	F
Gm4724	-3.31415	0.920264	5.80989	0.0422456	0.770754	T	F	T	T
Ostf1	0.497898	3.92135	5.80817	0.0422691	0.770754	F	F	F	F
Defa30	5.34466	-0.529013	5.80777	0.0422746	0.770754	F	F	F	F
Dctd	-0.228611	6.07766	5.80541	0.0423071	0.770754	T	F	F	F
Kcnt2	0.729475	3.03563	5.8022	0.0423513	0.770754	F	F	F	F
Psma7	-0.156963	7.42753	5.79991	0.0423828	0.770754	F	F	T	F
Thg1l	0.336414	5.1323	5.7994	0.0423898	0.770754	F	F	T	T
Strap	0.175708	7.85281	5.79882	0.0423978	0.770754	T	T	T	T
Tbc1d14	-0.216142	6.07599	5.79591	0.0424379	0.770754	T	F	T	T
F3	2.53223	2.87909	5.79568	0.0424411	0.770754	F	F	T	F
Gimap4	-2.74356	-0.882804	5.79278	0.0424811	0.770754	F	F	F	F
Rnf17	0.661715	3.29304	5.78796	0.0425478	0.770754	T	F	F	F
Adra1b	-5.51985	-1.78987	6.5479	0.0425658	0.770754	F	F	T	T
Acsbg1	-1.08896	3.16681	5.7859	0.0425764	0.770754	F	F	F	F
Vmn2r5	2.05202	0.592676	5.77911	0.0426706	0.770754	F	F	F	F
Olfr117	0.901534	1.64147	5.77784	0.0426882	0.770754	F	F	F	F
Lama1	2.045	8.87942	5.77477	0.0427309	0.770754	F	F	F	F
E130311K13Rik	0.804135	2.1127	5.77148	0.0427769	0.770754	F	F	F	F
Hoxd9	-1.33815	1.54185	5.76867	0.0428161	0.770754	T	F	F	T
Syngr4	-3.12402	-1.47931	5.76738	0.0428341	0.770754	F	F	F	F
Sympk	-0.138939	8.2686	5.76731	0.042835	0.770754	T	F	F	F
Stard8	0.343655	6.53209	5.76489	0.0428688	0.770754	T	F	F	T
Enox1	-0.865892	1.56007	5.75932	0.0429468	0.770754	T	F	F	F
Rexo4	-0.211497	5.78715	5.75864	0.0429563	0.770754	F	F	T	F
Brwd1	0.214672	7.745	5.75801	0.0429652	0.770754	T	F	T	T
Olfr1555-ps1	0.771359	1.52432	5.75451	0.0430143	0.770754	F	F	F	F
Acad8	0.322936	4.14855	5.75185	0.0430516	0.770754	T	F	F	F
H2bc14	-0.332149	8.50927	5.74851	0.0430986	0.770754	F	F	F	F
Kif7	-0.306545	5.47795	5.74653	0.0431265	0.770754	F	F	F	F
Vmn2r11	1.26894	0.356603	5.74259	0.0431821	0.770754	F	F	F	F
Safb	-0.182583	7.5708	5.7424	0.0431848	0.770754	F	F	F	F
Gm2a	-1.8331	5.3629	5.74078	0.0432075	0.770754	F	F	T	F
Dcdc2b	2.1708	-0.805984	5.74066	0.0432093	0.770754	F	F	F	F
Tnpo2	-0.211871	6.46132	5.73878	0.0432358	0.770754	T	F	T	F
Luc7l	0.179205	7.16077	5.7366	0.0432666	0.770754	T	F	T	F
1700024G13Rik	-5.30635	-1.86038	6.48161	0.0433216	0.770754	F	F	F	F
Arhgap32	0.167218	6.44734	5.73142	0.04334	0.770754	F	F	T	T
Ifi27	-4.11556	-0.836121	5.73035	0.0433551	0.770754	F	F	F	T
Trat1	0.812233	2.81858	5.73027	0.0433563	0.770754	F	F	T	F
Polr3d	-0.21652	5.96801	5.72883	0.0433768	0.770754	F	F	F	F
Adamts3	-0.526798	2.95922	5.72875	0.0433779	0.770754	F	F	T	T
Adam4	0.905155	1.51335	5.7278	0.0433914	0.770754	F	F	F	F
Gfm1	0.254872	5.49532	5.72703	0.0434022	0.770754	F	F	F	T
Spata25	-3.51795	-1.83028	5.7245	0.0434382	0.77076	F	F	F	F
Plscr1	0.404302	4.65255	5.71957	0.0435083	0.77076	F	F	F	F
Mcf2	0.369566	4.3912	5.71382	0.0435904	0.77076	T	F	F	F
Ano8	-0.423541	4.14755	5.71366	0.0435927	0.77076	F	F	F	F
Glrx2	0.270614	4.49855	5.71324	0.0435987	0.77076	T	F	T	T
mt-Nd6	-0.47206	4.91002	5.71095	0.0436314	0.77076	F	F	F	F
Aoc1	-2.75791	4.38815	5.70778	0.0436768	0.77076	F	F	F	F
Atpsckmt	-0.552123	3.05217	5.69977	0.0437916	0.77076	T	F	T	F
Gucd1	0.250521	5.23907	5.69689	0.043833	0.77076	T	F	T	T
Noa1	-0.275498	5.14777	5.6967	0.0438357	0.77076	F	F	F	F
Atf7ip2	0.459692	3.4414	5.69628	0.0438418	0.77076	T	T	F	T
Agpat2	0.453283	3.43205	5.6958	0.0438487	0.77076	F	F	F	T
Sh3pxd2a	-0.295318	7.1618	5.69469	0.0438647	0.77076	T	T	T	T
Cfh	-6.29482	-1.23947	6.41641	0.0440825	0.771309	T	F	T	F
Muc3a	2.65811	-0.966914	5.67955	0.0440832	0.771309	F	F	F	F
Esd	-0.166715	6.1361	5.67768	0.0441104	0.771309	F	F	T	F
Tsc2	-0.232532	6.97342	5.67608	0.0441336	0.771309	F	F	F	F
Btla	-1.07339	2.7211	5.67131	0.0442028	0.771309	T	F	T	T
Pcnx4	-0.417798	4.32933	5.66787	0.044253	0.771309	T	F	T	F
Atp5d	-0.146063	7.13455	5.66756	0.0442574	0.771309	F	F	T	F
Grip2	-0.818007	2.02254	5.66693	0.0442665	0.771309	T	F	T	T
Nup85	-0.1578	6.92949	5.6653	0.0442903	0.771309	F	F	F	F
Slc16a4	-3.40689	-1.79913	5.66419	0.0443065	0.771309	F	F	F	T
Tssc4	-0.287239	4.48146	5.66185	0.0443406	0.771309	F	F	F	F
Fgd5	-0.243979	5.21182	5.66158	0.0443445	0.771309	F	F	F	F
Ythdf3	0.190136	7.38588	5.64834	0.0445384	0.771309	T	F	T	F
Ldlrap1	0.504786	4.14024	5.64811	0.0445417	0.771309	F	F	T	T
Mbd6	-0.260771	6.01671	5.64726	0.0445542	0.771309	F	F	F	F
Mrps14	0.31538	4.38667	5.64163	0.044637	0.771309	T	F	T	T
Trpc5	2.43121	-1.03774	5.63966	0.044666	0.771309	T	T	T	T
Dio3	-2.07528	2.45295	5.63927	0.0446716	0.771309	F	F	F	F
Trem2	-5.93522	-1.50576	6.3646	0.0447002	0.771309	F	F	F	F
Tars2	-0.184005	5.98116	5.63569	0.0447245	0.771309	T	F	T	F
Fig4	0.248109	4.80515	5.63516	0.0447324	0.771309	F	F	F	F
Fam177a	-0.548199	3.66323	5.62993	0.0448096	0.771309	F	F	T	T
Mcmdc2	-0.982756	0.97323	5.62838	0.0448325	0.771309	F	F	T	F
Fnd3c2	-5.503	-1.79975	6.35217	0.04485	0.771309	F	F	F	F
Tmlhe	0.535286	2.50469	5.62314	0.0449102	0.771309	F	F	T	F
Acrbp	-0.372709	3.93246	5.61983	0.0449592	0.771309	F	F	F	F
Nbas	0.239418	6.29	5.61938	0.044966	0.771309	F	F	F	F
Siglecf	2.81444	-1.11461	5.61811	0.0449848	0.771309	F	F	T	F
Epm2aip1	0.174839	6.19722	5.61487	0.045033	0.771309	T	T	T	T
Ncapd2	-0.264767	8.94079	5.61248	0.0450687	0.771309	F	F	F	F
H2ac6	-0.221651	8.12008	5.61199	0.0450759	0.771309	T	F	F	T
Csnk1g1	0.21561	6.16943	5.60881	0.0451234	0.771309	T	F	T	F
Trim3	0.457906	4.16478	5.60744	0.0451438	0.771309	F	F	F	F
Dhx35	-0.460199	4.80759	5.60357	0.0452016	0.771309	F	F	F	T
Catsperg1	1.42924	0.299478	5.59594	0.0453159	0.771309	F	F	F	F
Vcpkmt	0.445682	3.45913	5.59556	0.0453216	0.771309	F	F	T	F
AA467197	-3.23377	-1.01773	5.59542	0.0453237	0.771309	F	F	F	F
Doxl1	-2.45153	0.461218	5.59365	0.0453503	0.771309	T	F	F	F
Clk4	-0.335295	4.12114	5.59245	0.0453682	0.771309	F	F	F	F
Cldn10	-2.60479	-0.788949	5.59237	0.0453696	0.771309	T	F	F	F
Prkab1	-0.251219	5.40897	5.59234	0.04537	0.771309	F	F	T	F
Prcd	-4.254	-2.39888	6.30787	0.04539	0.771309	F	F	T	F
Slco2a1	-1.49663	4.03915	5.58864	0.0454255	0.771309	T	F	T	T
Adgrd1	-2.79019	-0.875118	5.57994	0.0455567	0.772931	F	F	F	F
Cd244a	-5.4519	-1.83301	6.28989	0.0456115	0.773256	T	F	T	F
Ampd3	-2.34221	3.41275	5.56958	0.0457136	0.773298	T	F	T	T
Scai	0.282629	4.37426	5.56904	0.0457218	0.773298	T	F	T	T
Ubxn7	0.159956	7.75518	5.56682	0.0457555	0.773298	T	F	T	T
Zfp758	0.635013	2.0504	5.5651	0.0457816	0.773298	T	F	F	T
Psme4	0.195667	8.45421	5.56284	0.0458159	0.773298	T	F	T	T
Ppp1r13b	-0.588228	4.22012	5.56012	0.0458573	0.773298	F	F	F	F
Gm3248	-2.48453	-0.872249	5.55971	0.0458637	0.773298	F	F	F	F
Bmf	0.375576	5.35403	5.55468	0.0459403	0.77356	T	F	F	T
Olfr1219	1.05206	0.663124	5.55305	0.0459653	0.77356	F	F	F	F
1700109H08Rik	6.00122	-1.59697	6.25869	0.0459995	0.77356	T	F	F	T
Arpc1b	-0.703387	5.00855	5.5485	0.0460348	0.77356	T	F	F	T
Slc38a10	0.186728	7.02303	5.54581	0.046076	0.77356	T	F	F	T
Olfr961	0.980569	1.2426	5.54274	0.046123	0.77356	F	F	F	F
Nsg1	-0.826273	2.21406	5.54027	0.046161	0.77356	T	F	T	F
Nr2f2	-1.10524	3.55831	5.54003	0.0461646	0.77356	T	F	T	F
F830016B08Rik	0.960719	1.62176	5.53682	0.046214	0.77379	T	F	T	T
Sprr2a3	-5.42062	-1.85247	6.23841	0.0462541	0.773814	T	F	F	T
Irs3	-1.57602	0.256836	5.52831	0.0463451	0.773814	F	F	F	T
Sez6l	-2.10204	2.95516	5.5278	0.046353	0.773814	F	F	F	F
Cbln4	-4.27907	-2.39617	6.22784	0.0463876	0.773814	F	F	F	F
Nrg3	1.29499	0.585273	5.5227	0.0464319	0.773814	F	F	T	T
Gsr	-0.160407	6.73288	5.5164	0.0465295	0.773814	T	F	F	F
Eif3d	-0.140633	8.04597	5.5145	0.046559	0.773814	F	F	F	F
Bcl3	-1.25072	0.359685	5.51342	0.0465758	0.773814	F	F	T	F
Sepsecs	0.37155	4.54724	5.51326	0.0465783	0.773814	F	F	T	F
Hdgfl2	-0.208264	7.1647	5.51324	0.0465786	0.773814	F	F	F	F
A430033K04Rik	0.311111	4.45862	5.50984	0.0466314	0.773814	T	F	F	F
Vmn2r117	0.710434	1.90418	5.50768	0.046665	0.773814	F	F	F	F
Pcnp	-0.217756	6.84621	5.50676	0.0466794	0.773814	T	F	T	F
Kank4	-1.32029	0.762874	5.50155	0.0467606	0.774569	T	F	T	T
Olfr1220	0.771729	3.16401	5.49884	0.0468029	0.774677	F	F	F	F
Stk3	-0.332167	4.49236	5.48487	0.047022	0.777657	T	F	F	F
Vmn2r74	2.64728	-0.796682	5.48188	0.047069	0.777657	F	F	F	F
Fam220a	-0.292262	4.75905	5.47677	0.0471496	0.777657	T	F	F	F
Wdfy2	0.162866	6.30401	5.47297	0.0472096	0.777657	T	F	F	T
Ccdc60	0.707489	2.24278	5.47211	0.0472232	0.777657	F	F	F	F
Mycl	-0.369437	5.62512	5.47191	0.0472263	0.777657	T	F	T	F
Hdx	0.337627	4.96582	5.46822	0.0472848	0.777657	T	F	T	T
Hfe	0.562734	3.14926	5.46506	0.0473347	0.777657	F	F	T	T
Mitf	-1.23198	2.86293	5.46359	0.047358	0.777657	T	F	T	T
Dap	-0.612942	4.74957	5.46335	0.047362	0.777657	F	F	T	F
Ctcfl	0.482566	3.54079	5.45047	0.0475669	0.777657	F	F	F	F
Hsd17b13	2.16297	-1.45796	5.44981	0.0475774	0.777657	F	F	T	T
Cdr2l	-0.232591	5.6082	5.4495	0.0475824	0.777657	F	F	T	F
Rnf19a	-0.316203	5.13978	5.44641	0.0476317	0.777657	F	F	F	F
Slc36a1	0.403017	4.77344	5.44501	0.0476541	0.777657	T	F	T	T
Cspg5	0.620578	2.25303	5.44475	0.0476583	0.777657	T	F	F	F
Mydgf	0.190279	5.88255	5.44442	0.0476635	0.777657	F	F	F	F
Adgrg5	2.292	-0.55152	5.44412	0.0476683	0.777657	F	F	T	F
Olfr983	1.90857	-0.917194	5.43971	0.047739	0.777657	F	F	F	F
Clec1a	-1.97522	-0.249078	5.43745	0.0477751	0.777657	T	F	T	T
Zfp607a	0.299694	4.6973	5.43487	0.0478166	0.777657	F	F	T	T
Mgat4e	-4.68705	-2.24389	6.11061	0.047903	0.777657	F	F	F	F
Plce1	-0.520465	4.73438	5.42897	0.0479116	0.777657	T	F	F	F
Rassf8	-0.612273	4.96536	5.42673	0.0479476	0.777657	T	F	T	T
Tmem109	-0.23406	4.93881	5.42545	0.0479683	0.777657	T	F	T	T
Mzt1	0.226839	5.20479	5.42203	0.0480235	0.777657	T	F	T	T
Vmn1r185	0.903576	1.59379	5.41911	0.0480706	0.777657	F	F	F	F
Rhoc	-0.376808	5.03721	5.41732	0.0480997	0.777657	F	F	F	F
Mustn1	-1.38857	0.413357	5.41288	0.0481715	0.777657	T	F	F	T
Naa40	-0.176973	6.54672	5.40701	0.0482669	0.777657	F	F	T	F
Mrto4	-0.188332	6.5828	5.40486	0.0483019	0.777657	F	F	F	T
Mettl21e	1.59165	0.37597	5.40395	0.0483166	0.777657	T	F	T	T
Vmn2r95	0.527402	2.87617	5.40333	0.0483268	0.777657	F	F	F	F
Cda	-1.26164	0.682242	5.40088	0.0483667	0.777657	F	F	F	F
Rftn1	-0.527678	4.50405	5.40068	0.0483699	0.777657	F	F	F	T
Mcub	-1.86767	-0.327528	5.40046	0.0483735	0.777657	F	F	F	F
Pick1	-0.267066	4.46122	5.39625	0.0484422	0.777657	F	F	F	F
Rnf181	-0.33096	5.22106	5.39592	0.0484476	0.777657	F	F	T	F
Tsfm	-0.324658	4.89705	5.39511	0.0484609	0.777657	T	F	F	F
Actn2	0.819798	2.16375	5.39272	0.0485	0.777657	T	F	F	F
Kif5b	0.187129	8.15351	5.38458	0.0486333	0.777657	T	F	T	T
Cldn1	-1.31133	0.62108	5.38448	0.0486348	0.777657	F	F	T	F
Gfra4	-5.6873	-1.72222	6.05448	0.0486523	0.777657	F	F	F	T
Ptprd	0.340335	4.18951	5.38089	0.0486939	0.777657	T	F	T	T
Cldn34c1	0.657304	2.14885	5.37821	0.0487379	0.777657	F	F	T	F
Traip	-0.485337	4.9509	5.37718	0.0487549	0.777657	F	F	T	F
Vps45	-0.426553	3.27795	5.37667	0.0487633	0.777657	T	F	F	F
Cd82	-0.568575	3.06213	5.37269	0.048829	0.777657	F	F	T	F
Hcfc1r1	-0.419714	3.96291	5.36834	0.0489008	0.777657	F	F	T	F
Dtna	-1.11334	3.11446	5.36695	0.0489237	0.777657	T	F	T	T
Tac1	-2.55314	-1.52423	5.36602	0.0489391	0.777657	T	F	T	F
Klf10	-0.274087	4.64458	5.36522	0.0489524	0.777657	F	F	T	F
Syt7	-0.365318	4.42364	5.36457	0.0489632	0.777657	F	F	T	T
Vamp5	-1.07258	0.629563	5.3627	0.0489941	0.777657	F	F	T	T
Etfbkmt	-0.468299	3.04125	5.36132	0.049017	0.777657	T	F	T	F
Cavin3	-1.36932	2.00209	5.36018	0.0490359	0.777657	F	F	F	F
Esp6	5.22439	-2.02551	6.01628	0.0491712	0.777657	F	F	F	F
Egfl7	-0.384745	4.33556	5.34828	0.0492337	0.777657	F	F	F	F
Col9a2	-1.32969	0.1562	5.34809	0.0492369	0.777657	F	F	F	F
Gjb2	0.554763	2.66763	5.34747	0.0492473	0.777657	T	F	T	F
Pex6	-0.173335	6.19516	5.34621	0.0492684	0.777657	F	F	F	F
Fam149a	-0.398258	3.39064	5.343	0.0493219	0.777657	T	F	T	T
Cnot1	0.159774	9.10219	5.33756	0.0494129	0.777657	T	F	F	F
BC029722	0.625833	2.89941	5.33733	0.0494168	0.777657	F	F	F	F
Ankrd52	-0.294998	6.40468	5.33353	0.0494804	0.777657	T	F	T	T
Olfr1507	5.03921	-2.06231	5.99265	0.0494961	0.777657	F	F	F	T
Pik3r3	0.265257	5.02002	5.33203	0.0495057	0.777657	F	F	T	F
Tnfrsf22	0.347534	5.50531	5.33153	0.049514	0.777657	F	F	T	F
Rreb1	0.196342	6.72252	5.32902	0.0495562	0.777657	T	F	T	F
Cyfip1	-0.168269	7.25773	5.32477	0.0496277	0.777657	T	F	T	T
Iqank1	4.30737	-2.38865	5.98047	0.0496646	0.777657	F	F	F	T
Tnip1	0.270101	5.3525	5.31934	0.0497192	0.777657	T	F	T	F
Cltb	-0.906933	2.88108	5.31724	0.0497548	0.777657	T	F	T	T
Ptpre	-0.801649	1.95359	5.31711	0.0497569	0.777657	T	F	T	T
Mab21l4	-2.48168	-0.513356	5.31495	0.0497935	0.777657	F	F	F	F
Gabarapl1	-0.307178	5.02063	5.31478	0.0497964	0.777657	T	F	F	F
Eml3	-0.170987	6.14148	5.30723	0.0499243	0.777657	F	F	F	F
Nfib	0.715333	3.36236	5.30603	0.0499447	0.777657	T	F	T	T
Galnt11	-0.514222	4.41352	5.30003	0.0500467	0.777657	F	F	F	F
Oas3	0.711788	1.91125	5.29899	0.0500644	0.777657	F	F	F	F
H2-DMb2	0.769272	2.6064	5.29865	0.0500702	0.777657	F	F	F	F
Gm49450	-1.10169	6.09606	5.29597	0.0501159	0.777657	F	F	F	F
Ampd2	-0.166533	6.19917	5.2952	0.0501289	0.777657	T	F	F	F
Cbx2	-0.220955	7.5934	5.29455	0.0501402	0.777657	T	F	T	T
Foxj3	0.232233	6.148	5.29374	0.0501539	0.777657	T	F	T	T
Mmp9	-1.25037	3.18406	5.29257	0.0501739	0.777657	F	F	F	F
Slitrk3	2.64286	-1.53081	5.29154	0.0501914	0.777657	T	F	F	T
Wdpcp	-0.641971	1.92227	5.28879	0.0502384	0.777657	T	F	F	T
Pnma5	0.863995	2.23943	5.28877	0.0502388	0.777657	F	F	T	F
Clic4	-0.154063	8.77742	5.28833	0.0502464	0.777657	T	F	T	T
Zfp141	0.267785	4.81172	5.28831	0.0502467	0.777657	T	F	T	T
Ccna1	-2.52168	-1.51918	5.28558	0.0502934	0.777826	F	F	F	F
Map1a	0.438182	6.25089	5.28242	0.0503476	0.778021	T	F	F	F
Cdh24	-0.254039	5.20727	5.28041	0.0503821	0.778021	F	F	F	F
Eif2d	0.169261	6.34142	5.27857	0.0504137	0.778021	F	F	T	T
Rab43	-0.536685	3.33451	5.27416	0.0504896	0.778114	F	F	T	F
Rnf169	0.327719	5.99287	5.27405	0.0504915	0.778114	T	F	T	T
Olfr366	0.619677	2.26313	5.26696	0.0506137	0.779388	F	F	F	F
Arhgef6	-2.27921	2.17898	5.26509	0.050646	0.779388	T	F	T	T
Arhgap6	1.03549	2.79884	5.26084	0.0507196	0.779685	T	F	T	F
Acnat1	0.759354	1.77228	5.25665	0.0507922	0.779685	F	F	T	T
Ints14	-0.211897	5.63514	5.25645	0.0507956	0.779685	F	F	F	F
Idh1	-0.252376	4.84359	5.25437	0.0508318	0.779685	F	F	F	F
Ccrl2	1.96868	-0.950002	5.2536	0.0508451	0.779685	F	F	T	T
Myof	-0.841296	3.5529	5.24185	0.0510497	0.782269	T	F	T	F
Sh2d1b1	-4.50251	-2.31752	5.87476	0.0511605	0.783012	T	F	T	T
Spdl1	0.218394	5.32301	5.2347	0.0511748	0.783012	F	F	F	F
Klc2	-0.252302	5.50947	5.23289	0.0512065	0.783012	F	F	F	F
Bcas2	-0.283276	5.94819	5.22684	0.0513128	0.783311	F	F	F	F
Atp5j	-0.271922	5.60102	5.22412	0.0513605	0.783311	F	F	F	T
Fads3	-1.95055	1.6865	5.22379	0.0513663	0.783311	F	F	F	F
Olfr1264	1.79921	-1.0614	5.22076	0.0514198	0.783311	F	F	F	F
Dnase1l2	-2.68615	-0.299581	5.22039	0.0514262	0.783311	F	F	F	T
Etv4	-0.291626	5.65077	5.21556	0.0515114	0.783311	F	F	F	F
Rsph3a	0.634713	3.27505	5.21513	0.051519	0.783311	T	F	F	F
Serpina9	3.02292	-0.73804	5.21381	0.0515424	0.783311	F	F	T	T
Ssbp3	0.185271	7.70721	5.21331	0.0515512	0.783311	T	F	F	F
Mthfs	0.677661	1.81056	5.21018	0.0516065	0.783495	F	F	T	F
Fscn3	-2.67125	-1.78473	5.20506	0.0516974	0.783495	F	F	F	F
Slc6a8	-0.613274	5.6577	5.20425	0.0517117	0.783495	T	F	T	F
Vmn1r192	-4.26916	-2.39708	5.8351	0.0517373	0.783495	F	F	F	F
Ribc2	-5.34696	-1.90948	5.83344	0.0517617	0.783495	F	F	F	F
Efna5	0.19054	5.81049	5.20037	0.0517806	0.783495	T	F	T	T
Il17b	5.00265	-2.11213	5.82972	0.0518163	0.783495	F	F	F	F
Slc35c2	-0.595673	4.7999	5.1866	0.0520262	0.784175	F	F	T	F
U2surp	0.20307	7.48134	5.18282	0.0520939	0.784175	F	F	T	T
Gm3055	0.640662	3.45968	5.18205	0.0521076	0.784175	F	F	F	T
Wipf1	-0.36163	4.66414	5.17965	0.0521507	0.784175	F	F	T	F
Gm8206	1.3233	0.933072	5.17955	0.0521526	0.784175	F	F	F	F
2310061I04Rik	-0.306764	4.37932	5.17935	0.052156	0.784175	F	F	F	F
Ccl9	0.741621	1.63704	5.17719	0.0521949	0.784175	T	F	F	F
Hspa1b	-1.28277	2.53398	5.1758	0.0522199	0.784175	T	F	F	T
3110001I22Rik	-7.91709	-0.0219626	5.80179	0.0522287	0.784175	F	F	F	F
A2m	-2.59608	7.90718	5.17477	0.0522383	0.784175	F	F	F	F
Esam	-0.902988	1.92292	5.17228	0.0522831	0.784175	T	F	F	F
Vmn2r89	6.89091	-0.762397	5.79731	0.0522952	0.784175	F	F	F	F
Zbtb41	0.399077	4.37901	5.16905	0.0523413	0.784323	T	F	F	F
Olfr600	0.698211	2.46367	5.16584	0.0523992	0.784576	F	F	F	F
Vmn2r110	3.08729	-2.08997	5.15331	0.0526261	0.784576	F	F	F	F
Bora	-0.406573	5.02987	5.13778	0.0529089	0.784576	F	F	F	T
Samsn1	-5.24356	-1.94351	5.75586	0.0529165	0.784576	T	F	F	F
Rock2	0.185928	7.42489	5.13316	0.0529934	0.784576	T	F	T	T
0610010K14Rik	-0.240202	5.2612	5.13001	0.0530512	0.784576	T	F	F	T
Gm13304	4.2724	-2.40144	5.74683	0.0530532	0.784576	F	F	F	F
Arhgap24	-0.406655	3.44343	5.12783	0.053091	0.784576	T	F	T	T
Fam43a	-0.404891	3.90724	5.12622	0.0531207	0.784576	T	F	F	F
Arel1	-0.268542	5.97582	5.12334	0.0531737	0.784576	F	F	T	T
Gm36368	5.58268	-1.85313	5.73579	0.0532209	0.784576	F	F	F	F
Cdh3	-0.288032	5.32723	5.12064	0.0532234	0.784576	F	F	T	F
Pate9	1.69066	-0.0857789	5.11823	0.0532677	0.784576	T	F	F	F
Neu3	0.493757	3.19054	5.11729	0.0532849	0.784576	T	F	F	F
Spg21	-0.304432	4.55438	5.11729	0.053285	0.784576	T	F	T	T
Chic2	0.225514	5.27401	5.11545	0.053319	0.784576	F	F	T	T
Rnf214	-0.285925	5.43692	5.11504	0.0533265	0.784576	F	F	F	T
1810058I24Rik	-0.280264	4.91643	5.11191	0.0533844	0.784576	T	F	F	F
Slc35d1	0.253672	5.04351	5.1112	0.0533974	0.784576	T	F	T	F
Prr3	-0.395597	4.7647	5.11008	0.0534182	0.784576	F	F	T	F
Lratd1	-0.665845	2.22878	5.11003	0.0534192	0.784576	T	F	T	T
Pign	0.262955	5.01446	5.10894	0.0534394	0.784576	T	F	T	T
Prrc2a	-0.126961	10.5615	5.10682	0.0534786	0.784576	F	F	F	F
Josd2	-0.543277	3.08195	5.1041	0.053529	0.784576	T	F	F	F
Timm10b	-0.382038	4.13801	5.10093	0.0535879	0.784576	T	F	F	T
Naalad2	1.40752	0.130172	5.10006	0.053604	0.784576	T	F	F	T
Gm49496	6.78077	-0.849082	5.70972	0.05362	0.784576	F	F	F	F
Rnaset2a	0.392949	4.87338	5.09855	0.0536321	0.784576	T	F	F	F
Irf9	-0.493402	3.29864	5.09846	0.0536338	0.784576	T	F	F	T
Bod1l	0.164862	7.63503	5.09833	0.0536361	0.784576	T	F	T	F
Olfr1240	3.44192	-1.38847	5.09804	0.0536416	0.784576	F	F	F	F
Nkain4	1.40147	-0.232408	5.09783	0.0536455	0.784576	T	F	F	F
Aldoart1	-4.07106	-2.46776	5.70173	0.053743	0.784576	F	F	F	F
Olfr1274	1.24732	0.599328	5.09137	0.0537657	0.784576	F	F	F	F
Olfr1388	0.348398	8.69389	5.08988	0.0537935	0.784576	F	F	F	F
Ifih1	-1.17092	0.982173	5.08937	0.0538031	0.784576	T	T	T	T
Ppic	0.337927	4.78235	5.08893	0.0538114	0.784576	F	F	F	F
B4galnt1	-0.758676	3.17016	5.08875	0.0538147	0.784576	F	F	T	F
Calm3	-0.141143	8.1821	5.08844	0.0538205	0.784576	T	F	T	T
Pacs1	-0.197458	5.59146	5.08429	0.0538981	0.784576	F	F	T	F
Cdc73	0.274538	5.48002	5.08344	0.053914	0.784576	T	F	T	T
Zcchc7	0.230139	4.89894	5.08111	0.0539575	0.784576	T	F	T	F
Gpr25	4.78264	-2.18766	5.6823	0.054044	0.784576	F	F	F	F
Tnfaip2	-1.85859	3.84423	5.07537	0.0540653	0.784576	T	F	F	T
Padi3	0.475909	3.18733	5.07468	0.0540782	0.784576	F	F	T	F
Wt1	-1.79449	3.49983	5.07433	0.0540849	0.784576	T	F	F	F
Dnah6	1.63551	1.31441	5.07387	0.0540935	0.784576	F	F	F	T
Stac2	-1.68888	2.08967	5.07379	0.0540949	0.784576	T	F	T	T
Lgals3	-2.42391	3.37254	5.06835	0.0541974	0.785061	T	F	F	F
Ttll13	3.68435	-1.73176	5.06252	0.0543073	0.785061	F	F	F	F
Tradd	-0.689413	1.8396	5.06243	0.0543091	0.785061	F	F	F	F
Kitl	0.308166	5.61618	5.05806	0.0543917	0.785061	T	T	T	T
Paxbp1	-0.259085	5.1206	5.05791	0.0543947	0.785061	F	F	F	T
Pigf	-0.356962	3.72316	5.05662	0.0544189	0.785061	T	F	F	T
Qdpr	-0.239131	5.19163	5.05341	0.0544799	0.785061	F	F	T	F
Dnajc25	0.379958	4.54945	5.05334	0.0544812	0.785061	F	F	T	T
Disc1	0.601027	2.15751	5.05304	0.0544869	0.785061	F	F	T	T
Pcdhga8	0.681573	2.22234	5.05285	0.0544905	0.785061	F	F	T	F
Memo1	0.324662	4.68415	5.04626	0.0546157	0.785364	T	F	T	T
Gtpbp2	-0.397414	4.23611	5.04028	0.0547297	0.785364	F	F	T	F
Agmo	0.99836	1.23249	5.03887	0.0547565	0.785364	F	F	F	T
Arhgap31	-0.82159	3.82352	5.03879	0.054758	0.785364	T	T	T	T
Slc30a7	0.244852	5.87214	5.03244	0.0548795	0.785364	F	F	T	T
Dnajc13	0.217095	7.53552	5.02864	0.0549523	0.785364	T	F	F	F
Utp11	0.210509	5.49494	5.02744	0.0549754	0.785364	F	F	F	F
Purb	0.180115	7.43424	5.02731	0.0549778	0.785364	F	F	T	F
Erc1	0.16557	7.1473	5.02636	0.054996	0.785364	T	F	T	T
Ncln	-0.147532	7.10385	5.02634	0.0549964	0.785364	F	F	F	F
Gm20671	6.99327	-0.797164	5.62013	0.0550223	0.785364	F	F	F	F
Pias4	-0.205671	5.57906	5.02293	0.055062	0.785364	T	F	F	F
Dyrk3	0.29507	4.35955	5.02063	0.0551063	0.785364	F	F	F	T
Stx11	-1.3942	1.85508	5.02018	0.0551149	0.785364	F	F	T	F
Tmem220	1.06902	0.506893	5.01826	0.055152	0.785364	F	F	F	T
Prrg2	0.59661	2.74947	5.01675	0.055181	0.785364	T	F	F	T
Taf8	-0.255314	4.98195	5.01569	0.0552014	0.785364	T	F	T	F
Chst1	-0.688673	3.53173	5.01424	0.0552295	0.785364	F	F	F	F
Zkscan7	0.319536	4.08896	5.01391	0.0552358	0.785364	F	F	F	T
Olfr1132	4.93164	-2.13066	5.60438	0.0552739	0.785364	F	F	F	F
Hdhd3	-0.85572	1.21424	5.01179	0.0552767	0.785364	F	F	F	F
Ppp1r35	-0.384459	3.85286	5.00998	0.0553117	0.785364	F	F	F	F
Hsd17b10	-0.238139	5.39952	5.00669	0.0553755	0.785364	F	F	T	F
Cd1d1	1.33497	0.625682	5.00492	0.0554098	0.785364	T	F	F	T
Got1	-0.318908	6.31293	5.00018	0.0555017	0.785364	T	F	F	T
St8sia4	0.565874	3.09517	4.99822	0.0555398	0.785364	T	F	T	T
Erbb3	0.232489	5.01397	4.99793	0.0555454	0.785364	F	F	T	T
Med22	-0.221982	5.93981	4.99681	0.0555672	0.785364	F	F	T	F
Vps18	0.183225	5.80807	4.99673	0.0555687	0.785364	F	F	F	F
Psca	-2.64859	0.64357	4.99522	0.0555981	0.785364	F	F	T	F
Tmem248	0.158714	7.18471	4.9886	0.0557273	0.785849	T	T	T	T
Olfr715	0.596783	2.51969	4.98204	0.0558555	0.785849	F	F	F	F
Srcap	-0.163258	9.21658	4.97881	0.0559188	0.785849	T	F	F	T
Olfr1342	1.52545	-0.101283	4.97828	0.0559293	0.785849	F	F	F	F
Itgb1bp2	0.986509	1.76307	4.9781	0.0559327	0.785849	F	F	F	T
Arl11	2.41041	-1.15133	4.97781	0.0559385	0.785849	F	F	F	T
Itga2	-1.67823	0.662686	4.976	0.055974	0.785849	F	F	T	T
Timm50	-0.174883	6.31768	4.97527	0.0559884	0.785849	F	F	F	F
Gm14288	-0.608309	3.17361	4.97406	0.056012	0.785849	T	F	F	F
Nphp1	-0.281082	4.42887	4.97241	0.0560445	0.785849	F	F	F	T
Diras2	-2.21198	0.266421	4.9721	0.0560507	0.785849	T	F	T	T
Hspb8	-1.55875	4.0062	4.97061	0.05608	0.785849	F	F	T	F
Elovl5	-0.165768	6.41871	4.96815	0.0561284	0.785849	T	F	T	F
Mllt3	-0.356917	4.95444	4.96755	0.0561401	0.785849	T	F	T	T
Psmc5	-0.152594	7.4176	4.96404	0.0562094	0.785849	F	F	F	F
Lrrc41	-0.183195	6.07247	4.96389	0.0562123	0.785849	F	F	F	F
Dand5	-1.58765	1.38877	4.96024	0.0562847	0.786353	F	F	F	F
Trim67	1.08038	1.35171	4.95649	0.0563588	0.786882	T	F	T	F
Csnk1g2	-0.137145	7.58108	4.94982	0.0564911	0.787942	F	F	T	F
Atp13a3	0.241739	7.68499	4.94653	0.0565565	0.787942	F	F	F	T
Olfr1167	0.64587	2.92614	4.94	0.0566866	0.787942	F	F	F	F
Ube2g2	-0.203603	5.22363	4.93725	0.0567416	0.787942	F	F	F	F
Xkr6	0.751221	1.49343	4.93211	0.0568444	0.787942	F	F	T	F
Ttc6	0.936146	1.8383	4.92864	0.056914	0.787942	F	F	F	F
Wfdc2	-0.56208	4.58107	4.92849	0.0569169	0.787942	F	F	F	F
Grcc10	-0.433894	4.59452	4.92804	0.056926	0.787942	F	F	F	F
1110038F14Rik	-0.303456	4.40662	4.92743	0.0569382	0.787942	T	F	T	T
Marveld1	-0.402945	3.75011	4.92569	0.0569732	0.787942	T	F	F	F
Osbpl9	-0.332454	5.39821	4.92552	0.0569767	0.787942	T	F	F	F
Cyp24a1	-3.34785	-1.45448	4.92478	0.0569914	0.787942	T	F	T	F
Epgn	4.88797	-2.17435	5.49448	0.0570738	0.787942	T	F	F	T
Gm2115	1.1826	0.473424	4.91976	0.0570925	0.787942	F	F	F	F
Smim40	0.619638	2.67529	4.91874	0.057113	0.787942	F	F	F	F
Frg2f1	1.81534	-0.891301	4.91816	0.0571247	0.787942	T	F	F	F
Utp20	0.169142	8.36434	4.91535	0.0571814	0.787942	T	F	F	F
Sh2d1a	3.34585	-1.77237	4.91142	0.0572607	0.787942	T	F	F	F
H4c8	-0.239095	9.71713	4.90853	0.0573192	0.787942	F	F	F	F
Strada	-0.255649	4.63408	4.90771	0.0573358	0.787942	F	F	T	F
Kif3a	-0.260792	4.77432	4.90571	0.0573763	0.787942	T	F	T	T
Letmd1	-0.676141	3.18436	4.90304	0.0574304	0.787942	F	F	F	F
Pcx	-0.287188	5.01019	4.90229	0.0574457	0.787942	F	F	F	F
Tmem151b	-0.434815	3.91226	4.90124	0.0574671	0.787942	F	F	F	F
Mrps7	-0.182765	6.02466	4.89994	0.0574934	0.787942	F	F	T	F
Mrpl9	-0.210901	5.59137	4.89928	0.0575067	0.787942	F	F	F	F
Tmem129	-0.945797	2.36733	4.89833	0.057526	0.787942	F	F	T	F
Extl2	0.285651	4.41861	4.89801	0.0575327	0.787942	F	F	T	T
Gng5	-0.202239	6.14282	4.89634	0.0575665	0.787942	T	F	F	T
Mex3d	-0.16768	6.53551	4.89606	0.0575723	0.787942	T	F	T	F
Rilp	-2.93736	-1.55632	4.89379	0.0576186	0.787942	F	F	F	F
Xaf1	-0.745032	2.93817	4.89341	0.0576262	0.787942	T	F	T	F
Agl	0.219287	5.1009	4.89052	0.0576852	0.787942	T	F	T	T
Dcbld2	-0.168226	6.99134	4.88996	0.0576968	0.787942	T	F	T	T
St6galnac4	-0.581698	2.64571	4.88947	0.0577066	0.787942	T	F	T	F
Pecam1	-1.07636	2.70751	4.88518	0.0577944	0.788182	F	F	F	F
Zmym4	0.146736	7.64541	4.88506	0.0577969	0.788182	F	F	T	F
Palmd	-2.3653	-1.36824	4.88106	0.0578787	0.788261	F	F	F	F
Pebp1	-0.150015	8.11431	4.87958	0.0579091	0.788261	F	F	T	F
Utp23	0.234542	4.84651	4.87513	0.0580003	0.788261	T	F	F	F
Sema3b	0.640905	2.41352	4.8751	0.058001	0.788261	F	F	T	T
Prl3d3	-3.57674	-0.718769	4.87289	0.0580465	0.788261	F	F	F	F
Vps72	-0.162319	5.91588	4.87266	0.0580511	0.788261	F	F	F	F
Smad2	0.161102	6.64834	4.87173	0.0580704	0.788261	F	F	T	T
Olfr1564	1.24055	-0.15824	4.86967	0.0581127	0.788261	F	F	F	F
Olfr1087	2.6008	-1.09956	4.86764	0.0581546	0.788261	F	F	F	F
Ddo	0.960069	1.78427	4.86026	0.0583069	0.788261	T	F	T	F
Cdk2ap2	0.496137	3.3893	4.8596	0.0583206	0.788261	T	T	F	T
Mucl1	-4.11811	-2.43754	5.41992	0.0583404	0.788261	T	F	F	F
Fabp3	1.79844	3.27691	4.85859	0.0583416	0.788261	F	F	T	F
Ptp4a1	0.139979	7.74326	4.85787	0.0583564	0.788261	T	F	T	T
2700081O15Rik	-0.298172	5.54596	4.85689	0.0583767	0.788261	T	F	T	T
Fam199x	0.159757	6.54359	4.85652	0.0583844	0.788261	T	F	T	T
Anp32b	-0.137035	9.21628	4.85322	0.0584528	0.788695	F	F	F	F
Olfr716	1.12793	0.623624	4.8449	0.0586258	0.790537	F	F	F	F
H2ac15	-0.170346	8.54492	4.84303	0.0586649	0.790573	F	F	F	F
Olfr646	-4.87286	-2.09277	5.39674	0.0587418	0.790773	F	F	F	F
Apob	0.700251	10.557	4.83882	0.0587528	0.790773	F	F	F	F
Ubn2	0.152922	7.49414	4.83635	0.0588044	0.790811	T	F	T	T
Cep295	0.151959	6.81016	4.83462	0.0588406	0.790811	F	F	F	F
Gask1b	0.396571	3.764	4.83346	0.0588649	0.790811	T	F	T	F
A930033H14Rik	-1.37374	-0.172835	4.82907	0.0589568	0.79143	F	F	T	F
Tnfrsf9	-2.09995	0.279414	4.82693	0.0590018	0.79143	T	F	F	F
Usp9x	0.248375	8.92468	4.82604	0.0590205	0.79143	T	F	T	T
Top2b	-0.159373	7.2046	4.81873	0.0591743	0.792002	F	F	F	F
Pkn1	-0.264353	4.9312	4.81857	0.0591777	0.792002	T	F	F	F
Hist1h2an	-0.220936	7.77755	4.81751	0.0592001	0.792002	F	F	F	F
Aldoc	-0.814988	2.51068	4.8162	0.0592277	0.792002	F	F	T	F
Exosc10	-0.133876	6.83351	4.81534	0.0592458	0.792002	F	F	F	T
Ier3	-1.22785	0.407253	4.81296	0.0592962	0.792187	F	F	F	F
Olfr588-ps1	1.20163	0.383739	4.80455	0.0594742	0.792608	F	F	F	F
C330018D20Rik	-0.689022	1.64428	4.80418	0.0594822	0.792608	F	F	T	F
Sema4a	-0.735578	2.43491	4.80239	0.0595201	0.792608	F	F	T	F
Ccdc59	-0.288027	4.21047	4.80224	0.0595234	0.792608	F	F	F	T
Fbxo34	-0.31766	4.62534	4.80054	0.0595595	0.792608	T	F	F	T
Mtch1	-0.258164	6.6502	4.79779	0.059618	0.792608	F	F	F	F
Olfr392	0.723957	1.9115	4.79775	0.0596188	0.792608	F	F	F	F
Saysd1	0.395679	3.24417	4.79769	0.0596201	0.792608	F	F	T	T
Gsap	-2.0371	-0.183337	4.79581	0.0596601	0.792654	T	F	F	F
Dcaf17	0.167803	5.92626	4.79244	0.0597319	0.792918	T	F	T	T
Pear1	-2.48166	-0.278662	4.79145	0.0597532	0.792918	F	F	F	F
Sp1	0.172719	7.97578	4.77938	0.0600114	0.795283	T	F	T	T
Olfr675	0.972053	1.31597	4.77802	0.0600407	0.795283	F	F	F	F
Mfsd13b	-4.00806	-2.48028	5.32264	0.0600506	0.795283	F	F	F	F
Nelfa	-0.173244	6.42694	4.77628	0.0600781	0.795283	F	F	F	T
Pdxdc1	0.177213	6.55885	4.77259	0.0601575	0.795848	F	F	T	T
Reg1	4.76125	-2.22876	5.31106	0.0602587	0.796184	F	F	F	F
Ednrb	-1.06001	1.76866	4.76734	0.0602706	0.796184	T	F	T	T
H4c2	-0.284512	9.0409	4.7663	0.060293	0.796184	F	F	F	F
Lta4h	-0.162038	6.312	4.76144	0.0603982	0.797088	T	F	F	F
Tbl2	0.1907	6.32506	4.75831	0.0604659	0.797495	T	F	T	T
Cebpd	-1.53598	0.910256	4.75532	0.0605307	0.797865	T	F	T	F
Pms1	0.284087	4.76103	4.75021	0.0606418	0.798066	F	F	F	F
Zc3h7b	-0.138613	8.08062	4.74522	0.0607504	0.798066	T	F	T	T
Speer4d	-4.73537	-2.16992	5.28214	0.0607827	0.798066	F	F	F	F
Trpc6	1.48513	0.343008	4.74242	0.0608115	0.798066	T	F	T	F
Tmem204	-2.41754	-0.536608	4.73871	0.0608926	0.798066	T	F	F	F
Rpia	-0.521143	3.56841	4.73765	0.0609159	0.798066	T	F	F	F
Pus1	-0.199571	5.85393	4.73716	0.0609266	0.798066	T	F	F	F
Vmn2r114	1.0793	2.73331	4.73474	0.0609795	0.798066	F	F	F	F
Ehbp1	0.249513	4.8501	4.73412	0.0609932	0.798066	T	F	T	F
Slc25a40	-0.882554	1.26865	4.72635	0.0611637	0.798066	F	F	F	F
Osbpl3	0.392911	4.18627	4.72275	0.0612429	0.798066	F	T	T	T
Olfr1183	0.686659	2.46743	4.72215	0.0612561	0.798066	F	F	F	F
Map11	-0.228046	4.77297	4.72127	0.0612755	0.798066	F	F	T	F
Selenbp1	-2.1471	0.758438	4.7208	0.0612861	0.798066	F	F	F	F
Serpine3	-4.03575	-2.47755	5.25454	0.0612884	0.798066	T	F	F	F
Acad12	0.522791	3.10533	4.7183	0.0613412	0.798066	F	F	F	F
Tnfsf13b	2.62173	-1.84815	4.71537	0.0614057	0.798066	F	F	F	T
Dlgap1	-1.31842	0.182136	4.71351	0.0614469	0.798066	T	F	T	F
Reps1	-0.173003	6.36853	4.71246	0.0614701	0.798066	F	F	F	F
Lmln	0.244529	4.82925	4.70923	0.0615418	0.798066	T	F	T	T
Larp4	0.216571	7.90654	4.70748	0.0615806	0.798066	T	T	T	T
Nop2	-0.134875	7.83368	4.70699	0.0615915	0.798066	T	F	F	F
Dsp	0.197684	8.01812	4.7053	0.0616289	0.798066	F	F	F	T
S100a6	-2.20335	4.60343	4.70402	0.0616574	0.798066	F	F	F	F
Zfp652	0.135994	7.02427	4.70323	0.0616749	0.798066	T	F	T	T
Tmed5	0.24253	5.81501	4.70289	0.0616826	0.798066	T	F	T	T
Axin1	-0.155926	6.89294	4.70144	0.0617148	0.798066	F	F	T	F
Pam	-0.359417	5.22116	4.70029	0.0617402	0.798066	T	F	T	T
Gm4631	-0.299167	6.32409	4.70003	0.0617462	0.798066	F	F	F	F
Rnf145	0.141765	7.35225	4.69679	0.0618184	0.798066	T	F	T	T
Hyal1	0.648272	2.13552	4.69612	0.0618332	0.798066	T	F	F	F
Cts7	-1.77058	2.13843	4.69483	0.061862	0.798066	F	F	F	F
Nup62	-0.136345	7.67728	4.68938	0.0619838	0.798066	T	T	T	T
Taf6l	-0.314176	4.93755	4.68922	0.0619874	0.798066	F	F	F	F
Elk4	0.252857	5.04264	4.68744	0.0620271	0.798066	F	F	T	F
Ddx19a	-0.134784	6.92517	4.68665	0.0620449	0.798066	F	F	T	T
Banp	0.279257	5.52706	4.68541	0.0620727	0.798066	F	F	F	T
Cyb5r4	-0.288452	5.91711	4.68329	0.0621202	0.798066	T	F	F	T
Btbd9	-0.554427	4.1244	4.68196	0.0621501	0.798066	T	F	T	F
Vcam1	1.88351	-0.751944	4.68137	0.0621633	0.798066	T	F	F	F
Fgf2	-1.39256	1.45614	4.68092	0.0621735	0.798066	F	F	F	F
Prl3c1	-2.67131	1.90298	4.68026	0.0621883	0.798066	F	F	F	F
Abcg3	2.80149	-1.5249	4.67668	0.0622687	0.798066	F	F	T	T
Gm9008	2.65946	4.10477	4.67614	0.062281	0.798066	F	F	F	T
Aspscr1	-0.181376	6.12212	4.6751	0.0623044	0.798066	F	F	F	F
1700012B09Rik	-4.67017	-2.19872	5.19957	0.062313	0.798066	F	F	F	T
Mknk2	-0.146806	7.17008	4.67365	0.0623369	0.798066	F	F	T	F
Olfr906	0.702457	1.47	4.67327	0.0623456	0.798066	F	F	F	F
Jph3	-0.419279	3.34691	4.67189	0.0623766	0.798066	T	F	T	T
Pth1r	0.941535	6.15153	4.67146	0.0623863	0.798066	F	F	F	F
Ccdc114	0.359441	4.70241	4.66735	0.0624793	0.798099	T	F	T	T
Ciao2a	-0.235316	5.22691	4.66675	0.0624927	0.798099	T	F	T	F
Oxa1l	-0.175853	5.98705	4.66626	0.0625037	0.798099	F	F	F	F
Plpp3	-0.249878	5.37108	4.66434	0.0625474	0.798099	T	F	F	F
Spata5	0.181196	6.2691	4.66088	0.0626258	0.798099	F	F	F	F
Atrx	0.124911	8.27257	4.66035	0.0626377	0.798099	T	F	F	T
Gm5936	-4.66448	-2.2019	5.18153	0.0626543	0.798099	F	F	F	F
Slc52a2	0.397761	4.77792	4.65603	0.0627357	0.798099	F	F	T	T
Kcnc1	1.24964	1.70898	4.65568	0.0627437	0.798099	T	F	T	T
Krt10	-1.47827	-0.71581	4.65378	0.0627868	0.798099	F	F	F	F
Gvin1	-3.29281	-0.48617	4.65226	0.0628215	0.798099	T	T	T	T
Trir	-0.156853	6.74539	4.65156	0.0628374	0.798099	F	F	F	T
Jsrp1	-1.32147	-0.481313	4.64717	0.0629375	0.798099	F	F	F	T
Phgdh	0.270687	7.52005	4.64673	0.0629476	0.798099	F	F	F	F
Nlrp5	6.1577	-1.314	5.16263	0.0630146	0.798099	T	F	F	F
Lrif1	0.52788	3.18489	4.64007	0.0630996	0.798099	T	F	F	F
Zfp385a	0.202706	5.15307	4.63905	0.0631229	0.798099	F	F	F	F
Fnta	-0.165058	6.1948	4.63219	0.0632805	0.798099	F	F	F	F
Scgn	-4.08799	-2.47202	5.14658	0.0633227	0.798099	F	F	T	F
Sun3	-4.08799	-2.47202	5.14658	0.0633227	0.798099	F	F	F	F
Dgke	0.309612	4.51631	4.63005	0.0633296	0.798099	F	F	T	T
Dpep1	-1.96282	1.96774	4.62882	0.0633579	0.798099	F	F	T	F
Fut9	0.652067	2.96899	4.62826	0.0633707	0.798099	T	T	T	T
8030462N17Rik	0.222602	6.47515	4.62795	0.0633779	0.798099	T	F	T	F
Gins1	-0.287773	4.60888	4.62682	0.0634039	0.798099	F	F	F	T
Mrap	3.73886	-1.75414	4.6262	0.0634181	0.798099	F	F	F	F
Itih5	0.471576	3.36963	4.62314	0.0634887	0.798099	T	F	T	T
Sik3	0.169301	6.47504	4.62313	0.063489	0.798099	T	F	F	F
Fbxl19	-0.136815	7.9006	4.62198	0.0635155	0.798099	F	F	T	F
Kif2c	-0.137437	6.66342	4.62113	0.063535	0.798099	F	F	F	F
Stk25	-0.362591	4.2891	4.61836	0.0635992	0.798099	F	F	T	F
Ttc23	0.255606	4.71912	4.61808	0.0636056	0.798099	F	F	F	F
Parp3	-1.57585	0.579879	4.61689	0.0636332	0.798099	F	F	F	F
Col4a3bp	0.200838	5.79202	4.61551	0.0636651	0.798099	T	F	T	T
Olfr448	3.34188	-1.97339	4.61499	0.0636771	0.798099	F	F	F	F
Ggt1	-0.867433	1.9678	4.60848	0.063828	0.79915	F	F	F	F
Clec2g	2.65659	-1.69307	4.60428	0.0639257	0.79915	F	F	T	F
Lims2	-2.41613	-0.146269	4.60247	0.0639679	0.79915	F	F	T	F
Gpd1l	-0.555195	5.18903	4.59879	0.0640538	0.79915	F	F	F	F
Pclo	0.419202	2.96678	4.5978	0.0640767	0.79915	T	F	T	T
Maf1	-0.244494	5.09303	4.59623	0.0641133	0.79915	F	F	T	F
Tie1	-2.14831	0.291964	4.59613	0.0641157	0.79915	F	F	F	F
Trim30d	-4.24005	-2.40021	5.10176	0.0641942	0.79915	F	F	T	T
Gatad2b	0.151786	7.08788	4.59132	0.0642282	0.79915	T	F	T	T
Zfp592	-0.19426	6.50557	4.59011	0.0642566	0.79915	T	F	T	T
Cep250	-0.311704	6.61218	4.58871	0.0642894	0.79915	F	F	F	F
Lcn9	4.76228	-2.23965	5.09579	0.0643115	0.79915	F	F	F	F
Wdr45b	-0.17132	6.31203	4.58727	0.0643233	0.79915	F	F	T	T
Bend4	0.223421	6.83831	4.5868	0.0643343	0.79915	F	T	T	T
Fcho1	0.709011	1.73671	4.58677	0.0643348	0.79915	F	F	T	T
Mcph1	0.160434	6.01012	4.57868	0.0645252	0.79915	F	F	T	T
Cdcp1	-0.400289	4.1394	4.57826	0.0645349	0.79915	T	F	T	F
Mylpf	-1.38527	0.324613	4.57786	0.0645443	0.79915	F	F	F	F
Trim16	-2.06715	0.798432	4.57782	0.0645453	0.79915	T	F	F	T
Eml5	0.414927	3.43152	4.57704	0.0645638	0.79915	T	F	T	T
Kctd1	0.402318	4.5574	4.57542	0.0646019	0.79915	T	F	F	F
Wdfy1	-0.230716	5.38843	4.57392	0.0646374	0.79915	F	F	T	T
Ptges	-1.09414	3.51911	4.57306	0.0646576	0.79915	T	F	T	F
Prss41	-0.663849	1.69507	4.57253	0.0646701	0.79915	T	F	F	T
Ly6c1	-2.60502	2.65038	4.57185	0.0646863	0.79915	F	T	T	F
Kctd7	0.900589	0.997571	4.57045	0.0647192	0.79915	T	F	T	T
Cplx3	-2.26107	-1.20541	4.56379	0.0648771	0.799572	T	F	T	T
Cyb5r2	1.85617	-0.640925	4.56147	0.064932	0.799572	F	F	T	F
Grem2	2.64096	2.34939	4.55807	0.0650129	0.799572	T	F	T	T
Zdhhc14	-1.20134	0.830881	4.55707	0.0650366	0.799572	T	F	F	F
Prkag2	-0.490933	4.12003	4.55692	0.0650404	0.799572	F	F	T	F
Erv3	-2.13726	4.6655	4.5564	0.0650527	0.799572	T	F	F	T
Rgs20	0.966701	0.779361	4.55583	0.0650661	0.799572	F	F	F	F
Rnf166	-0.407351	3.57726	4.55331	0.0651262	0.799572	F	F	F	F
Plod2	0.748795	5.63921	4.5506	0.0651909	0.799572	T	F	F	T
Dpys	2.45605	-0.951051	4.5496	0.0652148	0.799572	T	F	F	F
Rpn2	-0.171447	7.65106	4.54687	0.0652801	0.799572	F	F	F	F
Osbpl7	-0.340242	3.93268	4.54527	0.0653182	0.799572	T	F	T	F
Ap1s1	-0.266394	5.01305	4.54502	0.0653243	0.799572	F	F	F	F
Gng11	-1.40211	1.73391	4.54433	0.0653408	0.799572	F	F	F	F
Fam71f2	-4.91943	-2.13907	5.03929	0.065436	0.799572	F	F	F	T
Dnajb9	0.3382	3.63	4.5395	0.0654565	0.799572	T	F	T	T
Aasdh	-0.456174	3.32652	4.53948	0.0654569	0.799572	F	F	F	F
Becn1	0.421209	4.08285	4.53386	0.0655919	0.799572	F	F	F	T
Tasor2	0.203975	7.77628	4.53245	0.0656259	0.799572	F	F	F	F
Sla2	-2.72385	-1.09234	4.53207	0.065635	0.799572	F	F	F	T
Gale	-0.472952	3.68188	4.53093	0.0656624	0.799572	F	F	F	F
Emg1	-0.219177	6.42008	4.53082	0.0656652	0.799572	F	F	F	F
Cux2	0.438803	2.98355	4.53074	0.0656669	0.799572	F	F	F	T
Ccm2l	-2.43487	-1.03281	4.53065	0.0656693	0.799572	F	F	F	F
Slc29a1	-0.298766	5.24774	4.52972	0.0656917	0.799572	T	F	F	F
Olr1	-1.64006	1.69107	4.52887	0.0657121	0.799572	T	F	T	T
Gm6337	4.16209	-1.52888	4.52502	0.065805	0.800006	F	F	F	F
Mrgprg	-2.62512	1.58547	4.52337	0.065845	0.800006	T	F	F	T
Cdc42ep5	0.382337	3.66625	4.52281	0.0658585	0.800006	F	F	F	F
Acadsb	0.360324	4.14851	4.52015	0.0659229	0.800339	T	T	F	T
Rbm26	0.143447	7.57259	4.51792	0.0659769	0.800535	T	F	T	T
Itpkc	-0.370218	4.46502	4.51643	0.0660129	0.800535	T	F	T	T
Rsad1	0.409299	2.95949	4.5123	0.0661131	0.801302	T	F	T	T
Ccn3	-2.64216	-1.44096	4.50822	0.0662124	0.801871	F	F	T	T
Fosl2	-1.21983	4.43509	4.50664	0.0662509	0.801871	T	F	T	F
Col25a1	-1.3128	-0.146153	4.50555	0.0662774	0.801871	T	F	T	T
Ppp2r3d	-0.24198	5.01654	4.5043	0.066308	0.801871	F	F	T	F
Rpl15	0.157492	9.62282	4.50239	0.0663545	0.801988	F	F	F	F
Pdx1	-1.42126	-0.197917	4.49815	0.0664581	0.802464	F	F	F	F
Mtmr7	0.401298	4.79449	4.49775	0.066468	0.802464	T	F	T	T
Tmcc1	-0.230506	4.68765	4.48789	0.0667098	0.80445	T	F	T	F
Bmpr2	0.241855	6.3187	4.4878	0.0667119	0.80445	F	F	T	T
Gm4924	0.444184	3.63646	4.48207	0.0668529	0.80445	F	F	F	T
Olfr466	0.898092	1.01759	4.48057	0.06689	0.80445	F	F	F	F
Il15ra	-4.05958	-2.48275	4.96592	0.0669366	0.80445	T	F	F	F
Mettl8	0.278361	4.33832	4.47861	0.0669384	0.80445	T	F	T	T
Cstf3	0.260045	5.93116	4.47777	0.0669591	0.80445	T	F	F	F
Slc44a1	0.208962	6.01621	4.47724	0.0669722	0.80445	T	F	T	T
Eef1d	-0.133333	8.25763	4.47676	0.0669841	0.80445	T	F	T	T
S100a8	-2.79306	0.320911	4.47164	0.0671108	0.80445	F	F	F	F
Nr4a3	2.21327	1.90427	4.4701	0.0671487	0.80445	F	F	T	T
Dpy19l3	0.243454	4.89652	4.4699	0.0671539	0.80445	T	F	T	T
Chl1	-1.48752	-0.693391	4.46812	0.067198	0.80445	T	F	T	T
Dnajc10	0.271616	7.12836	4.4626	0.0673351	0.80445	T	F	T	T
Rpl9-ps6	-6.66789	-1.07162	4.94666	0.0673382	0.80445	F	F	F	F
Gm14496	0.461913	3.36187	4.46213	0.0673469	0.80445	F	F	F	F
Ift22	0.31649	3.74714	4.46127	0.0673682	0.80445	F	F	F	F
Rab3c	1.2701	0.210546	4.46059	0.067385	0.80445	F	F	T	F
Grik3	0.455393	6.58427	4.45612	0.0674966	0.80445	F	F	T	T
Slitrk1	4.50287	-2.32148	4.93837	0.0675122	0.80445	T	F	T	T
Rgr	2.79358	-1.71951	4.45489	0.0675272	0.80445	T	F	T	T
Pet117	-6.65401	-1.08221	4.93535	0.0675757	0.80445	F	F	F	T
Dtwd2	0.42401	3.05972	4.45248	0.0675874	0.80445	T	F	T	T
Agk	-0.332376	4.19747	4.45161	0.0676091	0.80445	T	F	F	T
Wee2	-3.00825	-2.01282	4.4512	0.0676194	0.80445	T	F	F	F
Nsd1	0.136113	9.52865	4.44854	0.067686	0.80445	F	F	T	F
Snta1	-0.868644	2.76887	4.44632	0.0677417	0.80445	F	F	F	F
Gm10999	3.06712	-2.05938	4.44611	0.0677469	0.80445	F	F	F	F
Agbl5	-0.282158	4.45508	4.44584	0.0677536	0.80445	T	F	T	F
Lef1	-0.190104	7.7234	4.44162	0.0678596	0.80445	T	F	F	F
Vmn1r184	1.5149	0.394425	4.44094	0.0678766	0.80445	F	F	F	F
Nkx2-6	-2.48143	-1.85085	4.43815	0.0679468	0.80445	T	F	T	F
Ccdc117	-0.173618	5.64765	4.43692	0.0679779	0.80445	F	F	T	T
Srsf9	-0.134707	6.95683	4.4366	0.0679859	0.80445	F	F	T	F
Hps1	0.357591	4.82912	4.43558	0.0680115	0.80445	F	F	T	T
Fat1	0.162507	9.74276	4.43412	0.0680484	0.80445	F	F	F	F
Islr2	2.49302	2.50737	4.43327	0.0680699	0.80445	T	F	T	T
Angpt2	-2.16541	2.70035	4.43106	0.0681255	0.80445	F	F	F	F
D1Ertd622e	0.279269	4.36167	4.43044	0.0681411	0.80445	T	F	T	T
Cdc37l1	0.223646	6.09479	4.42975	0.0681586	0.80445	T	F	T	T
Ctf2	0.435638	3.7809	4.42759	0.0682134	0.80445	F	F	F	F
Ces2g	1.71472	-0.546663	4.42471	0.0682861	0.80445	T	F	F	F
Dclre1c	0.320599	3.86032	4.42465	0.0682877	0.80445	T	F	T	F
Casp1	-4.77392	-2.18419	4.89972	0.0683309	0.80445	F	F	F	F
Slc2a12	-1.04162	1.63318	4.42275	0.0683359	0.80445	T	F	T	T
Olfr394	0.933202	1.1461	4.42262	0.0683391	0.80445	F	F	F	F
Otp	2.73443	-1.35214	4.41933	0.0684226	0.804727	F	F	T	F
Lifr	0.342802	6.49431	4.41877	0.0684369	0.804727	T	F	T	T
Capzb	-0.136026	7.21893	4.41605	0.068506	0.804781	F	F	T	F
Cebpzos	-0.540053	3.04893	4.4145	0.0685454	0.804781	F	T	F	T
Nop16	-0.211276	5.86255	4.41149	0.0686221	0.804781	F	F	F	F
Ackr4	-1.63996	0.173248	4.40981	0.068665	0.804781	T	F	F	F
R3hcc1l	0.23792	5.20322	4.40822	0.0687054	0.804781	F	F	F	F
Gm14226	-1.53568	4.73933	4.40762	0.0687208	0.804781	F	F	F	F
Prm1	4.64113	-2.30501	4.87915	0.0687721	0.804781	F	F	F	F
Kifc5b	0.56407	4.21606	4.40512	0.0687847	0.804781	F	F	F	F
Slc35b4	0.231716	4.61957	4.40356	0.0688245	0.804781	F	F	F	T
Eps15	0.233863	5.73993	4.401	0.0688902	0.804781	F	F	F	T
Hhip	0.549997	2.70136	4.40086	0.0688937	0.804781	F	F	T	T
Tmprss11d	1.03108	0.41262	4.40072	0.0688972	0.804781	F	F	F	F
Gm5622	1.36345	-0.307671	4.39968	0.068924	0.804781	T	F	F	F
Mdm1	-0.233129	5.12931	4.39139	0.0691368	0.806248	T	F	T	F
Osmr	-1.225	1.11151	4.39029	0.0691653	0.806248	T	F	T	F
Nek8	-0.733015	2.27036	4.38848	0.0692118	0.806248	F	F	F	F
Xrra1	-2.726	-1.44685	4.38793	0.069226	0.806248	F	F	F	F
Scaf1	-0.13876	8.11124	4.38716	0.0692458	0.806248	F	F	F	F
Olfr829	1.41296	-0.530771	4.38612	0.0692727	0.806248	F	F	F	F
Rnf182	-1.70265	-0.290683	4.38103	0.069404	0.806865	F	F	F	T
Ccdc3	1.05713	0.441296	4.38083	0.0694093	0.806865	F	F	F	F
Rbm39	-0.217478	7.51411	4.37974	0.0694374	0.806865	F	F	T	F
Ubr3	0.152501	6.82933	4.37741	0.0694977	0.807066	T	F	T	F
Olfm3	2.95965	-1.15679	4.37503	0.0695595	0.807066	T	T	F	T
Pcdhga9	-0.750671	1.80374	4.3736	0.0695967	0.807066	F	F	F	F
Elobl	6.25504	-1.43334	4.83927	0.0696387	0.807066	F	F	F	F
Dram2	0.393887	3.09205	4.3719	0.0696408	0.807066	T	F	F	T
Tmem198b	0.350317	4.03526	4.36706	0.0697666	0.807701	F	F	T	F
H2bc11	-0.205652	9.41718	4.3661	0.0697917	0.807701	F	F	F	T
Lrrc58	0.17814	8.79548	4.3655	0.0698073	0.807701	T	F	T	T
4930467E23Rik	4.61519	-2.31235	4.82804	0.0698853	0.808172	F	F	F	T
Anxa6	0.438775	5.05475	4.35958	0.0699616	0.808215	F	F	F	F
4930438A08Rik	-3.26646	-1.8544	4.35951	0.0699635	0.808215	F	F	F	F
Akt1	-0.227042	6.59302	4.35496	0.0700826	0.809052	T	F	F	F
Tcf4	0.205119	7.02742	4.35389	0.0701106	0.809052	T	F	T	T
Prr14l	0.166861	7.33929	4.35149	0.0701735	0.809218	T	F	T	T
Cacna1s	-2.82255	-2.0969	4.34851	0.0702516	0.809218	T	F	T	T
Fkbp6	1.72375	0.56271	4.34811	0.0702622	0.809218	F	F	T	F
Rflnb	-0.425274	4.27986	4.34705	0.0702902	0.809218	F	F	T	T
Olfr527	1.49996	-0.576834	4.34623	0.0703116	0.809218	F	F	F	F
Eif2b2	-0.191081	5.53507	4.3424	0.0704125	0.809639	F	F	T	F
Aldh1a3	-0.759934	2.58191	4.34114	0.0704457	0.809639	T	F	T	F
Pid1	0.374541	4.91593	4.34059	0.0704602	0.809639	T	F	F	T
Dus3l	-0.188207	5.31533	4.33782	0.0705333	0.809735	F	F	F	F
4930519G04Rik	1.60453	-0.688649	4.3362	0.070576	0.809735	F	F	T	F
Gm11808	-0.183448	7.74273	4.33469	0.0706159	0.809735	F	F	F	F
Lbx2	-4.51198	-2.26658	4.79198	0.0706855	0.809735	F	F	F	F
Gstt3	0.627107	2.34255	4.32868	0.0707751	0.809735	F	F	T	F
Adgrv1	0.411528	4.4533	4.32867	0.0707753	0.809735	F	F	F	F
Snrnp70	-0.167408	7.87668	4.32725	0.070813	0.809735	F	F	F	F
Ipo4	-0.207047	7.39805	4.32443	0.0708878	0.809735	F	F	T	F
Fmnl2	-0.187849	6.31242	4.32418	0.0708947	0.809735	T	F	T	T
Eps15l1	-0.172612	6.59105	4.32332	0.0709175	0.809735	T	F	T	F
Spsb1	-1.70028	2.79788	4.32136	0.0709694	0.809735	F	F	T	F
Ly6g5b	-1.44158	-0.319101	4.31855	0.0710445	0.809735	F	F	T	F
Synj2	-0.511335	3.12201	4.31666	0.0710948	0.809735	T	F	T	T
Ammecr1	0.165133	6.12403	4.31423	0.0711595	0.809735	F	F	T	F
Prune1	-0.188329	5.35789	4.31203	0.0712184	0.809735	F	F	T	F
Lrmp	1.23359	2.10588	4.30846	0.0713139	0.809735	F	F	F	F
Ccdc153	-1.77107	-0.870055	4.30766	0.0713353	0.809735	F	F	F	F
Plet1	-0.624303	3.34858	4.30756	0.0713379	0.809735	T	F	F	T
Nras	-0.132204	7.80313	4.3068	0.0713584	0.809735	T	F	T	T
Pja1	-0.240072	6.62659	4.30679	0.0713587	0.809735	T	F	F	T
Rpl11	-0.14518	8.59192	4.30606	0.0713783	0.809735	F	F	T	F
Mrpl38	-0.214797	5.56291	4.30523	0.0714006	0.809735	T	F	F	F
Mmp25	-0.990723	2.80294	4.30503	0.0714058	0.809735	F	F	F	T
Kcnrg	1.71101	-0.834649	4.30417	0.0714289	0.809735	T	F	T	T
Cnot6l	0.370045	5.19266	4.30194	0.0714887	0.809735	F	F	T	T
Prkcd	-0.246848	5.17546	4.29928	0.0715603	0.809735	T	T	T	T
Fbxo28	-0.341539	4.40671	4.29797	0.0715956	0.809735	T	F	T	T
Tcf24	1.25754	0.889031	4.29711	0.0716187	0.809735	F	F	F	F
Tbc1d31	0.274503	4.66511	4.2971	0.071619	0.809735	T	F	F	F
Wwc2	0.181313	6.89219	4.29603	0.0716478	0.809735	F	F	F	T
Olfr1000	2.69704	-1.20883	4.29581	0.0716536	0.809735	F	F	F	F
Olfr704	0.73885	1.40925	4.29453	0.0716882	0.809735	F	F	F	F
Prl8a2	-2.68441	5.87045	4.29311	0.0717266	0.809735	F	F	F	F
H2ac20	-0.204266	8.0367	4.29174	0.0717635	0.809735	F	F	F	F
Mrpl14	0.478641	3.30079	4.29129	0.0717757	0.809735	F	F	F	T
Wdr61	-0.220773	5.81476	4.28622	0.0719126	0.810712	F	F	F	F
Zfp965	-0.749294	1.53045	4.28459	0.0719569	0.810712	F	F	T	T
Itih2	2.88179	-1.766	4.28394	0.0719744	0.810712	F	F	F	F
Pate13	-4.57702	-2.25862	4.72407	0.0722268	0.813125	F	F	F	F
Ccdc113	-2.93802	-2.07544	4.2733	0.0722636	0.813125	F	F	F	F
Acly	-0.133212	8.55089	4.26892	0.0723828	0.813477	F	F	F	F
Rala	-0.165812	5.60205	4.26606	0.0724611	0.813477	T	F	F	T
Usp34	0.207132	8.29244	4.2648	0.0724955	0.813477	T	F	F	F
Olfr787	1.7398	-1.18155	4.26478	0.072496	0.813477	F	F	F	F
Ldhd	-2.17487	1.58642	4.26029	0.0726191	0.813477	T	F	F	T
Cd40	0.436388	3.09408	4.25938	0.072644	0.813477	T	F	T	T
Icam4	-1.59376	-0.698261	4.25444	0.0727795	0.813477	F	F	F	F
Frrs1	0.236411	5.52177	4.25322	0.072813	0.813477	T	F	F	T
Vegfd	-1.15404	0.434172	4.25089	0.0728772	0.813477	T	F	T	F
Hmgcs2	-1.38716	1.59637	4.25035	0.0728922	0.813477	T	F	T	T
Aldh3a2	-0.548652	4.89306	4.24752	0.0729702	0.813477	T	F	F	F
Cnih3	1.54923	-0.773295	4.24572	0.0730199	0.813477	F	F	F	T
Gm4847	4.3435	-2.3679	4.68816	0.0730601	0.813477	F	F	T	F
Olfr124	2.65106	-0.961473	4.24196	0.0731236	0.813477	F	F	F	F
Gng8	-4.63328	-2.25055	4.68376	0.0731632	0.813477	F	F	F	F
Zyg11b	0.195816	7.17676	4.23906	0.0732038	0.813477	T	F	T	T
Add1	-0.151486	6.78751	4.23556	0.0733009	0.813477	T	F	F	T
Myo9a	0.19875	6.21231	4.23468	0.0733255	0.813477	T	F	T	T
Lrrc38	1.97124	1.22833	4.23413	0.0733405	0.813477	F	F	F	F
Ngb	1.043	0.112725	4.23309	0.0733695	0.813477	F	F	T	F
Ano1	-1.30604	3.31346	4.2325	0.0733858	0.813477	T	F	T	F
Vasn	-0.34791	4.32338	4.23164	0.0734098	0.813477	F	F	F	F
Mmp1b	-3.58398	-1.76588	4.2296	0.0734665	0.813477	T	F	T	F
Ranbp2	0.160877	8.79291	4.22845	0.0734984	0.813477	F	F	F	F
Dnajb1	-0.157063	6.2509	4.22588	0.0735701	0.813477	F	F	T	F
Mobp	1.50559	-0.245632	4.22579	0.0735725	0.813477	T	F	T	T
Capza1	-0.212286	6.84682	4.22435	0.0736127	0.813477	T	F	T	F
Cox6b2	0.707668	1.58707	4.22218	0.0736732	0.813477	F	F	F	T
Cul2	0.306192	4.43252	4.22025	0.0737273	0.813477	F	F	T	T
Stk32a	0.841187	2.21637	4.21867	0.0737715	0.813477	T	F	T	T
Srpk2	-0.483024	3.74609	4.21845	0.0737775	0.813477	T	F	T	F
C2cd6	4.0334	-1.64246	4.2181	0.0737872	0.813477	T	F	F	T
Gpr27	-0.528668	2.90428	4.21732	0.0738091	0.813477	F	F	T	F
Rgcc	-1.29265	-0.00510052	4.21671	0.0738264	0.813477	T	F	F	F
Cnot7	-0.217021	5.68057	4.21575	0.0738532	0.813477	T	F	F	F
Impact	0.254662	5.92984	4.21315	0.073926	0.813477	T	F	T	F
Gm19345	-4.66873	-2.24659	4.65113	0.0739333	0.813477	F	F	T	F
Zfp354a	0.382986	3.20297	4.21234	0.0739486	0.813477	T	F	T	T
Acss1	-0.924421	2.82269	4.21207	0.0739563	0.813477	F	F	F	F
Prdx5	-0.196015	5.31862	4.21013	0.0740109	0.813477	F	F	T	F
Xab2	-0.140734	6.42507	4.20946	0.0740297	0.813477	F	F	F	F
Zfp600	1.80901	-1.31768	4.20925	0.0740354	0.813477	T	F	F	T
Nid1	1.98624	6.61332	4.20871	0.0740505	0.813477	T	F	F	T
Stmn2	0.379497	3.96166	4.20787	0.0740743	0.813477	T	F	T	T
Tex38	-4.11532	-2.46928	4.64509	0.074077	0.813477	F	F	F	F
H2ac4	-0.18031	9.20721	4.20731	0.07409	0.813477	F	F	F	F
Uap1	-0.283062	5.34367	4.20695	0.0741002	0.813477	F	F	T	F
Gm38394	0.12074	8.26324	4.20682	0.0741038	0.813477	F	F	F	F
Ulk1	-0.149944	6.49783	4.20409	0.0741806	0.813477	F	F	F	T
Pgr	-0.815175	3.61572	4.20227	0.0742319	0.813477	T	F	T	T
Olfr384	4.60127	-2.31229	4.63335	0.0743577	0.813477	F	F	F	F
Gsto1	0.283208	5.18191	4.19768	0.0743615	0.813477	F	F	F	F
Tacr2	4.60956	-2.30848	4.63225	0.074384	0.813477	F	F	F	F
Olfr1490	1.68701	-0.42154	4.19654	0.0743938	0.813477	F	F	F	F
Ckb	-0.209592	5.21207	4.19572	0.0744168	0.813477	F	F	F	F
Agfg1	0.194569	7.14075	4.19319	0.0744884	0.813477	T	T	F	T
Agtr1a	0.893538	0.950389	4.19282	0.0744991	0.813477	T	T	F	T
Ap4b1	-0.296543	4.1235	4.1919	0.0745251	0.813477	F	F	F	T
Mthfd1	-0.15724	8.19192	4.19155	0.0745349	0.813477	F	F	F	F
Ldb1	-0.163052	7.56052	4.19117	0.0745459	0.813477	T	F	F	F
Prelp	-2.0411	-0.283707	4.1894	0.074596	0.813615	T	F	T	T
Dph6	0.306356	4.76167	4.187	0.0746641	0.81389	T	F	F	T
Plbd1	0.727283	2.91873	4.18587	0.0746963	0.81389	F	F	F	F
Cep85	0.223469	5.78405	4.18284	0.0747823	0.814158	T	F	T	F
Kctd17	-0.271517	4.73008	4.18213	0.0748026	0.814158	F	F	F	F
Rnf40	-0.139607	7.18282	4.17962	0.074874	0.814158	F	F	T	F
Klhdc2	-0.147934	6.68282	4.17958	0.0748752	0.814158	T	F	T	F
Fstl3	-0.812899	2.09762	4.17497	0.0750069	0.814158	F	F	F	F
Psd4	0.591541	2.08135	4.17491	0.0750086	0.814158	T	F	F	T
Fam98c	-0.81088	2.41623	4.17378	0.075041	0.814158	T	F	T	F
[truncated: 19,686 more rows]

## Sheet: S3C. Female ExE non-deg vs WT 
Table S3C. DEGs between non-degenerating and WT female extraembryonic tissues.
Symbol	logFC	logCPM	F	PValue	FDR	microrna.org	mirdb	mirwalk	targetscan
Symbol	logFC	logCPM	F	PValue	FDR	microrna.org	mirdb	mirwalk	targetscan
Rps2	-6.08086	10.1023	2932.53	8.0577e-12	6.86974e-08	F	F	F	F
Rps18-ps5	8.93208	6.63549	2827.03	9.36834e-12	6.86974e-08	F	F	F	F
Gm10260	9.39403	7.07038	2817.11	9.50478e-12	6.86974e-08	F	F	F	F
Mid1	-3.2146	6.20188	483.553	1.29321e-08	7.01014e-05	F	F	F	F
Srp54b	-12.433	4.40569	718.162	1.61913e-08	7.02154e-05	F	F	F	T
Rps18	-2.14609	8.14416	371.325	3.77116e-08	0.000136283	F	F	F	F
Dynlt1b	-2.43227	5.70718	349.32	4.82698e-08	0.000149519	T	F	T	F
Rps13	1.49054	8.28636	266.118	1.44312e-07	0.00039114	F	F	F	F
Gm49450	-11.9893	3.96363	337.06	2.4213e-07	0.000583345	F	F	F	F
Ube2l6	-1.56066	5.62997	133.95	2.19545e-06	0.00476039	F	F	T	F
Gsn	0.970612	7.75999	115.758	3.875e-06	0.00763832	F	F	F	F
Gapdh	-0.665308	11.123	109.613	4.78564e-06	0.00864726	F	F	T	F
Hist1h2br	-1.69434	6.71295	85.9793	1.21353e-05	0.0202408	F	F	T	T
Rsad2	3.13553	2.45262	81.7032	1.47238e-05	0.022804	T	F	T	T
Rpl10l	3.92139	2.42665	75.8286	1.95076e-05	0.0281988	F	F	F	F
Gm8797	1.07287	6.13976	73.5612	2.18618e-05	0.0296269	F	F	F	F
Syna	3.92762	2.27987	70.7051	2.53531e-05	0.0323371	F	F	F	T
Epas1	0.810315	6.82697	65.6517	3.34099e-05	0.0402459	F	F	F	F
H2-K1	-2.32378	3.53178	60.9779	4.38883e-05	0.0479284	F	F	F	F
Ide	0.928949	6.93957	60.8577	4.42083e-05	0.0479284	F	F	T	F
Crispld2	1.2503	4.5855	58.7363	5.03597e-05	0.0519976	F	F	T	F
Vim	-0.823508	6.6173	57.2257	5.53977e-05	0.0545995	F	F	F	F
Gm12666	-8.72034	0.766956	68.3902	6.06424e-05	0.0571699	F	F	F	F
Lgals9	0.758316	6.28974	54.677	6.54044e-05	0.0574551	F	F	F	T
Ttll11	6.12037	1.17293	54.4853	6.62445e-05	0.0574551	F	F	T	F
Rhox6	1.13615	5.11573	52.8245	7.41155e-05	0.0618095	F	F	T	F
Ptp4a3	0.984226	5.37496	51.5422	8.10007e-05	0.0650496	F	F	T	T
Olfr648	-2.81573	2.4073	50.7577	8.56066e-05	0.0662932	F	F	F	F
Ddah1	-0.815007	6.77205	49.9098	9.09567e-05	0.0674993	F	F	F	T
Rnaset2a	1.13532	5.18714	49.5444	9.33901e-05	0.0674993	T	F	F	F
Hmgb1	-0.591046	8.00058	48.3839	0.000101676	0.0690241	T	F	F	F
Gm10358	8.54021	0.654487	58.4169	0.000101866	0.0690241	F	F	F	F
Klhl13	0.682221	7.7381	46.732	0.000115109	0.0756339	T	F	T	T
Plac9b	5.57349	1.27323	45.1308	0.000130302	0.0830984	F	F	F	F
Hmga1	-1.87314	9.05806	43.7205	0.000145799	0.0903245	F	F	F	F
Rps28	-0.691161	7.79046	43.0009	0.000154589	0.0931097	F	F	F	F
Prex2	1.13091	5.14008	42.396	0.000162494	0.0952256	F	F	T	T
Foxi3	-7.06104	1.35274	41.6823	0.000172476	0.0954368	F	F	F	F
Dact1	-2.18757	2.47047	41.6717	0.00017263	0.0954368	T	F	T	F
Gm10406	-3.41513	1.25626	41.4386	0.000176058	0.0954368	F	F	T	F
Pank2	-1.35996	4.0296	40.7021	0.000187461	0.0976135	F	F	F	T
Sema6a	-0.774299	6.53964	40.6023	0.000189077	0.0976135	F	F	T	F
Gm4724	-8.2994	0.376596	47.4741	0.000199128	0.100411	T	F	T	T
Gabbr1	-1.91821	2.92567	39.5741	0.000206768	0.100797	T	F	T	T
Igfbp3	-1.77498	3.60727	39.4419	0.000209189	0.100797	T	F	T	T
Wnt3a	-4.35264	1.71045	38.9288	0.000218926	0.103195	T	F	T	F
Tbl3	-1.3198	3.64465	38.68	0.00022385	0.103271	F	F	F	T
H2-Q2	3.02788	2.05998	37.8132	0.000242121	0.109373	F	F	F	F
Cdkn1c	0.67064	9.1283	37.2208	0.000255682	0.111693	T	T	F	T
Rps6kl1	1.97209	2.28968	37.0243	0.000260386	0.111693	F	F	T	F
AI467606	3.10997	1.634	36.9289	0.000262711	0.111693	F	F	F	F
Gfer	-2.38418	4.02025	36.0228	0.000286114	0.11552	T	F	T	T
Dusp9	0.492974	9.34072	35.894	0.000289648	0.11552	F	F	T	F
Mns1	-0.942008	5.18608	35.7257	0.000294349	0.11552	F	F	T	F
Pgm1	0.954092	6.36602	35.7082	0.000294842	0.11552	T	F	F	F
Gjb5	0.598795	7.60034	35.4454	0.000302389	0.11552	T	F	F	T
Nrp2	-0.599781	6.84795	35.1254	0.000311904	0.11552	T	F	T	F
Pgc	1.46262	3.13932	35.0853	0.000313123	0.11552	F	F	F	F
Jup	0.530138	8.20989	34.9911	0.00031601	0.11552	F	F	T	T
Cyfip2	-1.24455	3.93282	34.7558	0.000323363	0.11552	T	F	T	F
Pnpla8	0.758086	5.45245	34.7047	0.000324988	0.11552	F	F	T	T
Axin2	-1.02145	6.05015	34.0558	0.000346537	0.120117	F	F	F	F
Ccnd3	0.475596	8.51818	33.9848	0.000349001	0.120117	T	F	T	F
T	-2.14315	5.0659	33.4705	0.000367516	0.1236	F	F	F	F
Sox11	-1.60764	5.65043	33.3901	0.000370521	0.1236	T	F	T	T
Rhox9	1.14735	4.27228	33.0015	0.000385479	0.125155	F	F	F	F
Fthl17a	0.811658	5.02296	32.97	0.000386725	0.125155	F	F	F	F
Fzd10	-1.15015	4.06667	32.7346	0.000396187	0.126331	T	F	T	T
Bloc1s6	1.54964	3.17482	32.2411	0.000416981	0.12994	T	F	F	T
Mt1	0.840975	7.23158	32.072	0.000424419	0.12994	F	F	F	T
Zgrf1	-0.871758	4.73274	32.0481	0.000425482	0.12994	F	T	F	T
Gm2974	-2.67116	1.81796	31.7988	0.000436788	0.13154	F	F	F	F
Lef1	-1.46413	4.95832	30.4036	0.000507417	0.150717	T	F	F	F
Cxcl12	-3.32307	2.88407	29.8811	0.000537488	0.153827	T	F	T	T
Hebp1	0.93338	4.48133	29.8226	0.000540991	0.153827	F	F	T	F
Prune2	0.557229	7.23093	29.72	0.0005472	0.153827	T	F	T	F
Flywch1	-0.707841	5.78942	29.7195	0.000547233	0.153827	F	F	T	F
Tbrg1	0.443337	8.35666	29.6197	0.000553361	0.153827	F	F	F	F
Tmem254c	2.49557	3.62522	28.8496	0.000603649	0.165682	F	F	T	F
Lgals1	0.701839	8.06554	28.5976	0.000621325	0.168402	F	F	T	F
Tedc2	-0.911081	4.35124	28.4177	0.000634345	0.169809	F	F	T	F
Nectin1	-0.778383	5.89817	27.9602	0.000669006	0.176903	T	F	T	T
Dio3	2.13606	3.23802	27.7628	0.000684684	0.178868	F	F	F	F
Gm3298	-7.96076	0.0680799	31.1098	0.000740422	0.191126	F	F	F	F
Tenm3	-1.44158	4.55157	26.7348	0.000774165	0.19732	T	F	T	T
Tmod2	-1.30676	3.22037	26.568	0.000790023	0.19732	T	F	T	T
Sox4	-1.11954	5.0496	26.5504	0.00079172	0.19732	F	F	T	T
Vars	-0.446789	8.82905	26.327	0.000813662	0.198397	F	F	F	F
Myd88	0.727978	5.00647	26.3202	0.00081434	0.198397	F	F	T	F
Galnt11	-1.24824	4.37695	26.1422	0.000832383	0.198417	F	F	F	F
Cfc1	-1.8465	2.56745	26.1389	0.000832722	0.198417	F	F	F	F
Tgm2	0.528898	6.71314	26.0408	0.000842887	0.198656	F	F	T	T
Snapc1	-0.960942	4.48159	25.7164	0.000877616	0.202566	F	F	T	T
Clec16a	0.777518	5.26448	25.7019	0.000879201	0.202566	T	F	T	T
Pcdh19	-2.18346	3.13838	25.6245	0.000887771	0.202566	T	F	T	T
Zscan10	-1.07182	4.18844	25.5435	0.000896847	0.202566	F	F	F	F
Rpl15	0.360482	9.61263	25.3908	0.000914273	0.2026	F	F	F	F
Foxh1	-0.805921	5.39502	25.2471	0.000931062	0.2026	F	F	F	F
Lrp1	-0.702301	7.88207	25.2092	0.000935543	0.2026	T	T	F	T
Gm4631	-0.958104	5.69498	25.1566	0.000941818	0.2026	F	F	F	F
Notch3	-1.48547	4.23284	25.033	0.000956775	0.2026	F	F	F	F
Rps7	-0.408132	8.60209	24.9928	0.00096171	0.2026	F	F	F	T
Olfr718-ps1	-0.888242	5.68177	24.9872	0.000962401	0.2026	F	F	F	F
Adra2a	-1.54971	2.34745	24.9087	0.000972124	0.202679	T	F	T	T
Adamts20	-2.03059	1.70584	24.8261	0.000982485	0.202888	T	F	T	T
Nes	0.656418	5.77657	24.5998	0.00101159	0.206928	F	F	F	F
Olfr1152	1.56929	3.92406	24.5239	0.00102159	0.20702	F	F	F	F
Pla2g2f	0.712426	4.94448	24.2941	0.00105264	0.211337	F	F	F	F
Ifitm1	-1.65219	2.87638	24.0891	0.00108133	0.211388	F	F	F	F
Gm10409	-2.42836	2.15199	24.0802	0.0010826	0.211388	F	F	F	F
Tagln2	0.456422	8.00264	24.0375	0.00108871	0.211388	T	F	F	T
Sh3pxd2a	-0.524836	6.36299	23.9687	0.00109863	0.211388	T	T	T	T
Adcyap1r1	-1.88974	1.86404	23.9282	0.00110452	0.211388	T	F	T	T
Kif7	-1.06817	3.74619	23.823	0.00112003	0.211388	F	F	F	F
Cd209c	0.79022	4.84341	23.7053	0.0011377	0.211388	F	F	F	T
H2bc13	0.506629	6.27038	23.6937	0.00113946	0.211388	F	F	F	F
Gata5	-2.98061	1.88828	23.6737	0.00114251	0.211388	F	F	T	F
Olfr1388	0.474006	7.91345	23.6104	0.00115219	0.211388	F	F	F	F
Mt2	0.884549	7.65076	23.5591	0.00116013	0.211388	F	F	F	F
Ftl1	0.335205	10.7214	23.4555	0.00117637	0.211671	F	F	F	F
Epb42	2.74318	1.15958	23.4249	0.00118121	0.211671	T	F	F	F
2210418O10Rik	-1.03285	4.79405	22.8827	0.00127139	0.225503	F	F	T	F
Gjc1	-1.80638	2.93596	22.838	0.0012792	0.225503	T	F	F	T
Tubb6	0.537642	7.28928	22.5574	0.00132962	0.231429	F	F	T	T
Sct	0.741014	4.70121	22.4549	0.00134866	0.231429	F	F	F	F
Nkd1	-0.838376	5.13938	22.4261	0.00135406	0.231429	F	F	T	F
Gm3488	-7.53845	-0.3008	25.2678	0.00136943	0.231429	F	F	F	F
Ccnf	0.437373	7.66443	22.3155	0.00137508	0.231429	T	F	T	F
Duox2	-1.03076	4.83793	22.2951	0.00137899	0.231429	T	F	F	T
Eps8l2	0.530844	6.98111	22.2309	0.00139143	0.231429	F	F	F	F
Sohlh2	2.06438	1.48306	22.1701	0.00140334	0.231429	F	F	T	F
Meis2	-1.49216	3.68675	22.1088	0.00141547	0.231429	T	F	F	F
Vmn1r88	-0.991015	4.42619	22.039	0.00142943	0.231429	F	F	F	F
Lyn	0.654028	5.58889	22.0351	0.00143022	0.231429	T	T	F	T
Ina	-2.86786	2.04325	21.967	0.00144404	0.231624	T	F	T	F
Peg10	0.346008	12.0348	21.9242	0.00145279	0.231624	T	F	F	T
Eif3j1	-0.680354	5.73921	21.666	0.00150708	0.23827	T	F	F	T
Dchs1	-2.09368	2.50638	21.5811	0.00152548	0.23827	F	F	F	F
Fstl1	-0.910229	5.05129	21.5238	0.00153807	0.23827	T	F	T	T
Fes	0.747051	4.87707	21.4612	0.00155194	0.23827	F	F	F	F
Prtg	-0.749853	8.73313	21.3794	0.00157034	0.23827	T	F	T	F
Wdfy1	-0.701598	5.39877	21.3737	0.00157161	0.23827	F	F	T	T
Tmem254b	1.50466	3.0912	21.3705	0.00157236	0.23827	F	F	T	F
Kidins220	-0.469147	6.3509	21.2905	0.00159063	0.23827	T	F	T	T
Hspa8	-0.37116	11.8401	21.2554	0.00159873	0.23827	F	F	F	F
Pitpnc1	-1.35636	2.99536	21.2019	0.00161116	0.23827	T	T	T	T
Atp11a	0.539156	6.60793	21.1429	0.00162502	0.23827	F	F	F	F
Col24a1	-2.88312	0.625684	21.1374	0.00162634	0.23827	T	F	T	F
B2m	0.909335	3.7644	20.9231	0.00167801	0.242495	F	F	F	F
Npcd	7.42031	-0.324581	23.5185	0.00168365	0.242495	T	F	T	T
Rpl30	-0.402394	7.77838	20.8005	0.0017085	0.242495	F	F	F	F
Olfr1191-ps1	-1.13822	3.16235	20.7993	0.00170879	0.242495	F	F	F	F
Dll1	-1.67508	3.14326	20.7744	0.00171507	0.242495	F	F	F	F
Papss1	0.638664	5.73037	20.7459	0.00172228	0.242495	F	F	F	F
Extl1	0.693212	5.11581	20.6693	0.00174189	0.243673	F	F	F	T
Rxra	0.501617	6.80466	20.6201	0.00175461	0.24388	T	F	F	F
Msi1	-1.60975	4.74743	20.5042	0.00178507	0.246533	F	F	F	F
Igfbp4	-0.441999	7.55068	20.3852	0.00181703	0.249196	F	F	T	T
Crispld1	-1.5864	2.01396	20.3286	0.00183245	0.249196	T	F	T	T
Tmem185a	-0.607203	5.2027	20.3055	0.00183883	0.249196	T	F	F	T
Rftn1	-2.07165	2.57372	20.2312	0.00185944	0.250424	F	F	F	T
Bcl7a	-0.759197	4.92647	20.1386	0.00188554	0.252103	T	F	T	T
Gm3591	-4.64887	0.126658	20.0916	0.00189896	0.252103	F	F	F	F
Cdh11	-0.862073	4.70885	20.0643	0.00190679	0.252103	F	F	F	F
Nkx1-2	-1.70538	4.31692	19.8218	0.00197832	0.259976	T	F	T	F
Gstm6	-3.06724	0.440211	19.6911	0.00201827	0.263627	F	F	T	F
Fat4	-1.44922	2.16678	19.593	0.00204892	0.264808	T	F	F	F
Sept6	-1.06772	3.46559	19.5841	0.00205173	0.264808	T	F	T	T
Med12	-0.402873	8.11584	19.43	0.00210112	0.269578	T	T	F	T
Krt19	0.633366	8.68178	19.3301	0.00213395	0.272179	F	F	T	F
Gm4737	1.43642	4.90475	19.2837	0.00214939	0.272352	F	F	T	F
Myo1c	0.438915	8.46085	19.2508	0.00216043	0.272352	T	F	T	T
Gm14440	-9.62581	1.63406	21.3547	0.00221235	0.274945	F	F	F	T
Dlst	0.396562	7.38726	19.0751	0.00222066	0.274945	T	F	F	F
Pdhb	0.467273	6.77259	19.0543	0.00222791	0.274945	T	F	F	F
Tmsb4x	0.567865	5.95922	19.0434	0.00223172	0.274945	F	F	T	F
Snrpa1	0.455449	6.62343	18.8537	0.00229951	0.280442	T	F	F	T
Fam177a	-0.796861	4.62343	18.8197	0.0023119	0.280442	F	F	T	T
Ubb	-0.342334	9.49321	18.7854	0.00232453	0.280442	F	F	F	F
Aprt	0.378477	7.84595	18.7427	0.00234034	0.280442	F	F	F	F
Zfp36l3	0.830331	4.65561	18.7409	0.00234101	0.280442	F	F	F	F
Zfp334	-0.87718	4.75438	18.5881	0.00239877	0.282665	T	F	T	T
Dpysl5	-1.36913	3.68242	18.5376	0.00241824	0.282665	F	F	T	F
Syngap1	-0.841662	4.28727	18.5243	0.00242338	0.282665	F	F	F	T
Ttc39b	-1.15433	3.03337	18.5018	0.00243216	0.282665	F	F	T	F
Dusp4	-0.563292	5.94507	18.4482	0.00245321	0.282665	F	F	T	F
Rasgrp3	-0.805674	3.95696	18.4439	0.00245487	0.282665	T	F	T	F
Wnt3	-2.4037	1.07225	18.4391	0.00245677	0.282665	T	F	T	F
Wnt5a	-1.15875	4.15759	18.4213	0.00246385	0.282665	T	F	T	T
Mrps11	0.922563	4.02788	18.3218	0.00250372	0.28496	F	F	F	F
Gm50241	-3.92921	3.17462	18.2396	0.00253724	0.28496	F	F	F	F
Lin28b	-0.702592	4.70758	18.2209	0.00254498	0.28496	T	T	T	T
Thsd7a	-1.71344	1.61989	18.1861	0.00255938	0.28496	F	F	T	T
BC025920	-1.36672	2.37466	18.1448	0.00257664	0.28496	T	F	F	F
Zfp64	0.528371	6.95879	18.1294	0.00258312	0.28496	F	F	T	F
Cachd1	-0.990761	4.90405	18.1189	0.0025875	0.28496	T	F	F	F
Tkt	0.458107	6.87806	18.1154	0.00258899	0.28496	T	F	F	F
Tmem181a	-0.584324	5.64087	18.0278	0.00262628	0.287604	F	F	T	F
Jund	0.504935	6.18228	17.8917	0.00268556	0.292618	F	F	F	T
Crb2	-1.0121	5.27912	17.756	0.00274634	0.296357	F	F	T	F
Anxa6	0.655023	6.23647	17.7541	0.00274721	0.296357	F	F	F	F
D630003M21Rik	-3.82958	0.0754526	17.6402	0.00279956	0.30051	F	F	T	F
Dbn1	-1.08954	5.39622	17.5234	0.00285452	0.303621	F	F	F	F
Wnt8a	-3.51913	0.854158	17.5192	0.00285655	0.303621	F	F	F	F
Rai1	-0.688857	6.06394	17.4373	0.00289592	0.306304	T	F	F	T
A630089N07Rik	-0.866819	4.34156	17.3731	0.00292727	0.307919	F	F	F	F
Ptk7	-0.743708	7.44179	17.3223	0.00295238	0.307919	F	F	F	F
Tgfbr3	0.397886	6.57482	17.3193	0.0029539	0.307919	T	F	T	T
Chst2	0.593683	5.10026	17.2712	0.00297791	0.307919	T	F	T	T
Tagap1	-0.720431	4.25255	17.2627	0.00298219	0.307919	F	F	T	F
Ptbp2	-0.697653	4.42839	17.1683	0.0030302	0.311393	F	F	T	F
Cox5a	0.418337	6.77039	17.1246	0.0030527	0.312225	F	F	F	F
Spred3	-1.44539	2.26293	16.8795	0.00318303	0.320324	T	F	T	T
Msgn1	-2.88922	2.19541	16.8465	0.00320113	0.320324	F	F	F	F
Hjurp	-0.56935	7.89159	16.8438	0.0032026	0.320324	T	F	T	T
Rpl35	0.386937	6.88273	16.8361	0.00320686	0.320324	F	F	F	F
Fgf4	-2.80094	1.17609	16.7968	0.00322861	0.320324	F	F	T	F
Sec1	1.5238	1.89534	16.7616	0.00324823	0.320324	F	F	T	F
Plat	1.33724	2.44124	16.7546	0.00325212	0.320324	T	F	F	F
Dock11	-0.599303	5.54171	16.739	0.00326092	0.320324	F	F	F	T
Plac9a	3.04543	0.20627	16.732	0.00326484	0.320324	F	F	F	F
Ctsh	-0.624332	6.78707	16.6607	0.00330533	0.320814	F	F	T	F
Tmem41a	0.712502	4.46944	16.6563	0.00330781	0.320814	F	F	T	F
Klf4	0.716192	4.5649	16.6278	0.00332417	0.320814	T	F	T	F
Rab15	0.774504	4.88731	16.6194	0.00332902	0.320814	T	F	T	F
Tuba1c	0.350144	9.03451	16.5573	0.00336511	0.322857	F	F	T	F
Isyna1	0.384491	7.3796	16.489	0.00340536	0.32528	F	F	F	F
Gli3	-0.789509	5.40982	16.4582	0.00342371	0.325598	T	F	F	T
Fbxo16	-4.59719	-0.212896	16.4118	0.00345159	0.326816	F	F	T	F
Cdx1	-2.61391	2.75482	16.3082	0.00351484	0.331358	F	F	T	F
Gpt	2.0022	1.32465	16.2834	0.0035302	0.331365	T	F	F	F
Pou5f1	-2.30193	4.40465	16.2118	0.003575	0.332754	T	F	F	F
Tmc5	1.27034	2.3016	16.2054	0.00357904	0.332754	F	F	T	F
Has2	-0.929177	4.09152	16.1865	0.00359103	0.332754	T	T	T	T
Pclaf	-0.681816	5.47819	16.149	0.00361488	0.333538	F	F	T	F
Hdgfl3	-1.44311	2.69172	16.0814	0.00365844	0.335824	T	F	T	F
AW551984	-2.79262	0.380224	16.0627	0.00367063	0.335824	T	F	T	T
Col2a1	-3.14462	1.42168	15.9861	0.00372094	0.338996	T	F	T	F
Chrna4	1.41626	2.16775	15.8993	0.00377905	0.341509	F	F	F	F
Dll3	-1.6796	1.81252	15.8972	0.00378049	0.341509	F	F	F	F
Krt8	0.402607	10.0328	15.8747	0.00379576	0.341509	F	F	F	F
Wls	-0.604071	5.59059	15.8256	0.00382931	0.343103	T	F	F	F
Msx1	-0.781298	6.07831	15.746	0.00388453	0.346618	F	F	F	F
Cdh2	-1.46022	4.37995	15.5988	0.00398921	0.353931	T	F	F	T
Mbnl3	0.631596	5.53346	15.5551	0.00402095	0.353931	T	T	T	T
Fam78b	1.2526	2.42747	15.5364	0.00403464	0.353931	T	F	T	T
Kctd17	0.516181	6.36206	15.4961	0.00406429	0.353931	F	F	F	F
Cdx2	-0.460003	6.36495	15.4809	0.00407561	0.353931	F	F	F	F
Vrtn	-1.2159	4.88588	15.4788	0.00407711	0.353931	F	F	F	F
Atm	-0.420035	6.51345	15.4519	0.00409721	0.353931	T	F	F	T
Gm8909	7.1793	-0.504985	17.0345	0.00409827	0.353931	F	F	T	F
Pigt	0.430085	6.45784	15.3913	0.00414283	0.353931	F	F	F	F
Stk39	-0.7163	4.07665	15.3599	0.0041667	0.353931	F	F	F	F
Ppp4r4	-2.65415	0.396323	15.3361	0.00418495	0.353931	T	F	T	T
Zfp57	-0.835482	3.65492	15.3043	0.00420939	0.353931	F	F	F	F
Basp1	0.47343	7.70502	15.2974	0.00421472	0.353931	T	F	F	F
Ndrg1	0.382377	6.72228	15.2889	0.00422136	0.353931	T	F	T	F
Tcfl5	-1.08138	2.90765	15.275	0.00423212	0.353931	T	F	T	F
Pcdhgc3	-0.741834	5.24217	15.2692	0.00423667	0.353931	F	F	F	F
Rplp0	0.263018	10.8355	15.2498	0.00425182	0.353931	F	F	F	F
H3c11	0.387298	8.44477	15.2342	0.00426402	0.353931	F	F	F	F
Gm49909	0.366622	6.9681	15.1939	0.00429586	0.353931	F	F	F	F
Zfp990	-2.07856	2.01081	15.1871	0.00430126	0.353931	F	F	F	F
Eno2	-6.94419	-0.795267	16.6991	0.00431965	0.353931	F	F	F	F
Glt1d1	-0.90421	3.67789	15.1566	0.00432559	0.353931	F	F	T	T
Fam89a	0.911747	3.86414	15.0955	0.00437476	0.355315	F	F	F	F
Ctsc	-0.409154	6.96581	15.0949	0.00437528	0.355315	T	F	T	T
Pgf	-2.15298	1.53495	15.017	0.00443904	0.35645	T	F	T	T
Rsph3b	-1.30998	2.4832	14.9834	0.00446691	0.35645	T	F	F	F
Pfkm	0.394719	6.35295	14.9735	0.00447518	0.35645	F	F	F	T
Zfp266	-0.570923	5.98813	14.9608	0.00448581	0.35645	F	F	T	T
Sorbs2	-2.44997	0.849019	14.9253	0.00451565	0.35645	T	F	T	T
Spry4	-0.805884	5.2274	14.9186	0.00452132	0.35645	T	F	T	T
Gpc4	-0.902763	3.17158	14.9004	0.00453669	0.35645	F	F	F	T
Mmp25	-6.96615	-0.778817	16.3586	0.00456031	0.35645	F	F	F	T
Snph	-2.658	0.567979	14.8715	0.00456132	0.35645	F	F	F	F
Nectin2	-0.337534	7.53934	14.8564	0.00457426	0.35645	T	F	F	F
Ift46	0.586737	4.99152	14.835	0.00459267	0.35645	T	F	T	T
Serpinb9e	0.588734	5.80338	14.8091	0.00461501	0.35645	T	T	F	T
Gm29695	-6.90348	-0.828085	16.2807	0.00461778	0.35645	F	F	F	F
Ascl2	0.468952	7.02705	14.8041	0.0046194	0.35645	F	F	T	F
Pi16	-0.764018	3.9367	14.7662	0.00465245	0.357727	F	F	F	T
Pip4k2c	0.364012	7.22893	14.7137	0.00469873	0.357781	T	F	T	F
Sp5	-1.82214	2.13229	14.7107	0.00470134	0.357781	F	F	F	F
Zfp809	-0.66956	4.60461	14.7008	0.00471015	0.357781	T	T	F	T
Gdf1	-1.66608	1.60886	14.6907	0.00471915	0.357781	T	F	F	F
Fam199x	-0.597395	5.30142	14.6061	0.00479533	0.361071	T	F	T	T
H2ac19	0.559178	7.74306	14.599	0.00480183	0.361071	F	F	F	F
Zc3h7b	-0.66422	6.07189	14.5631	0.00483465	0.361071	T	F	T	T
Rnf217	-0.994923	3.11742	14.5426	0.00485355	0.361071	F	F	T	T
Cln6	0.463792	5.81365	14.5395	0.00485639	0.361071	F	F	T	F
Antxr1	-2.07646	1.84886	14.5246	0.00487019	0.361071	T	F	T	T
Nbea	-1.13412	3.81486	14.51	0.00488372	0.361071	T	F	F	T
Ypel5	-0.474517	5.58769	14.4807	0.00491112	0.361071	T	F	T	T
Serpinb9f	0.766604	4.46721	14.4793	0.00491242	0.361071	T	T	F	T
Gm20695	1.87532	1.3529	14.4433	0.00494628	0.362332	F	F	F	F
Tspan7	-1.78613	2.67517	14.4114	0.0049766	0.363325	T	T	T	T
Prss35	-0.799255	3.83753	14.3907	0.00499639	0.363546	F	F	F	F
Gm19426	-1.68545	1.33331	14.3335	0.00505148	0.364343	F	F	F	F
Rragd	-1.10936	4.22069	14.3265	0.00505829	0.364343	T	F	T	T
Ccdc142	-6.89014	-0.839256	15.7181	0.0050614	0.364343	F	F	F	F
Dusp6	-0.472583	5.56162	14.288	0.00509593	0.364343	T	F	F	T
Bmp2	-0.76517	4.75703	14.2845	0.00509935	0.364343	T	F	F	T
Alg8	-0.569531	4.97283	14.2755	0.00510816	0.364343	T	F	F	F
Rps27a	0.29348	9.07308	14.2451	0.00513827	0.365289	F	F	F	F
Jag2	0.872703	5.93623	14.1941	0.00518905	0.366588	F	F	F	F
Foxf1	-0.854677	5.31631	14.1928	0.00519035	0.366588	F	F	F	T
Dach1	-4.07321	0.333594	14.1343	0.00524959	0.369567	T	F	T	F
Glo1	-0.501883	6.01916	14.0764	0.00530894	0.372214	T	F	F	T
Smad6	-0.638236	5.76681	14.0642	0.00532151	0.372214	F	F	F	F
Zbtb12	-0.891743	3.7037	14.0464	0.00533999	0.372306	F	F	T	F
2610042L04Rik	-4.63425	-0.364802	14.0178	0.00536985	0.373187	T	F	F	F
Pcdhgc4	-6.82281	-0.891854	15.3145	0.00541369	0.374274	F	F	F	F
Thg1l	0.52843	4.99879	13.9588	0.00543216	0.374274	F	F	T	T
Capn6	-0.831658	4.10061	13.954	0.00543727	0.374274	T	F	F	T
Pth1r	0.364442	6.95144	13.925	0.0054682	0.374572	F	F	F	F
Olfr338	-0.607852	4.59311	13.9176	0.00547615	0.374572	F	F	F	F
Ciapin1	0.394998	6.37934	13.8795	0.00551723	0.375414	F	F	T	F
Mst1r	-7.07644	-0.68713	15.196	0.00552309	0.375414	T	F	F	F
Klhl24	-0.545844	5.2122	13.8571	0.00554155	0.375492	T	F	T	T
Spred2	-0.41011	6.0737	13.8288	0.00557247	0.376411	T	F	F	F
Hoxd1	-1.95617	2.03431	13.786	0.00561964	0.378418	T	F	T	T
Evx1	-1.54698	4.04134	13.7029	0.00571272	0.379358	T	F	T	F
Lhfpl4	-0.670121	4.34029	13.6984	0.0057179	0.379358	T	F	T	T
Tpt1	0.287151	9.26754	13.6205	0.005807	0.379358	T	F	F	T
Mboat2	-0.779074	3.54183	13.5927	0.00583922	0.379358	F	F	T	T
Serpinb6a	0.443343	5.6845	13.5563	0.00588166	0.379358	F	F	F	F
Rap1gap	0.976114	3.04665	13.5109	0.00593534	0.379358	T	F	F	F
Fmo1	0.648112	4.19708	13.4914	0.0059585	0.379358	F	F	T	T
Anxa4	0.58425	5.5191	13.491	0.00595894	0.379358	T	F	T	F
Adcy3	-1.04442	3.00353	13.4433	0.00601626	0.379358	F	F	F	T
Olfr1307	-0.63116	5.5801	13.4393	0.006021	0.379358	F	F	F	F
Pramef12	0.675534	5.39023	13.4334	0.00602821	0.379358	F	F	T	F
Xlr5b	1.07905	3.71157	13.4186	0.00604613	0.379358	F	F	F	F
Ccdc84	-0.809451	3.65338	13.4007	0.00606793	0.379358	F	F	F	F
Astn1	-3.53411	0.375439	13.3904	0.00608049	0.379358	T	F	T	T
Polg	-0.412169	6.41796	13.3877	0.00608377	0.379358	F	F	T	T
Abcc9	-2.12863	0.845902	13.353	0.00612649	0.379358	T	T	T	T
Shroom4	0.387191	6.47439	13.3456	0.00613565	0.379358	F	F	T	T
Nme2	0.308791	8.30775	13.3419	0.0061402	0.379358	T	F	F	T
Mmp2	-1.1326	4.11266	13.3373	0.00614581	0.379358	F	F	T	F
Tpm2	0.412737	6.49126	13.3205	0.00616677	0.379358	F	F	T	F
Serpinb6c	2.27085	0.887412	13.3014	0.00619056	0.379358	F	F	F	F
Adap1	0.549881	5.89683	13.2982	0.00619459	0.379358	T	F	F	T
Rimklb	-1.44391	2.47301	13.2929	0.00620123	0.379358	T	F	T	T
Wdr46	0.347273	7.02683	13.2877	0.00620772	0.379358	F	F	F	F
Ccnd1	-0.832318	5.86427	13.2801	0.00621723	0.379358	T	F	T	T
Olfr1247	-0.575328	5.24808	13.2791	0.00621857	0.379358	F	F	F	F
Slc7a1	0.505423	7.17037	13.2625	0.00623942	0.379358	T	F	F	F
Kif26a	0.401628	8.09186	13.2443	0.00626251	0.379358	F	F	F	F
Rida	0.638133	4.29589	13.2308	0.00627965	0.379358	F	F	F	F
Rplp2	0.334916	9.12025	13.2104	0.00630569	0.379358	F	F	F	F
Eno1b	-6.80317	7.93934	13.2058	0.00631157	0.379358	T	F	F	T
C1qtnf6	0.534147	4.85286	13.1894	0.00633273	0.379358	T	F	T	T
Slc27a1	1.63616	2.60075	13.1809	0.00634368	0.379358	F	F	T	T
Pgr	-2.0223	1.04637	13.167	0.0063616	0.379358	T	F	T	T
Vmn2r76	-0.733149	3.90667	13.1499	0.00638377	0.379358	F	F	F	F
1700019D03Rik	-0.728225	4.05829	13.1429	0.00639285	0.379358	F	F	T	T
Emilin1	0.441077	7.20856	13.1168	0.00642699	0.379358	F	F	F	F
B4galt6	-0.810738	6.35917	13.1131	0.00643182	0.379358	F	F	T	F
Sin3b	0.437025	8.12407	13.1118	0.00643355	0.379358	F	F	F	F
Dclk1	-2.52235	0.268481	13.0991	0.00645021	0.379358	T	F	T	T
Dgcr8	0.326847	7.10556	13.0727	0.00648515	0.379358	T	F	F	T
Ap1m2	0.40632	5.8999	13.0681	0.0064912	0.379358	F	F	T	F
Fam168a	0.459542	6.56774	13.0356	0.00653457	0.379358	T	F	T	T
Gm10053	0.363573	6.65856	13.021	0.00655412	0.379358	F	F	F	F
Btbd2	-0.900505	4.88193	12.9669	0.0066273	0.379358	T	F	F	F
Ldoc1	0.643587	7.10363	12.9646	0.00663036	0.379358	T	F	F	F
Rims2	0.91099	2.99532	12.9611	0.00663514	0.379358	F	F	T	F
Gm28778	6.81125	-0.863924	14.1169	0.00666198	0.379358	F	F	F	F
Vash2	-1.26137	2.86013	12.9385	0.00666609	0.379358	F	F	T	F
Vmn1r46	-0.981019	3.25725	12.9008	0.00671811	0.379358	F	F	F	F
Pde4a	-1.01848	2.93863	12.8927	0.00672923	0.379358	T	F	F	T
Nfkb1	-0.634341	4.23149	12.8863	0.00673819	0.379358	T	F	F	T
Ralbp1	0.385395	7.69618	12.8854	0.0067395	0.379358	F	F	T	F
Zfp629	-0.949518	3.98122	12.8673	0.00676466	0.379358	T	F	T	F
Zfp992	0.671609	4.58584	12.867	0.00676505	0.379358	F	F	T	T
Zfp423	-0.916857	3.94218	12.866	0.0067665	0.379358	F	F	F	F
Pold1	-0.343417	6.94843	12.8636	0.00676984	0.379358	F	F	F	F
Fabp7	-6.71363	-0.976309	14.026	0.00677117	0.379358	F	F	F	F
Myo7a	-0.578188	6.61488	12.8422	0.00679989	0.379358	T	F	F	F
S100g	1.11986	4.77467	12.8413	0.00680113	0.379358	F	F	F	F
Eif4a2	-0.393054	6.44361	12.8076	0.00684875	0.379358	T	F	T	T
Cox6c	0.368212	6.27544	12.8019	0.00685683	0.379358	F	F	F	T
Snrpg	0.387989	6.1804	12.8004	0.00685898	0.379358	T	T	F	T
Pithd1	0.381235	6.08589	12.7879	0.00687671	0.379358	T	F	T	T
Cadm1	-0.533853	4.93525	12.783	0.00688381	0.379358	F	F	T	F
Palm	0.404119	7.92052	12.7826	0.00688427	0.379358	F	F	F	F
Pdpn	0.600143	6.50476	12.7785	0.00689019	0.379358	T	F	T	F
Liph	0.575096	4.5574	12.7679	0.00690532	0.379358	T	F	T	T
Flnb	0.281065	10.6872	12.7636	0.00691146	0.379358	T	F	T	T
Zfp799	-0.584333	4.52531	12.7539	0.00692544	0.379358	T	F	T	T
Zfp410	0.600099	4.35632	12.7502	0.00693082	0.379358	T	F	T	F
Bglap3	1.42878	2.64252	12.7435	0.00694038	0.379358	F	F	F	F
Slc25a4	0.285245	8.66376	12.7387	0.00694742	0.379358	T	F	F	T
Rnf213	-0.933469	5.83359	12.7326	0.00695616	0.379358	F	F	F	F
Ercc1	0.773473	3.73583	12.7294	0.00696087	0.379358	T	F	T	F
Rack1	0.262443	9.72352	12.7172	0.00697852	0.379358	F	F	T	F
Tspan2	-0.806468	3.36778	12.7017	0.00700111	0.379358	F	F	F	F
Pqlc3	1.23007	2.27662	12.679	0.00703434	0.379358	T	F	F	F
Arl5a	-0.336679	6.91803	12.6739	0.00704183	0.379358	T	F	T	T
Xlr4b	0.824763	3.80078	12.6362	0.00709744	0.379358	T	F	F	T
Arhgef6	0.839885	3.61508	12.6327	0.00710257	0.379358	T	F	T	T
Fmnl2	-0.585854	4.97121	12.6288	0.00710838	0.379358	T	F	T	T
Mex3a	-0.802748	5.75399	12.6262	0.00711233	0.379358	T	F	T	T
Xlr3a	1.02261	4.59061	12.6224	0.00711791	0.379358	F	F	F	F
Cul7	0.334847	8.56851	12.6205	0.00712073	0.379358	F	F	F	F
Unc5c	-0.723775	5.75976	12.5819	0.00717851	0.380047	T	F	T	T
Crybg3	0.36811	6.70528	12.5812	0.00717962	0.380047	F	F	F	F
Arhgef26	-1.44259	2.01027	12.5768	0.00718624	0.380047	F	F	F	F
Plod2	0.497053	5.76117	12.4975	0.00730703	0.385495	T	F	F	T
Rhobtb3	-0.683827	4.45103	12.4774	0.007338	0.386189	T	F	T	F
Fbn2	-0.792422	5.65692	12.4403	0.0073956	0.388278	T	F	T	F
Shisa6	-2.70858	0.218824	12.3977	0.00746255	0.390847	T	F	T	T
Prl3d2	-2.94301	4.72838	12.3797	0.0074911	0.391203	F	F	F	F
Anxa11	0.410009	6.00238	12.3667	0.00751182	0.391203	T	F	T	F
Hmga2	-0.554867	6.85998	12.3499	0.00753855	0.391203	T	F	T	F
Rplp1	0.255078	9.95049	12.3407	0.00755332	0.391203	F	F	F	T
Gjb2	0.684394	4.53279	12.3368	0.00755956	0.391203	T	F	T	F
Prdx3	0.381619	6.21759	12.3064	0.00760857	0.391321	F	F	T	T
Vat1l	-7.00294	-0.75043	13.3819	0.00761416	0.391321	T	F	T	T
Rsf1	-0.560632	4.59052	12.3018	0.00761598	0.391321	F	T	T	T
Nrxn1	-3.69852	0.0912048	12.2525	0.00769637	0.393993	T	F	T	F
Tmem47	-1.20107	3.15555	12.2477	0.00770433	0.393993	F	F	T	F
Sept5	0.540885	5.3939	12.193	0.00779482	0.396494	F	F	F	F
Aldob	0.451927	5.61025	12.1901	0.00779962	0.396494	T	F	F	T
Ift172	-0.749161	4.18382	12.1851	0.00780809	0.396494	F	F	F	F
Plbd1	0.702168	4.17129	12.1508	0.00786559	0.39768	F	F	F	F
Dpp4	-0.404449	6.44097	12.1189	0.0079196	0.39768	T	T	T	T
Trim67	-2.66003	0.47451	12.0883	0.00797194	0.39768	T	F	T	F
Tenm4	-1.24603	4.4104	12.0828	0.00798143	0.39768	T	F	T	T
Acadvl	0.46784	5.44924	12.0745	0.00799568	0.39768	F	F	F	F
Pla2g12b	-0.500602	5.07724	12.0705	0.00800255	0.39768	F	F	F	F
Cyc1	0.329622	6.94889	12.0428	0.00805043	0.39768	F	F	F	F
Itih5	0.868471	4.50302	12.0337	0.00806628	0.39768	T	F	T	T
Foxp1	-0.920139	3.87707	12.0319	0.0080694	0.39768	T	F	T	T
Mcc	-0.673149	4.31259	12.0293	0.00807394	0.39768	T	F	T	T
Gjb3	0.334634	8.89532	12.0288	0.00807475	0.39768	F	F	T	F
Igdcc4	-1.92027	0.948912	12.028	0.00807629	0.39768	T	F	T	T
Rpl18	0.246424	9.56457	12.0145	0.00809985	0.39768	F	F	F	F
Rspo3	-1.07175	4.12516	12.0115	0.00810501	0.39768	T	F	T	F
Elf3	0.407363	7.11854	12.0106	0.00810657	0.39768	T	F	T	F
Tead2	-0.490118	7.14339	11.9905	0.00814194	0.398514	F	F	T	F
Rpl17	0.286441	9.11283	11.9781	0.0081638	0.398684	F	F	F	F
Wnk3	0.410654	6.52265	11.9558	0.00820341	0.399455	T	F	T	T
Arnt2	-1.70547	1.6789	11.9453	0.00822208	0.399455	T	F	T	F
Cdc34	0.306417	8.23154	11.9381	0.00823486	0.399455	F	F	F	F
Aldh1a2	-2.35664	1.66608	11.8991	0.00830498	0.40187	F	F	F	F
Olfr398	-0.844947	3.14475	11.8883	0.0083245	0.40187	F	F	F	F
Slc25a29	2.00742	1.00728	11.862	0.00837217	0.40187	F	F	F	F
Ankrd13a	0.322379	7.73118	11.8577	0.00838005	0.40187	T	F	T	T
Plin2	0.412742	6.11576	11.856	0.00838315	0.40187	F	F	T	F
Tssc4	0.593549	4.45891	11.8491	0.00839585	0.40187	F	F	F	F
Flna	-0.677481	8.84811	11.8034	0.00847988	0.403264	F	F	F	F
Myl12a	0.348215	7.08928	11.7967	0.00849245	0.403264	F	F	F	T
Ulk4	1.80704	1.96458	11.7943	0.00849686	0.403264	T	F	T	F
Adamts2	-0.817305	3.53532	11.7884	0.00850785	0.403264	T	F	T	T
Dmrtc1c1	4.29819	0.719142	11.7677	0.00854642	0.403264	F	F	F	F
Pianp	1.44863	1.46316	11.7675	0.00854672	0.403264	F	F	T	F
Olfr635	-0.612844	4.7046	11.7471	0.00858509	0.403264	F	F	F	F
Tbx20	-0.601771	5.7111	11.7409	0.00859669	0.403264	T	F	T	T
Gm10160	-0.731414	3.54218	11.7079	0.00865927	0.403264	F	F	F	F
Atpsckmt	-0.763308	3.33693	11.7042	0.00866634	0.403264	T	F	T	F
Rpl36al	0.331283	7.27304	11.6902	0.0086929	0.403264	F	F	F	F
Rmi2	-0.466938	5.13208	11.6878	0.0086976	0.403264	F	F	T	T
Las1l	0.456236	7.63349	11.6872	0.00869869	0.403264	T	F	F	T
Ror1	-1.92298	1.88694	11.6849	0.00870308	0.403264	F	F	F	F
St8sia3	-3.65722	-0.0165603	11.6845	0.00870393	0.403264	T	F	T	T
Macroh2a2	-0.870069	4.31003	11.6716	0.00872851	0.40354	F	F	T	F
Ppa2	0.530129	4.83113	11.6471	0.00877574	0.40402	F	F	F	F
Isl1	-1.86783	0.914417	11.6318	0.00880555	0.40402	T	F	F	F
Il17rd	-0.890162	5.51175	11.6128	0.00884257	0.40402	T	F	T	T
Gm14443	-1.21507	2.44339	11.6123	0.00884347	0.40402	F	F	F	T
Cacnb2	-3.1795	-0.334379	11.5977	0.00887207	0.40402	T	F	F	F
Nfkbil1	0.782677	3.59409	11.5975	0.00887244	0.40402	F	F	F	F
Ripply3	-0.727279	3.61999	11.5879	0.00889122	0.40402	T	F	T	F
Tmem229b	1.18728	2.05672	11.5866	0.00889374	0.40402	F	F	T	F
Cts7	-2.57766	5.76983	11.568	0.00893057	0.40402	F	F	F	F
Kif5c	-1.08685	3.5596	11.5649	0.00893668	0.40402	F	F	T	T
Hfe	-0.951104	2.64179	11.5589	0.00894842	0.40402	F	F	T	T
Slco4a1	0.919655	2.79851	11.5519	0.00896248	0.40402	T	F	F	T
Vwf	1.24786	1.97508	11.4976	0.00907093	0.40789	T	F	F	F
Arpc1b	0.43332	7.84979	11.4902	0.00908596	0.40789	T	F	F	T
Zfp217	-0.416149	6.02596	11.4414	0.00918514	0.408989	T	F	F	T
Crybg1	0.536836	4.98895	11.4291	0.00921034	0.408989	F	F	T	F
Amotl2	0.552175	6.92063	11.4248	0.00921927	0.408989	F	F	T	F
Slc7a5	0.301531	8.41879	11.4187	0.00923183	0.408989	F	F	T	F
Spag1	-0.724379	4.20789	11.3945	0.00928193	0.408989	T	F	F	F
Cxcr4	-1.2145	3.28197	11.3944	0.00928215	0.408989	T	F	F	F
Itpr3	0.302222	7.8639	11.3943	0.00928222	0.408989	F	F	F	F
Dmc1	-6.59355	-1.06743	12.341	0.00928326	0.408989	T	F	T	T
Sp140	2.62247	0.162054	11.3936	0.00928381	0.408989	F	F	F	F
Acaa2	0.487038	5.37069	11.3734	0.0093257	0.408989	F	F	F	F
Ror2	-1.22761	3.88675	11.3589	0.00935604	0.408989	T	F	T	F
Rps14	0.268104	8.94886	11.3372	0.00940173	0.408989	F	F	F	F
Gas1	-1.1901	2.60851	11.3368	0.0094025	0.408989	T	F	T	T
Gucy1a2	-2.13484	0.730392	11.3341	0.00940828	0.408989	T	T	T	T
Fos	0.729644	4.82833	11.3158	0.00944689	0.408989	T	F	F	T
Eif1	0.301383	8.5963	11.3045	0.00947092	0.408989	F	F	T	F
Neurl1a	-1.06612	3.76992	11.3044	0.00947111	0.408989	T	F	T	F
Asns	0.353941	7.04856	11.3041	0.00947166	0.408989	F	F	F	T
H1f10	-0.578985	4.70432	11.2968	0.0094872	0.408989	T	F	F	T
Pik3c2b	-0.572756	4.61069	11.2743	0.00953537	0.408989	T	F	T	F
Kif21b	-0.505357	5.37834	11.2718	0.00954087	0.408989	T	F	T	T
Cdc14b	-0.443022	5.89927	11.2683	0.00954828	0.408989	T	F	T	T
Efna5	-1.5897	2.23923	11.2652	0.00955505	0.408989	T	F	T	T
Stag2	-0.335613	6.63336	11.2604	0.00956538	0.408989	T	T	F	T
Efcab7	-1.64791	1.69802	11.2527	0.009582	0.408989	F	F	F	F
Rnps1	-0.301439	7.94736	11.2022	0.00969162	0.411491	F	F	T	F
Radil	-0.710085	3.94353	11.1891	0.00972044	0.411491	T	F	F	T
H2-T23	1.62612	1.45979	11.185	0.00972937	0.411491	F	F	F	F
Rps27	2.15917	3.09243	11.1751	0.00975127	0.411491	T	F	F	F
Epop	0.362529	8.65332	11.1748	0.00975188	0.411491	F	F	T	F
Sulf1	-0.722457	4.47669	11.1736	0.00975447	0.411491	T	F	T	T
Ndufa11	0.410169	5.66291	11.1647	0.00977424	0.411524	T	F	F	F
Zmym2	-0.474774	5.76846	11.1485	0.00981008	0.411912	F	F	T	T
Ap1s3	-0.474531	5.82865	11.1434	0.00982145	0.411912	T	F	T	F
Tnfrsf19	-0.880092	4.81727	11.1134	0.00988868	0.41217	T	F	F	T
Capns1	0.400315	6.58325	11.1119	0.00989184	0.41217	T	F	T	T
Zbbx	6.55836	-1.00739	12.0089	0.00991293	0.41217	F	F	F	F
Tle1	0.439084	5.37784	11.0992	0.00992045	0.41217	T	F	T	T
Top2b	-0.3209	6.64132	11.09	0.00994132	0.41217	F	F	F	F
Mrpl54	0.411726	5.74322	11.0758	0.00997342	0.41217	F	F	F	F
Pomt2	-0.545746	4.4789	11.0545	0.0100219	0.41217	T	F	T	T
Actg1	0.209953	11.862	11.0458	0.0100419	0.41217	F	F	F	F
Kif1a	-2.04563	1.70004	11.0439	0.0100462	0.41217	F	F	F	F
Rgs5	-1.35394	2.56675	11.042	0.0100506	0.41217	T	F	T	T
Kif12	0.847651	3.17857	11.0292	0.01008	0.41217	F	F	F	F
Vmn2r111	6.54281	-1.06365	11.9035	0.0101243	0.41217	F	F	F	F
Glb1	0.44288	5.66641	11.0054	0.0101349	0.41217	T	F	F	F
Ptgis	-0.654649	5.09831	10.999	0.0101496	0.41217	F	F	F	F
Hoxb6	-1.03771	2.52115	10.9975	0.010153	0.41217	F	F	F	F
Lpar4	-2.01208	1.77994	10.9974	0.0101534	0.41217	T	F	T	T
Fat3	-1.3684	1.52806	10.9937	0.0101619	0.41217	T	F	T	F
Fosb	0.957228	3.07607	10.987	0.0101775	0.41217	F	F	F	T
Atp5l	0.373372	5.99242	10.9822	0.0101888	0.41217	T	F	F	F
Mixl1	-2.27154	2.87912	10.9689	0.0102198	0.412655	F	F	F	F
Clcn7	-0.370602	6.36	10.9331	0.0103039	0.414051	T	F	T	T
Aqp8	0.474311	5.54487	10.9194	0.0103365	0.414051	F	F	F	F
Tgif1	-0.60074	4.24259	10.8971	0.0103895	0.414051	T	F	T	F
Rps19	0.308307	8.67088	10.8881	0.0104109	0.414051	T	F	F	T
Zmynd8	-0.356116	7.53258	10.8856	0.010417	0.414051	F	F	T	F
Greb1	-0.633159	5.63733	10.8817	0.0104263	0.414051	F	F	F	F
Ccne1	0.297835	7.31853	10.8556	0.0104891	0.414051	F	F	T	T
Mmp28	0.840652	2.89022	10.8492	0.0105046	0.414051	F	F	T	F
Pakap	-0.418073	6.6919	10.8488	0.0105056	0.414051	T	F	T	T
Kif26b	-1.1709	3.6007	10.8358	0.0105372	0.414051	F	F	F	T
Nans	0.317341	6.76503	10.8308	0.0105495	0.414051	F	F	F	F
Apom	-0.473175	7.10713	10.8291	0.0105536	0.414051	F	F	F	F
Dtnb	-0.596996	5.07918	10.8281	0.0105561	0.414051	T	F	T	T
Crim1	0.457799	6.54266	10.8171	0.0105828	0.414051	F	F	T	F
Nrxn2	-2.31465	0.738741	10.8119	0.0105956	0.414051	F	F	T	T
Lonrf3	1.11972	2.61332	10.8112	0.0105973	0.414051	T	F	F	T
Nfasc	-2.47459	0.231193	10.8074	0.0106066	0.414051	F	F	T	F
Sparc	0.321084	8.61374	10.8064	0.0106091	0.414051	T	F	T	F
Cd83	-6.4656	-1.16405	11.6682	0.0106172	0.414051	F	F	T	F
Grik5	-0.941067	3.44837	10.7635	0.0107148	0.416476	F	F	T	F
Kifc1	-0.342742	6.20878	10.7623	0.0107178	0.416476	T	F	F	F
Slc22a17	1.67873	2.56199	10.7435	0.0107646	0.417548	T	F	F	F
Plod3	0.391262	6.55922	10.7297	0.010799	0.418134	T	F	F	T
Bspry	0.494479	5.28163	10.72	0.0108233	0.418328	T	F	F	F
Nedd8	0.327922	6.55639	10.7036	0.0108648	0.419183	F	F	F	F
Zfp839	-0.829655	3.1357	10.6877	0.0109051	0.419602	F	F	F	F
Pxdn	-0.479348	7.79055	10.684	0.0109143	0.419602	T	F	F	F
Olfr63	-0.711479	3.68735	10.666	0.0109603	0.420623	F	F	F	F
Armcx2	-1.03918	4.62204	10.6552	0.010988	0.42094	F	F	T	F
Bmp5	-1.07772	3.07212	10.645	0.0110141	0.421195	F	F	T	F
Mdh2	0.298038	8.23525	10.629	0.0110553	0.42203	F	F	T	F
Nefl	-0.618619	4.03648	10.6017	0.0111261	0.423984	F	F	T	T
Mesp1	-2.48235	2.35263	10.5876	0.0111628	0.424195	F	F	F	F
Mtus2	-1.03337	2.68163	10.5834	0.0111737	0.424195	T	F	F	F
Zc3hav1l	-0.388627	6.09516	10.5722	0.011203	0.424195	F	F	T	T
Mettl26	-0.659711	3.97944	10.5696	0.0112099	0.424195	F	F	F	F
Cd93	-1.33787	3.79033	10.5537	0.0112516	0.424395	T	F	F	T
Olfr365	-0.497683	4.66851	10.5497	0.0112623	0.424395	F	F	F	F
Rps6	0.22239	9.91243	10.5383	0.0112925	0.424395	F	F	T	T
Pdzd4	-1.08785	3.13507	10.5379	0.0112935	0.424395	F	F	F	F
Srp14	0.457807	5.24154	10.5219	0.0113361	0.425262	F	F	F	F
Pcsk5	-1.18108	2.42927	10.5082	0.0113727	0.425895	T	T	T	T
Rundc3a	-4.2443	-0.678368	10.4905	0.01142	0.426931	F	F	T	F
Acaa1b	1.38312	1.67343	10.4778	0.0114542	0.427377	F	F	F	F
Ctf2	-0.839816	3.20726	10.4715	0.0114714	0.427377	F	F	F	F
Sh3gl3	6.58889	-0.970187	11.2475	0.0115779	0.430353	T	F	F	F
Mospd2	-0.662932	3.80773	10.4246	0.0115989	0.430353	T	F	T	T
Rpl9-ps6	-6.43087	-1.18995	11.2325	0.0116142	0.430353	F	F	F	F
Lrrn4cl	-0.978171	2.56977	10.4067	0.0116482	0.430353	T	F	F	T
Tulp4	-0.358536	6.55137	10.4056	0.0116512	0.430353	T	F	T	T
Pwwp3b	-0.563486	5.82387	10.3965	0.0116763	0.430353	F	F	F	F
Lpin1	1.03447	3.09439	10.3882	0.0116994	0.430353	F	F	T	T
Ninj1	0.388993	5.69179	10.363	0.0117695	0.430353	F	F	F	F
C530008M17Rik	-0.91321	3.92431	10.3579	0.0117837	0.430353	T	F	F	T
Kifc5b	0.525442	4.51358	10.3516	0.0118011	0.430353	F	F	F	F
Stom	-1.02923	2.43652	10.3361	0.0118447	0.430353	T	F	T	T
Slc29a4	-1.39444	1.80824	10.3352	0.0118472	0.430353	F	F	F	F
Slx1b	-0.424217	6.39291	10.331	0.011859	0.430353	F	F	T	T
Pcdh7	-0.719605	4.37331	10.3281	0.0118673	0.430353	T	F	T	T
Col13a1	-1.88693	1.57119	10.3208	0.0118878	0.430353	T	F	F	T
Gbx2	-1.6059	2.21627	10.3061	0.0119296	0.430353	T	T	T	T
Galnt6	1.25817	3.00919	10.3037	0.0119364	0.430353	T	F	T	T
Frem2	-0.596585	5.9929	10.2993	0.0119489	0.430353	T	T	F	T
Gadd45g	0.49627	4.69317	10.2866	0.011985	0.430353	F	F	T	F
Ptpn13	-0.467083	6.84955	10.2834	0.0119941	0.430353	T	F	F	F
Sfrp2	-1.96123	1.11294	10.2759	0.0120157	0.430353	T	F	T	F
Aimp2	0.377168	6.04096	10.272	0.0120268	0.430353	F	F	F	F
Olfr1173	-0.68538	3.49432	10.2623	0.0120547	0.430353	F	F	F	F
Srp54a	-0.372923	6.11517	10.2415	0.0121148	0.430353	T	F	F	T
Hoxb1	-2.79852	2.87505	10.2402	0.0121183	0.430353	F	F	T	F
Smo	-0.52346	6.18104	10.2351	0.0121332	0.430353	F	F	F	F
Tgfb3	0.783815	3.26452	10.2236	0.0121665	0.430353	F	F	T	F
Gata2	0.436869	8.10885	10.2234	0.0121672	0.430353	F	F	F	F
Slc52a3	0.936535	2.61108	10.2226	0.0121697	0.430353	T	F	F	F
Scn4a	-3.22131	-0.185642	10.2097	0.0122072	0.430353	T	F	F	F
Krt7	0.554003	6.63391	10.2073	0.0122143	0.430353	F	F	F	F
Tax1bp3	0.479073	5.98512	10.1969	0.0122446	0.430353	F	F	T	F
Ptprz1	-3.2915	-0.0560328	10.191	0.0122621	0.430353	T	F	T	T
Bcar3	0.475924	5.06377	10.1748	0.0123097	0.430353	F	F	F	F
Lhx1	-0.985082	2.94867	10.1633	0.0123437	0.430353	F	F	T	T
D10Wsu102e	-0.317402	9.55643	10.1614	0.0123495	0.430353	T	F	T	T
Arhgap45	-0.71448	4.59512	10.1609	0.0123508	0.430353	F	F	F	F
Kdm7a	-0.825582	3.23318	10.1471	0.0123918	0.430353	T	F	T	T
Vmn1r20	-1.70748	1.16059	10.1405	0.0124115	0.430353	F	F	F	F
Tspan12	-0.623709	4.38887	10.1308	0.0124406	0.430353	T	F	T	T
Pim3	0.303811	6.63703	10.1276	0.0124501	0.430353	F	F	T	F
Pdgfc	-3.45931	0.404757	10.1248	0.0124583	0.430353	T	F	T	F
Rpl9	0.23942	9.07818	10.1248	0.0124584	0.430353	F	F	F	F
Pkp2	0.345323	7.19788	10.1239	0.0124611	0.430353	T	F	F	T
H2aw	0.301257	7.034	10.1233	0.0124628	0.430353	F	F	F	F
Kifc2	-1.63191	1.11453	10.1229	0.0124642	0.430353	F	F	F	F
Hist1h2bq	0.700306	8.08229	10.1053	0.0125171	0.431491	F	F	T	F
Rsu1	0.450706	4.97709	10.0775	0.0126013	0.432195	T	F	F	F
Reg2	0.429016	6.86895	10.0695	0.0126257	0.432195	F	F	F	F
C130026I21Rik	2.52721	0.149883	10.069	0.0126271	0.432195	F	F	F	F
Eef1aknmt	0.476682	4.98499	10.0616	0.0126496	0.432195	F	F	T	F
Gm28635	-9.81342	1.81642	10.8244	0.0126594	0.432195	F	F	F	F
Fdx2	0.640698	4.06801	10.0509	0.0126826	0.432195	F	F	F	F
Arid3a	0.268791	8.26077	10.0492	0.0126877	0.432195	F	F	T	F
Pard6g	0.45194	6.17016	10.0408	0.0127133	0.432195	F	F	T	F
Per3	-1.01037	3.1908	10.0335	0.0127359	0.432195	T	F	F	F
Serpinb9b	0.658747	5.07827	10.0332	0.0127368	0.432195	T	F	F	T
Gm11032	-0.604953	5.3876	10.018	0.0127838	0.432308	F	F	F	F
Abca5	1.13462	2.23102	10.0149	0.0127932	0.432308	T	F	T	T
Cbx7	0.35382	6.77394	10.0064	0.0128199	0.432308	T	F	F	F
Fgfr1	-0.453556	6.71626	10.0027	0.0128312	0.432308	F	F	F	F
Gm16867	-7.81535	-0.0629391	10.7584	0.0128399	0.432308	F	F	F	T
Taf1c	0.553958	4.78764	9.94965	0.0129975	0.435383	T	F	F	F
Lonp2	0.348931	6.19297	9.93492	0.0130442	0.435383	F	F	F	T
Lrrc3	-0.617035	3.79896	9.93132	0.0130556	0.435383	F	F	F	T
Tln2	-0.516073	7.07101	9.92401	0.0130789	0.435383	T	F	T	T
Zfp119b	-1.98585	0.452544	9.91873	0.0130958	0.435383	F	F	T	F
Laptm5	0.856755	2.68919	9.90682	0.0131338	0.435383	T	F	T	F
Coch	-2.19515	0.775874	9.89438	0.0131737	0.435383	F	F	F	F
Akr1b3	0.330966	6.65636	9.8936	0.0131762	0.435383	F	F	F	F
Btaf1	0.331203	7.57516	9.89259	0.0131795	0.435383	T	F	F	T
Adamts3	-0.562368	4.25046	9.8793	0.0132223	0.435383	F	F	T	T
Apbb2	0.472557	6.26288	9.8715	0.0132475	0.435383	T	F	T	T
Hoxb2	-1.12288	2.70779	9.87127	0.0132483	0.435383	F	F	F	F
Hic2	0.261059	8.42866	9.87119	0.0132485	0.435383	T	F	T	T
Herc1	-0.277657	8.03496	9.87004	0.0132523	0.435383	T	F	F	T
Vmn1r87	-1.19782	2.30799	9.86501	0.0132685	0.435383	F	F	F	F
Olfml2a	-2.12306	0.88248	9.86472	0.0132695	0.435383	F	F	F	T
Xylb	1.27323	3.19607	9.86378	0.0132725	0.435383	T	F	T	T
Pknox2	-1.46936	2.43751	9.85072	0.013315	0.435436	T	F	T	F
Caskin1	0.735781	4.17943	9.84387	0.0133373	0.435436	F	F	T	F
Efna3	0.433339	5.19828	9.84368	0.0133379	0.435436	F	F	F	F
Grk1	-1.54918	1.00102	9.83862	0.0133545	0.435436	T	F	T	T
Prl8a2	-1.52883	3.24095	9.82415	0.0134019	0.436326	F	F	F	F
Cdh3	0.414959	7.74753	9.81004	0.0134483	0.436849	F	F	T	F
Gtf2i	-0.422934	7.96633	9.80654	0.0134599	0.436849	F	F	F	F
Eif2b1	0.300073	6.71828	9.80094	0.0134784	0.436849	F	F	F	F
Lims2	2.4555	-0.0399777	9.78583	0.0135285	0.437124	F	F	T	F
Amer3	-2.63924	0.874528	9.77595	0.0135614	0.437124	T	F	T	T
Slco5a1	-1.51035	5.08279	9.77481	0.0135652	0.437124	T	F	T	T
Zfp263	-0.526407	4.34941	9.7741	0.0135675	0.437124	F	F	F	F
Endou	3.65955	-0.266193	9.76273	0.0136055	0.437698	T	F	F	F
Stxbp4	-0.429563	5.09881	9.74486	0.0136655	0.437723	T	F	T	T
Gja1	-0.314227	7.70502	9.74205	0.0136749	0.437723	F	F	F	F
Hmcn1	-1.25718	1.94137	9.74008	0.0136816	0.437723	T	T	T	T
Dyrk1b	-0.655774	3.76818	9.7274	0.0137244	0.437723	F	F	T	T
Cyct	3.11188	0.164235	9.72674	0.0137266	0.437723	F	F	F	F
Prr3	-0.51246	4.76989	9.72651	0.0137274	0.437723	F	F	T	F
Dusp8	0.847535	3.58723	9.70693	0.0137939	0.438861	F	F	T	T
Tmem54	0.586709	4.62193	9.70408	0.0138036	0.438861	F	F	F	F
Vwa7	-1.04789	2.62304	9.68892	0.0138554	0.439241	T	F	F	F
2310033P09Rik	-0.488218	4.65495	9.68517	0.0138682	0.439241	F	F	T	F
Ppfia2	-6.31506	-1.27331	10.3949	0.0138938	0.439241	F	F	F	T
Pcdh18	-0.883902	4.23312	9.66991	0.0139206	0.439241	T	F	T	T
Mical2	0.573812	6.40046	9.66863	0.013925	0.439241	T	F	T	T
Tbx3	-0.38214	7.32637	9.66391	0.0139413	0.439241	F	F	T	F
Gpx4	0.283111	7.56049	9.65927	0.0139574	0.439241	F	F	F	F
Heatr5a	-0.278723	7.23331	9.6369	0.0140349	0.441042	F	F	T	F
Col26a1	-1.79213	0.997178	9.63032	0.0140578	0.441123	F	F	F	F
Jak3	0.818583	4.21085	9.61834	0.0140997	0.441471	T	T	F	T
Olfr1336	-0.53594	4.59835	9.61412	0.0141145	0.441471	F	F	F	F
Esrp1	0.385377	6.21049	9.60969	0.01413	0.441471	T	F	F	F
Hand2	-1.08857	3.27641	9.60314	0.014153	0.441553	F	F	F	F
Rnd3	-0.603007	5.40398	9.58023	0.0142339	0.443438	F	F	T	F
Ccdc8	-0.542821	4.30868	9.5114	0.0144802	0.449915	F	F	F	F
Serpinb9	0.640564	4.35358	9.51056	0.0144833	0.449915	T	F	T	T
Rac3	0.731935	3.48865	9.49216	0.0145501	0.451343	F	F	F	F
Cnn3	-0.334376	7.13372	9.4819	0.0145875	0.451857	T	F	F	T
Msx2	-0.511215	5.22352	9.47222	0.0146229	0.45209	F	F	T	F
Hps5	0.59675	4.08344	9.46845	0.0146367	0.45209	F	F	F	F
Baz2b	-0.678647	4.57257	9.43732	0.0147514	0.453772	T	F	F	F
Klhdc7a	0.684648	3.89393	9.43155	0.0147728	0.453772	T	F	T	F
Kif1c	0.291853	8.12085	9.42832	0.0147848	0.453772	T	F	T	T
Slc7a14	-0.775555	3.32515	9.42737	0.0147883	0.453772	T	T	T	T
Plekha6	-0.283494	6.83305	9.42536	0.0147958	0.453772	T	F	T	F
Dnmt3l	0.466428	6.01867	9.41711	0.0148265	0.454072	T	F	F	F
Gm14226	-1.48702	1.2553	9.40404	0.0148753	0.454268	F	F	F	F
Garnl3	-1.025	2.09949	9.40236	0.0148816	0.454268	T	F	F	F
Ret	-0.874452	2.67133	9.39858	0.0148957	0.454268	T	F	T	T
Chadl	6.31221	-1.19086	10.0503	0.0149979	0.456452	F	F	F	F
Cflar	-0.348106	5.85174	9.36839	0.0150095	0.456452	T	F	T	T
Dlg3	-0.933524	2.57037	9.36112	0.015037	0.456649	T	F	T	F
Zfp575	1.31256	1.80299	9.34869	0.0150842	0.457443	F	F	T	F
Gramd2	0.687684	3.33668	9.33988	0.0151179	0.457822	F	F	T	F
Sp8	-1.76708	1.85641	9.31884	0.0151985	0.458557	F	F	T	F
Ube2a	0.415718	5.99793	9.31796	0.0152019	0.458557	T	F	F	T
Adgrb1	-4.45642	-0.936466	9.31699	0.0152056	0.458557	F	F	F	F
Foxo4	-0.316741	8.13835	9.3029	0.0152599	0.459557	F	F	T	F
Stxbp6	-0.995472	2.65328	9.27881	0.0153533	0.461502	T	T	T	T
Calml4	1.6436	0.943192	9.27528	0.0153671	0.461502	F	F	T	T
Lrp3	-0.787968	4.09078	9.26502	0.0154071	0.461709	F	F	F	F
Igdcc3	-0.812244	4.30149	9.26261	0.0154166	0.461709	F	F	F	F
Tchh	-2.40127	0.237286	9.23382	0.0155298	0.463107	F	F	F	F
Pi15	-0.855978	2.60801	9.23242	0.0155353	0.463107	F	F	T	T
H2-D1	0.379727	5.82584	9.23146	0.0155391	0.463107	F	F	T	F
Parp2	0.413354	5.1632	9.22903	0.0155487	0.463107	F	F	F	F
Lrp4	-0.883048	3.96323	9.20186	0.0156566	0.463321	T	T	T	T
Rpl7	0.212859	9.79156	9.19984	0.0156647	0.463321	F	F	F	F
Ogg1	0.793409	2.8166	9.19238	0.0156945	0.463321	F	F	F	F
Adgra2	-0.549502	6.85079	9.19131	0.0156988	0.463321	F	F	F	F
Olfr1250	-0.733951	4.1463	9.17671	0.0157574	0.463321	F	F	F	F
Armcx4	-0.693592	4.96779	9.17653	0.0157581	0.463321	F	F	F	F
Ada	1.04908	3.61257	9.1651	0.0158042	0.463321	T	F	T	F
Lin28a	-0.30801	9.7468	9.14878	0.0158702	0.463321	F	F	F	F
Dhdh	-0.473336	5.19403	9.1402	0.0159051	0.463321	T	F	T	T
Col4a2	0.374285	9.62988	9.13496	0.0159265	0.463321	F	F	T	F
Olfr344	-0.554721	4.40111	9.13086	0.0159432	0.463321	F	F	F	F
Rps5	0.252798	9.4057	9.12621	0.0159622	0.463321	F	F	F	F
Ano10	0.634129	4.58211	9.12366	0.0159726	0.463321	T	F	F	T
Gria4	-1.53862	0.92555	9.12181	0.0159802	0.463321	T	T	T	F
Hykk	-0.499125	4.55737	9.12096	0.0159837	0.463321	T	F	T	T
Glis1	-0.717385	3.74382	9.11649	0.016002	0.463321	F	F	F	F
Cds2	-0.285437	6.90213	9.11188	0.0160209	0.463321	T	F	F	T
Rpl29	0.296264	8.92602	9.10626	0.016044	0.463321	F	F	F	F
Ripor3	-3.42414	2.30602	9.10595	0.0160453	0.463321	F	F	T	F
G6pc3	0.436186	5.17803	9.10577	0.016046	0.463321	F	F	F	F
Spred1	-0.477911	5.68369	9.10248	0.0160595	0.463321	T	F	F	T
Prdm6	-0.389239	5.59173	9.1016	0.0160632	0.463321	T	F	F	F
Szt2	-0.34441	6.5329	9.09992	0.0160701	0.463321	F	F	F	F
Mcrs1	0.293125	6.4963	9.09547	0.0160885	0.463321	F	F	F	F
Eef2kmt	0.633847	4.75539	9.09169	0.0161041	0.463321	F	F	T	F
Otx2	-3.29688	-0.354447	9.08716	0.0161228	0.463321	T	F	T	T
Fam53a	-0.415829	5.30243	9.08202	0.0161441	0.463321	F	F	F	F
Ero1l	0.378004	7.99459	9.0796	0.0161542	0.463321	F	F	T	F
Tmem14c	0.382235	6.27867	9.07008	0.0161937	0.463364	F	F	F	F
Spry2	-0.569265	4.6228	9.06896	0.0161984	0.463364	F	F	T	F
B4galnt4	-0.958083	2.87343	9.06383	0.0162198	0.463364	F	F	F	T
Tex19.1	0.385649	6.76439	9.05548	0.0162546	0.463749	T	F	F	F
Rps12	0.252679	9.52176	9.02865	0.0163673	0.46555	T	F	F	T
Cldn7	0.312955	6.3283	9.02651	0.0163763	0.46555	F	F	F	F
Comtd1	0.737566	3.07641	9.02514	0.0163822	0.46555	F	F	T	T
Tbx6	-1.60701	1.8441	9.01458	0.0164268	0.465556	F	F	F	F
Ncapd2	-0.286097	7.95463	8.99771	0.0164985	0.465556	F	F	F	F
Pik3cb	0.491477	4.86421	8.99687	0.0165021	0.465556	T	F	F	F
Ccnd2	-0.535422	7.5608	8.98814	0.0165393	0.465556	T	F	T	T
Aldh2	-0.336808	6.2872	8.9827	0.0165626	0.465556	T	F	T	T
Alox5	4.2853	-0.92665	8.97847	0.0165807	0.465556	T	F	T	T
Dnmt3a	-0.335065	6.68884	8.97834	0.0165813	0.465556	T	T	T	T
Tagap	2.35397	-0.00200721	8.97814	0.0165822	0.465556	F	F	F	F
Slc4a3	-3.27601	0.433599	8.97369	0.0166012	0.465556	F	F	T	T
Unc45a	0.300762	6.30561	8.97081	0.0166136	0.465556	F	F	T	F
Lnx2	0.358932	5.926	8.96966	0.0166186	0.465556	T	F	F	T
Rasgef1b	0.720242	4.19932	8.96197	0.0166517	0.465881	T	F	F	T
Pou1f1	-6.32052	-1.26822	9.58112	0.0166892	0.466205	F	F	F	F
Gm10721	6.25583	-1.22994	9.57671	0.0167062	0.466205	F	F	F	F
Rps4x	0.219993	9.68897	8.9212	0.0168286	0.468765	F	F	F	F
Adss	0.326127	7.22316	8.91831	0.0168412	0.468765	F	F	F	T
Thbs3	-1.12723	1.80543	8.90922	0.016881	0.46927	T	F	F	T
Atp6v1g1	-0.308027	6.18818	8.90043	0.0169196	0.469454	F	F	T	T
Alpk3	-0.780739	3.72313	8.894	0.0169479	0.469454	F	F	F	T
Pdlim3	-2.12293	0.161841	8.88964	0.0169671	0.469454	T	F	F	T
Bmp4	-0.766278	5.06896	8.88803	0.0169742	0.469454	F	F	F	F
Bak1	0.815814	3.4469	8.86085	0.0170948	0.472186	T	F	F	T
Clk3	0.418339	5.42558	8.82023	0.017277	0.47548	T	F	F	F
Arid3b	-0.467406	6.90222	8.81118	0.0173179	0.47548	T	F	T	T
Rpl13	0.215558	9.79259	8.81037	0.0173215	0.47548	F	F	F	F
Rasd2	0.943242	2.22025	8.80473	0.0173471	0.47548	F	F	T	T
Nfya	0.303736	6.56369	8.8034	0.0173532	0.47548	T	F	T	T
Ctdspl	0.327621	6.65501	8.80076	0.0173651	0.47548	T	F	T	T
St8sia4	-0.843249	2.56669	8.80023	0.0173675	0.47548	T	F	T	T
Lima1	0.299523	7.52243	8.7816	0.0174524	0.476507	F	F	T	F
Crmp1	-1.92152	2.05079	8.77864	0.017466	0.476507	F	F	F	F
Rnf8	-0.514103	4.63459	8.76533	0.017527	0.476507	F	F	F	T
Irx5	-2.81188	-0.0877153	8.757	0.0175654	0.476507	F	F	F	F
B4galt3	0.322104	6.19176	8.75179	0.0175894	0.476507	F	F	F	F
Fgf17	-2.52426	0.0279959	8.75119	0.0175922	0.476507	F	F	T	T
Unc93b1	0.883059	3.49543	8.74759	0.0176088	0.476507	T	F	T	F
Gfra3	-3.60236	-0.463473	8.74247	0.0176325	0.476507	F	F	F	F
Zfp219	-0.509467	4.88853	8.73322	0.0176754	0.476507	F	F	F	F
Chdh	0.441689	5.53758	8.73055	0.0176878	0.476507	T	T	F	T
Atxn10	0.318247	8.02286	8.7265	0.0177066	0.476507	F	F	T	T
Armh4	-0.673696	3.91391	8.71674	0.0177522	0.476507	T	F	T	F
Nf1	-0.489179	5.75815	8.71572	0.0177569	0.476507	T	F	F	F
Kdm1b	0.493951	5.05583	8.71302	0.0177695	0.476507	T	F	T	T
Cd9	0.382823	6.51129	8.7041	0.0178113	0.476507	T	T	T	T
Tbkbp1	-0.740942	3.52804	8.7033	0.0178151	0.476507	F	F	T	F
Rpl34	-0.436694	7.85058	8.7019	0.0178216	0.476507	F	F	F	F
Gga2	-0.569161	5.42155	8.68272	0.0179119	0.476507	T	F	T	T
Slc25a3	0.227252	8.88171	8.6825	0.017913	0.476507	T	T	T	T
Tns1	0.35438	5.98569	8.67914	0.0179289	0.476507	T	T	T	T
Nek6	0.378736	6.2106	8.67708	0.0179386	0.476507	F	F	T	F
Gabrb3	-1.62578	1.31093	8.67486	0.0179491	0.476507	T	T	T	T
Nlrp9c	-2.02473	0.925793	8.67155	0.0179648	0.476507	F	F	F	F
Gpd1l	-0.437331	4.96874	8.67074	0.0179687	0.476507	F	F	F	F
Dbi	0.357281	5.79479	8.67026	0.0179709	0.476507	F	F	F	F
Pga5	1.03943	2.87292	8.66513	0.0179953	0.476507	F	F	F	F
Prl3d3	-2.8936	3.68879	8.66447	0.0179984	0.476507	F	F	F	F
Dennd6b	-2.93333	0.983057	8.6454	0.0180893	0.477881	T	F	T	F
Rogdi	0.493302	4.34548	8.64434	0.0180944	0.477881	F	F	T	F
Ldb2	-2.94035	-0.189132	8.6356	0.0181363	0.478405	T	F	T	F
Serinc3	0.322362	6.23821	8.63016	0.0181624	0.478512	T	F	T	T
Batf3	0.804742	2.99255	8.62127	0.0182052	0.479057	F	F	F	F
Mfge8	0.366237	5.71476	8.61511	0.0182349	0.479257	F	F	T	T
Zfp184	-1.13265	2.32652	8.60934	0.0182628	0.479292	F	F	F	F
Stim1	-0.495304	5.24571	8.6057	0.0182804	0.479292	T	F	T	T
Zic3	-1.64628	2.13926	8.58781	0.0183674	0.480991	T	F	T	T
Gli2	-0.875638	3.77454	8.57844	0.0184131	0.481569	T	F	T	F
Eif3k	0.260917	7.3109	8.57366	0.0184365	0.481569	T	F	F	F
Zfp280c	-0.419558	5.20986	8.56966	0.0184561	0.481569	T	F	F	F
Olfr1484	-1.36813	1.56895	8.55973	0.0185049	0.481712	F	F	F	F
Bbs1	-0.816662	2.64537	8.5595	0.018506	0.481712	F	F	T	T
Fstl3	0.430279	7.22723	8.5388	0.0186082	0.482545	F	F	F	F
Cdx4	-2.36591	1.9731	8.53428	0.0186306	0.482545	F	F	F	F
Slc10a2	-1.71013	0.696517	8.53124	0.0186457	0.482545	F	F	T	T
Cdk6	-0.525749	5.07194	8.53057	0.0186491	0.482545	T	F	T	T
Snap91	2.97353	0.920927	8.51714	0.018716	0.482545	T	F	T	T
Igfbp1	2.04012	3.69321	8.51652	0.018719	0.482545	F	F	T	F
Map3k11	0.285725	6.84162	8.51361	0.0187335	0.482545	F	F	F	F
Wars	0.269083	6.93488	8.51063	0.0187485	0.482545	T	F	T	T
Hat1	0.335313	7.4531	8.50908	0.0187562	0.482545	T	F	F	F
Hba-x	6.04079	2.74184	8.5026	0.0187887	0.482545	F	F	F	F
Klhl9	0.285895	6.66138	8.5009	0.0187972	0.482545	T	F	F	F
Fignl2	0.326702	7.66138	8.49933	0.0188051	0.482545	F	F	T	F
Mef2c	-2.30598	1.04922	8.484	0.0188822	0.483952	T	F	T	T
Stard4	-0.459762	6.26738	8.46958	0.0189552	0.484675	F	F	T	T
3110001I22Rik	-8.14771	0.240692	9.0378	0.0189674	0.484675	F	F	F	F
Arl5c	-0.868954	2.47395	8.46357	0.0189857	0.484675	F	F	F	F
Frmpd1	0.628482	4.70105	8.45973	0.0190053	0.484675	F	F	F	F
Syt11	-0.606702	3.92813	8.4564	0.0190222	0.484675	T	F	T	T
Gpsm2	0.379417	5.61199	8.44745	0.0190678	0.485268	F	F	F	F
Uba52	0.292912	8.10573	8.43589	0.019127	0.485273	F	F	F	F
Pxk	0.415037	5.13046	8.43418	0.0191358	0.485273	T	F	T	F
Ppfia4	-0.793146	3.20607	8.43259	0.0191439	0.485273	T	F	T	F
Pnma2	-1.69958	0.918026	8.42994	0.0191576	0.485273	T	F	T	T
Ajuba	-0.377209	6.76681	8.3985	0.01932	0.487334	F	F	F	F
Eml4	-0.275786	7.34967	8.39409	0.0193429	0.487334	T	F	T	F
Vps39	-0.393948	5.25511	8.39041	0.019362	0.487334	F	F	F	T
Tmem88	-0.749792	4.371	8.37522	0.0194414	0.487334	T	F	T	T
Ngfr	-1.44433	1.24164	8.37481	0.0194435	0.487334	F	F	F	F
Acer2	-1.32243	1.30732	8.37227	0.0194568	0.487334	T	F	T	T
Cdsn	2.16562	0.0368402	8.37037	0.0194668	0.487334	T	F	T	T
Zfp967	-0.979085	3.88389	8.36568	0.0194914	0.487334	F	F	T	F
Zeb1	0.810888	3.00481	8.36518	0.019494	0.487334	T	F	T	F
Minar1	-1.63341	1.64196	8.36303	0.0195053	0.487334	T	F	F	F
Tln1	0.210733	9.34047	8.36259	0.0195076	0.487334	F	F	F	F
Fndc3c1	-0.378179	5.64015	8.35224	0.0195621	0.487334	F	F	F	F
Gm8281	-3.74826	-0.564284	8.34936	0.0195773	0.487334	F	F	F	F
Dact3	-0.910464	2.71415	8.34599	0.0195951	0.487334	F	F	F	F
Epn3	0.412291	5.49002	8.344	0.0196057	0.487334	F	F	F	T
Nrip3	-0.621036	3.52949	8.3381	0.0196369	0.487334	T	T	T	T
Tex13b	2.70803	0.454256	8.3337	0.0196602	0.487334	F	F	T	F
Btg1	0.504778	5.37552	8.33103	0.0196744	0.487334	F	F	T	T
S1pr3	-2.27984	-0.0442749	8.32881	0.0196862	0.487334	T	F	T	T
Rpl19	0.216304	9.53662	8.3284	0.0196884	0.487334	F	F	F	T
Brsk1	-0.66445	3.41476	8.32009	0.0197327	0.487871	F	F	F	F
Cfap74	0.816284	3.88936	8.31164	0.0197778	0.488142	F	F	T	F
Cdan1	-0.462509	4.67338	8.30856	0.0197943	0.488142	T	F	F	T
Mtmr11	-1.10915	2.94918	8.30156	0.0198318	0.488142	F	F	T	F
Scml2	-1.62856	0.696683	8.29888	0.0198462	0.488142	T	F	T	T
Slc38a10	0.254374	7.41814	8.2965	0.019859	0.488142	T	F	F	T
Cd300a	-0.719513	3.74479	8.29284	0.0198787	0.488142	T	F	F	T
Rbak	0.849524	3.08716	8.28814	0.019904	0.488211	F	F	F	F
Lars	0.249949	7.83615	8.28034	0.0199461	0.488273	F	F	F	F
Fam102a	0.419052	5.26336	8.27933	0.0199516	0.488273	T	F	T	T
Entpd1	0.697629	7.40725	8.25981	0.0200574	0.490311	T	T	T	T
Ccl9	-1.50821	1.0116	8.2524	0.0200979	0.490746	T	F	F	F
Tmem82	-0.807536	2.77296	8.22282	0.0202601	0.493826	T	F	F	F
Zbtb40	-0.367492	5.41068	8.2211	0.0202696	0.493826	T	F	T	T
Speg	-0.470511	5.05188	8.20074	0.0203823	0.4958	F	F	T	F
Cfl1	0.203596	9.64612	8.19276	0.0204267	0.4958	F	F	F	T
Pde8b	-6.08604	-1.43381	8.73127	0.0204306	0.4958	T	F	T	T
Rpl26	-0.250057	8.45984	8.17871	0.0205051	0.4958	F	F	F	T
Psg16	-0.641954	5.43092	8.17436	0.0205295	0.4958	T	T	F	T
Pacsin1	1.202	1.59928	8.16661	0.020573	0.4958	F	F	F	F
Dnm2	0.260562	7.85703	8.16496	0.0205823	0.4958	F	F	T	F
Irf8	2.49214	-0.165542	8.1628	0.0205944	0.4958	T	F	F	T
H2-Ab1	-2.20677	0.531806	8.16246	0.0205963	0.4958	F	F	F	T
Col14a1	-2.07484	0.291745	8.16142	0.0206022	0.4958	T	F	T	T
Phgdh	0.253553	8.43368	8.161	0.0206045	0.4958	F	F	F	F
Swap70	-0.360091	5.63316	8.15737	0.020625	0.4958	T	F	T	T
Tmed3	0.659342	3.82394	8.15127	0.0206594	0.496078	F	F	T	F
Gdf11	-0.94473	2.20071	8.13604	0.0207457	0.4971	F	F	T	T
Trpc5os	1.2356	1.45701	8.13566	0.0207479	0.4971	F	F	T	F
Cap1	0.23778	8.19812	8.12641	0.0208005	0.497501	F	F	T	F
Pde4dip	0.38385	7.65127	8.12226	0.0208241	0.497501	T	F	T	F
Ttc14	-0.559455	5.25621	8.12063	0.0208334	0.497501	T	F	T	T
Ubc	0.205147	9.90327	8.11291	0.0208776	0.498007	F	F	F	F
Twist1	-0.927738	2.83184	8.10368	0.0209305	0.498399	T	F	F	T
Chmp4b	0.294161	7.14398	8.0865	0.0210295	0.498399	F	F	F	T
Olfr204	-0.769115	2.93099	8.08411	0.0210433	0.498399	F	F	F	F
Nid1	0.291586	8.65898	8.08203	0.0210553	0.498399	T	F	F	T
Obscn	1.98467	0.209608	8.07942	0.0210704	0.498399	T	F	F	F
Chsy1	0.336967	7.5016	8.07877	0.0210741	0.498399	T	F	T	F
Zscan2	-0.92615	2.40299	8.07486	0.0210968	0.498399	F	F	F	T
Abi2	-0.31785	6.799	8.07485	0.0210969	0.498399	T	F	T	T
H3c1	0.226369	8.559	8.06966	0.021127	0.498399	F	F	F	F
Hcn2	0.783661	2.77497	8.05701	0.0212007	0.498399	F	F	T	F
Gemin7	0.453106	4.68118	8.05291	0.0212246	0.498399	F	F	T	F
Rpl37a	0.266901	8.55558	8.04523	0.0212696	0.498399	F	F	F	T
Vps9d1	8.33679	0.38996	8.56201	0.021301	0.498399	F	F	F	F
Olfr374	-0.735639	4.36972	8.03845	0.0213094	0.498399	F	F	F	F
Zfp966	-2.18697	3.21798	8.03637	0.0213216	0.498399	F	F	T	F
Slfn5	-0.481669	4.38743	8.0363	0.0213219	0.498399	F	F	T	F
Txn1	0.278054	7.39431	8.03609	0.0213232	0.498399	T	F	F	F
Klf11	0.499702	4.42363	8.03377	0.0213368	0.498399	T	F	T	T
Atp5j	0.364694	5.48907	8.03372	0.0213371	0.498399	F	F	F	T
Rasa4	-1.71393	1.12065	8.02678	0.021378	0.498399	F	F	F	F
Rgs12	-0.675325	4.03221	8.02468	0.0213904	0.498399	T	F	F	T
Rps20	0.300954	7.69384	8.02296	0.0214006	0.498399	F	F	T	T
Qtrt1	-0.403806	4.99084	8.01922	0.0214227	0.498399	F	F	F	F
Man2a2	0.370621	6.30931	8.01356	0.0214562	0.498644	T	F	T	T
Akt1	0.312454	8.51417	7.98655	0.0216169	0.501842	T	F	F	F
Zfc3h1	-0.272968	7.03468	7.98248	0.0216413	0.50187	F	F	F	F
Olfr639	-0.401326	5.74238	7.9765	0.0216771	0.502163	F	F	F	F
Spin2c	-0.799144	4.46078	7.97061	0.0217125	0.502446	F	F	F	F
Rps24	0.23165	9.50423	7.96123	0.021769	0.503217	T	F	F	T
Ifit1	4.16256	-0.958154	7.95638	0.0217983	0.503358	T	F	F	T
Kit	0.55057	5.2499	7.94937	0.0218407	0.503377	T	F	F	F
Sema4d	0.283988	7.37479	7.94404	0.0218731	0.503377	F	F	F	F
Mmp14	-0.614135	5.0103	7.94301	0.0218793	0.503377	F	F	T	T
Lrrc10b	-1.97386	0.164679	7.93951	0.0219005	0.503377	F	F	T	T
Ccdc174	0.613649	3.4888	7.9371	0.0219152	0.503377	F	F	F	F
Saa3	-0.774041	3.15362	7.93106	0.021952	0.503688	F	F	F	F
Casp7	0.618752	3.93471	7.92254	0.022004	0.504254	F	F	F	F
Cts8	-1.9068	4.26301	7.91941	0.0220232	0.504254	T	F	F	F
Rbm5	0.522873	5.71781	7.91266	0.0220646	0.5044	T	F	F	F
Btf3	0.23829	8.35547	7.91078	0.0220761	0.5044	F	F	F	F
Etv2	-1.16731	2.3881	7.89159	0.0221943	0.506568	F	F	F	F
Psat1	0.229126	8.44814	7.88348	0.0222445	0.50662	T	F	T	T
Gpr20	0.859507	2.3261	7.87595	0.0222912	0.50662	F	F	F	F
Synpo2	-1.50746	1.04692	7.87456	0.0222999	0.50662	T	F	T	F
H2ax	0.237414	9.01428	7.87301	0.0223095	0.50662	F	F	F	F
Dgkq	1.18729	3.39475	7.87163	0.0223181	0.50662	F	F	F	F
Nprl3	1.02751	2.46243	7.86864	0.0223368	0.50662	T	F	T	T
Enpp2	-0.59095	3.90952	7.85772	0.0224049	0.507634	T	F	F	F
Hoxa2	-4.06857	-0.49094	7.84923	0.0224581	0.507966	F	F	F	F
Doxl2	-7.75672	-0.108595	8.34885	0.0224664	0.507966	F	F	F	F
Car14	-0.492456	4.62857	7.84149	0.0225067	0.508348	T	F	F	F
Trp53i11	-0.771272	3.14603	7.82493	0.0226112	0.509532	T	F	T	T
Ace	0.903647	3.6175	7.81698	0.0226616	0.509532	F	F	T	F
Tafa5	-0.886254	2.22181	7.81479	0.0226755	0.509532	T	F	T	F
Msl3	0.499857	4.53705	7.81439	0.022678	0.509532	T	T	T	T
Sema4g	0.498133	4.38899	7.80569	0.0227334	0.509532	F	F	F	F
Mgat4b	0.279313	7.37707	7.80371	0.022746	0.509532	F	F	F	F
Sema5b	-2.08369	0.421756	7.80275	0.0227521	0.509532	T	F	T	F
Tmem80	-1.22982	1.3982	7.80004	0.0227694	0.509532	T	F	F	F
Pitpnm1	0.548915	4.09583	7.79399	0.0228081	0.509532	F	F	F	F
Zfp65	-0.562354	3.75699	7.79164	0.0228231	0.509532	F	F	T	T
Gltp	0.342831	5.57679	7.78623	0.0228578	0.509532	F	F	F	T
Olfr1419	-1.9898	0.321597	7.78613	0.0228584	0.509532	F	F	F	F
A2m	-1.29599	4.78989	7.78515	0.0228647	0.509532	F	F	F	F
Gm49601	7.71105	-0.0221024	8.27288	0.0229016	0.509831	F	F	F	F
Xaf1	-0.90623	2.32331	7.77025	0.0229606	0.510238	T	F	T	F
Gm21244	-0.46554	5.5223	7.76693	0.022982	0.510238	F	F	F	F
Brd2	-0.31764	7.51596	7.76562	0.0229905	0.510238	F	F	T	F
Gpr21	-1.14222	1.86219	7.75892	0.0230338	0.510312	T	T	T	T
Rps10	0.22896	8.77101	7.75676	0.0230478	0.510312	F	F	F	F
Six4	-0.622615	4.55943	7.75327	0.0230705	0.510312	T	F	T	T
Hyal3	-1.25781	1.80162	7.74333	0.0231351	0.510312	T	F	F	T
Bahcc1	-0.493145	6.03887	7.73347	0.0231994	0.510312	T	F	F	T
Emg1	0.273135	6.65708	7.73117	0.0232144	0.510312	F	F	F	F
Tdrd5	-0.613938	3.40538	7.73113	0.0232147	0.510312	F	F	F	T
Olfr124	-6.03124	-1.47159	8.21882	0.0232179	0.510312	F	F	F	F
Myl7	-1.71405	1.7765	7.72731	0.0232397	0.510312	F	F	F	F
Maats1	-0.891999	2.73554	7.72303	0.0232677	0.510312	T	F	F	F
Vmn2r112	-7.69881	-0.165553	8.20668	0.0232897	0.510312	F	F	F	F
DXBay18	0.465587	4.35271	7.71951	0.0232908	0.510312	F	F	F	F
1110008P14Rik	0.457402	4.5775	7.71815	0.0232998	0.510312	F	F	F	F
Psg22	-1.84273	5.05941	7.70549	0.0233832	0.510972	T	F	F	T
Gm14124	0.876794	2.73527	7.70049	0.0234162	0.510972	F	F	F	F
Mfsd9	-7.68406	-0.178448	8.17749	0.0234635	0.510972	F	F	T	T
Vmn1r217	-1.56196	0.93802	7.69302	0.0234656	0.510972	F	F	F	F
Ppp1r9b	0.255271	7.61156	7.69149	0.0234758	0.510972	T	F	T	T
Pmp22	-0.547965	5.51997	7.68993	0.0234861	0.510972	F	F	T	F
Igsf9b	0.371594	5.48158	7.68862	0.0234949	0.510972	T	F	F	F
Rbm24	-1.9387	1.52874	7.67254	0.0236019	0.511433	T	F	F	T
Dst	-0.274431	9.15625	7.67233	0.0236033	0.511433	T	F	F	F
Dennd5b	-0.346059	6.71071	7.66322	0.0236643	0.511433	T	F	T	F
Hras	0.314555	6.31265	7.66237	0.02367	0.511433	F	F	T	T
mt-Atp8	-0.725101	6.1768	7.66069	0.0236812	0.511433	F	F	F	F
Arpc1a	0.287272	6.50253	7.65987	0.0236867	0.511433	F	F	F	F
Lrfn4	-0.423238	5.13423	7.65763	0.0237018	0.511433	F	F	F	F
Ing4	0.485674	4.1987	7.65382	0.0237274	0.511433	T	F	T	F
Akna	-0.804327	3.88739	7.65367	0.0237283	0.511433	T	F	F	F
Rpl10a	0.23535	8.67603	7.63033	0.0238859	0.513997	F	F	F	F
Mest	-0.367714	7.89271	7.62822	0.0239002	0.513997	T	F	T	T
Map2k3	0.283643	6.38024	7.62346	0.0239326	0.513997	F	F	T	T
Pkp3	0.471247	5.23286	7.60829	0.024036	0.513997	F	F	F	F
Susd2	0.688609	3.65007	7.60598	0.0240517	0.513997	T	F	F	T
Senp1	0.271169	7.34547	7.605	0.0240584	0.513997	T	F	T	T
Klhdc2	-0.353604	5.79131	7.60342	0.0240692	0.513997	T	F	T	F
Serpine1	0.634349	4.90414	7.60104	0.0240855	0.513997	T	F	T	T
Rnf26	-0.274611	6.71603	7.59454	0.0241301	0.513997	F	F	T	T
Olfml2b	-1.75688	0.828077	7.59054	0.0241576	0.513997	F	F	F	F
Trmt1	0.373622	6.4182	7.58696	0.0241822	0.513997	F	F	F	F
Cubn	-0.206632	11.9407	7.57394	0.0242721	0.513997	F	F	F	F
H4c9	0.980756	6.00882	7.57338	0.0242759	0.513997	F	F	F	T
Eef2	0.145118	11.7932	7.57051	0.0242958	0.513997	T	T	F	T
Magel2	-1.35136	1.26817	7.56808	0.0243126	0.513997	T	F	F	F
Gvin1	-6.55092	-1.09784	8.03515	0.0243354	0.513997	T	T	T	T
Ccdc71l	0.512403	4.15318	7.56134	0.0243595	0.513997	F	F	F	T
Kdm6b	-0.330446	7.68282	7.56026	0.0243669	0.513997	T	F	F	F
Bnc1	-1.50562	1.14773	7.55292	0.0244181	0.513997	T	F	F	F
Porcn	-3.15398	0.0676259	7.5514	0.0244286	0.513997	F	F	F	T
Galk1	0.236148	7.99926	7.55071	0.0244335	0.513997	F	F	F	F
Plxna2	-0.621308	5.95181	7.55005	0.0244381	0.513997	T	F	T	T
Wnt5b	-1.7587	2.13355	7.54709	0.0244587	0.513997	T	T	T	T
Olfr784	-0.446812	4.5365	7.54686	0.0244603	0.513997	F	F	F	F
Ankrd63	-4.14271	-1.16616	7.54622	0.0244648	0.513997	T	F	F	T
Peli2	-0.969468	2.4169	7.53347	0.0245541	0.513997	T	F	T	T
Dynlt1f	0.407131	5.06973	7.53331	0.0245552	0.513997	F	F	F	F
Zdbf2	-0.709492	4.34328	7.53271	0.0245594	0.513997	F	T	F	T
Piezo2	-1.41491	1.55393	7.5302	0.024577	0.513997	F	F	T	F
Nlrc4	-0.943238	2.24883	7.5285	0.024589	0.513997	T	F	F	F
Gm17571	-1.5291	1.65921	7.52801	0.0245924	0.513997	F	F	F	F
Nsmce1	0.434473	4.5625	7.52478	0.0246151	0.513997	T	F	F	F
Rims4	-1.77409	1.19334	7.51956	0.024652	0.513997	F	F	F	F
Postn	2.66299	0.985563	7.51806	0.0246626	0.513997	T	F	F	F
Nr1h5	3.53108	1.90174	7.51386	0.0246922	0.513997	F	F	T	F
Ott	4.32537	0.218169	7.51266	0.0247007	0.513997	T	F	F	F
Rrp7a	0.244534	7.40158	7.49762	0.0248073	0.515707	F	F	F	T
C1ql2	2.79693	-0.587804	7.49262	0.0248429	0.515707	F	F	T	F
Hkdc1	0.417497	4.71686	7.4848	0.0248987	0.515707	F	F	F	F
Tuba1a	0.498348	6.94169	7.48281	0.0249129	0.515707	F	F	F	T
Zfp329	-0.582163	4.01067	7.47883	0.0249414	0.515707	T	F	T	T
Fbn1	-0.508721	4.58863	7.4752	0.0249673	0.515707	T	F	F	F
Nacc1	-0.318856	8.06354	7.47422	0.0249744	0.515707	T	F	T	T
Lrrc28	-0.727677	3.33183	7.46919	0.0250105	0.515707	T	T	T	T
Vat1	0.278801	6.74988	7.46568	0.0250357	0.515707	T	F	T	F
Setd4	0.73165	2.79793	7.46495	0.025041	0.515707	F	F	F	F
Olfr735	-0.531646	4.01739	7.4621	0.0250615	0.515707	F	F	F	F
Noct	-0.595642	11.0662	7.46116	0.0250683	0.515707	F	T	F	F
Gm3453	-6.04795	-1.45842	7.91677	0.0250926	0.515717	F	F	F	F
Myl6	0.25718	7.60987	7.43884	0.0252297	0.518045	F	F	F	F
Gtf3a	0.316781	5.75838	7.42707	0.0253153	0.518093	F	F	F	F
Fzd2	-0.90188	3.57061	7.41893	0.0253748	0.518093	F	F	F	F
Pbx1	-0.68262	5.50053	7.41679	0.0253905	0.518093	T	F	T	T
Jph2	-1.39916	1.24175	7.41521	0.025402	0.518093	F	F	T	T
Ifi35	1.1777	1.97709	7.41239	0.0254227	0.518093	F	F	F	F
Zxdb	0.4959	4.34126	7.41106	0.0254324	0.518093	T	F	T	T
Scand1	0.423543	4.79586	7.4042	0.0254829	0.518093	F	F	F	F
Thoc2l	-0.415996	4.88702	7.39909	0.0255205	0.518093	F	F	F	F
Chic1	-0.685149	3.31887	7.39879	0.0255226	0.518093	T	T	T	T
Ankrd33b	-0.352165	6.25039	7.396	0.0255432	0.518093	T	F	T	T
Sgpl1	-0.253465	7.02568	7.39439	0.0255551	0.518093	T	F	T	F
Etv1	-0.930899	2.39205	7.38717	0.0256084	0.518093	T	F	T	T
Abcc2	-0.332077	6.32851	7.38647	0.0256136	0.518093	F	F	T	T
Shmt2	0.231249	7.98391	7.38476	0.0256263	0.518093	F	F	T	T
Sap30l	0.360938	5.51872	7.38058	0.0256573	0.518093	F	F	T	T
Zfp703	-0.49934	5.27546	7.38017	0.0256603	0.518093	F	F	T	F
Kcnmb4	-2.991	-0.289469	7.37987	0.0256626	0.518093	T	F	T	F
Dctn2	0.255861	6.82211	7.37141	0.0257254	0.518093	F	F	F	T
Elob	0.274809	6.34826	7.36978	0.0257376	0.518093	T	F	F	F
Cyp4f13	1.03323	1.83858	7.36848	0.0257472	0.518093	F	F	F	F
Sh3bgrl	-0.638741	4.04027	7.36411	0.0257798	0.518093	T	T	F	T
Gap43	-2.46044	0.245278	7.3633	0.0257858	0.518093	F	F	T	F
Fgf8	-2.11254	1.8332	7.36055	0.0258064	0.518093	F	F	T	F
Zfand3	0.32498	5.83472	7.35871	0.0258201	0.518093	T	F	T	F
Med24	0.297981	6.35341	7.35433	0.0258529	0.518093	F	F	F	F
Rpl38	0.232094	8.10307	7.35117	0.0258766	0.518093	F	F	F	F
Pus7	0.288578	6.94488	7.35109	0.0258772	0.518093	F	F	T	F
Slc38a4	0.243797	8.34592	7.34736	0.0259051	0.518174	F	F	T	T
Nostrin	0.460762	4.97117	7.33204	0.0260205	0.520003	F	F	F	F
Clip3	-0.793566	3.44838	7.32263	0.0260917	0.520945	T	F	T	T
4931428F04Rik	-0.530995	4.00755	7.31916	0.026118	0.52099	F	F	F	F
Rpl23a	0.210236	9.17975	7.2995	0.0262677	0.523263	T	F	T	T
Hspb8	0.514729	5.04743	7.29485	0.0263032	0.523263	F	F	T	F
Rgl1	-0.371334	5.37998	7.2947	0.0263043	0.523263	F	F	T	F
Ppie	0.385887	5.1368	7.28165	0.0264044	0.524412	F	F	T	F
Stra6	1.01721	2.82204	7.27839	0.0264295	0.524412	T	F	F	F
Rufy2	-0.406266	4.98668	7.27427	0.0264613	0.524412	T	F	F	T
Celf4	-0.812045	2.41032	7.269	0.026502	0.524412	T	F	T	T
Gm9	0.623304	3.90916	7.26707	0.0265169	0.524412	T	F	F	F
Agl	0.346242	5.62361	7.25963	0.0265745	0.524412	T	F	T	T
Eno1	0.418377	10.9819	7.25845	0.0265837	0.524412	T	T	F	T
Phlda2	0.212596	8.68824	7.25637	0.0265998	0.524412	T	F	F	F
Baiap2	0.44927	5.30963	7.25596	0.0266029	0.524412	F	F	T	F
St3gal6	-0.943158	1.98107	7.25583	0.0266039	0.524412	T	F	T	F
Snn	-0.697902	3.35199	7.2482	0.0266633	0.525104	T	F	T	T
Arf5	0.274946	6.37434	7.22447	0.0268488	0.527613	F	F	T	F
Cchcr1	-0.589376	3.46814	7.22323	0.0268586	0.527613	F	F	F	F
Mdfi	0.471583	5.16743	7.22163	0.0268711	0.527613	F	F	T	F
Trim12a	-6.28343	-1.29384	7.65358	0.026888	0.527613	F	F	T	F
Gm14698	3.11219	1.09029	7.21387	0.0269322	0.528002	F	F	F	T
Loxl2	-0.28757	7.16431	7.20377	0.027012	0.529088	F	F	T	T
Rpl12	0.506854	4.5058	7.19882	0.0270512	0.529321	F	F	F	F
Dbndd2	-1.64889	0.892134	7.19343	0.027094	0.529321	T	F	T	F
Ndufs5	0.446577	5.15243	7.19304	0.0270971	0.529321	F	F	F	F
Plag1	-0.864534	2.3096	7.18789	0.0271381	0.529582	T	F	F	T
Ndufb9	0.302261	5.9929	7.18022	0.0271992	0.529582	F	F	F	F
Fam98c	0.716487	2.95673	7.17986	0.027202	0.529582	T	F	T	F
Pbx4	-2.51223	-0.457608	7.17754	0.0272205	0.529582	F	F	F	F
Gigyf1	-0.272482	6.51954	7.17526	0.0272388	0.529582	T	F	T	T
Thy1	-1.42838	0.972201	7.17299	0.027257	0.529582	T	F	F	T
Pank1	-0.655827	3.19581	7.16309	0.0273364	0.530649	T	F	T	T
Eif5a	0.176132	10.1293	7.15804	0.0273769	0.53096	T	F	T	T
Sall3	-1.33725	4.67876	7.15309	0.0274169	0.53126	T	F	T	T
Pfn1	0.189451	9.62909	7.14762	0.027461	0.53164	T	F	F	F
Hmox1	0.359076	7.41908	7.1385	0.0275348	0.532415	F	F	T	F
C1qbp	0.237708	8.2914	7.1366	0.0275502	0.532415	F	F	F	F
Prkd1	-0.718748	3.43573	7.10368	0.0278189	0.5368	T	F	F	F
H2-T3	5.88189	-1.51348	7.51492	0.0279007	0.5368	F	F	T	F
Mpzl1	0.249762	7.50806	7.09265	0.0279096	0.5368	T	F	T	F
Ets1	-0.473484	5.04426	7.09215	0.0279138	0.5368	T	F	F	T
Hand1	0.341197	8.99087	7.08916	0.0279384	0.5368	T	T	F	T
Echdc1	0.492385	4.07716	7.08637	0.0279615	0.5368	T	F	T	F
Nlgn3	-0.847165	3.12758	7.07633	0.0280447	0.5368	F	F	T	T
Was	0.405599	5.29115	7.07427	0.0280617	0.5368	T	F	T	F
Tcp11	5.90051	-1.51174	7.49117	0.0280791	0.5368	F	F	F	F
Hnrnpu	-0.255079	8.90367	7.07137	0.0280858	0.5368	F	F	T	T
Ndufs8	0.30718	5.80342	7.07128	0.0280866	0.5368	F	F	F	F
Rhox1	0.984022	2.30361	7.07105	0.0280885	0.5368	T	F	T	T
Slc34a3	-1.04363	1.61393	7.06978	0.0280991	0.5368	F	F	F	F
Rpl3	0.187383	10.2466	7.06417	0.0281457	0.5368	F	F	F	F
Tbc1d16	-0.352113	5.4364	7.06385	0.0281484	0.5368	F	F	T	T
Acad11	-0.459384	4.22932	7.05816	0.0281959	0.536854	T	F	T	T
Zfp781	-1.2967	1.52861	7.05536	0.0282193	0.536854	T	F	T	T
Casz1	0.427553	6.2174	7.05247	0.0282434	0.536854	F	F	T	F
Fbln2	-0.566373	3.47367	7.05166	0.0282503	0.536854	F	F	F	F
Capn11	-4.61583	1.05688	7.0436	0.0283178	0.537666	T	F	F	T
Oprl1	-6.0813	-1.43868	7.45429	0.028359	0.537871	T	F	F	T
Dhtkd1	0.493799	4.08481	7.03527	0.0283878	0.537871	T	F	T	T
Fn1	-0.366695	10.0059	7.03347	0.028403	0.537871	T	F	F	F
Pde7b	-4.07129	-1.21697	7.02961	0.0284356	0.537906	F	F	T	T
Msi2	-0.466842	5.95525	7.02738	0.0284545	0.537906	T	T	T	T
Tmem246	-1.26918	1.53374	7.01016	0.0286004	0.538008	F	F	T	F
Gm15128	5.98322	-1.40999	7.42278	0.028601	0.538008	F	F	F	F
Gm14295	-1.64679	2.82442	7.00662	0.0286305	0.538008	F	F	T	T
Maged2	-0.658281	4.90024	7.00602	0.0286357	0.538008	F	F	F	F
Fads6	-1.11358	2.16556	7.00099	0.0286785	0.538008	F	F	F	T
Cenpt	0.379571	5.08145	7.0004	0.0286836	0.538008	F	F	F	F
Pqlc2	-0.36505	5.4756	6.99626	0.0287189	0.538008	T	F	T	F
Chd3	-0.300592	5.92304	6.99299	0.0287469	0.538008	T	F	T	F
Jph1	-0.614542	3.3508	6.99271	0.0287493	0.538008	F	F	F	F
Efemp1	-1.88033	0.23371	6.99059	0.0287674	0.538008	F	F	F	T
Ypel1	-1.44663	0.755915	6.98999	0.0287726	0.538008	T	F	T	F
Amer1	-0.407113	5.3304	6.9879	0.0287905	0.538008	T	F	T	T
Kyat3	0.821693	3.27316	6.98776	0.0287917	0.538008	F	F	F	F
Polr2f	0.330909	5.80083	6.98353	0.028828	0.538008	F	F	F	T
Ndrg2	-1.0938	1.46202	6.98306	0.028832	0.538008	T	F	T	F
Ets2	0.325201	7.61249	6.97906	0.0288664	0.538186	F	F	T	F
H2bc4	0.222269	7.95798	6.95161	0.0291038	0.542146	F	F	F	T
Slc25a5	0.203961	8.8109	6.94765	0.0291382	0.542321	T	T	F	T
Prox1	-0.695057	3.15512	6.94175	0.0291897	0.542813	T	F	T	T
Tk2	-1.11225	2.73993	6.93623	0.0292379	0.543243	F	F	T	T
Slc9a3	0.779163	3.27995	6.92863	0.0293044	0.544014	T	F	T	T
Igsf10	-0.814607	2.30046	6.919	0.029389	0.544725	F	F	T	F
Bmp7	-0.511998	4.8266	6.9135	0.0294375	0.544725	F	F	T	F
Lix1	-1.02552	2.37017	6.91312	0.0294408	0.544725	T	F	F	F
Trap1a	0.289418	6.61416	6.91284	0.0294433	0.544725	F	F	F	F
Wfdc2	0.638425	3.81437	6.90628	0.0295012	0.545331	F	F	F	F
Tspan6	-0.612912	3.78329	6.88738	0.0296689	0.547233	T	F	T	F
Ppp1r13b	0.389387	6.20205	6.88455	0.0296941	0.547233	F	F	F	F
Sdk2	0.548428	5.55587	6.87864	0.0297469	0.547233	F	F	F	F
S1pr5	-3.70502	-0.769549	6.87264	0.0298006	0.547233	T	F	T	T
Elmo1	-0.610111	3.74317	6.87143	0.0298114	0.547233	T	F	T	F
Prdx2	0.308317	7.45317	6.87008	0.0298235	0.547233	T	F	T	F
Tnfrsf22	-0.370065	4.98988	6.86947	0.029829	0.547233	F	F	T	F
Fam117b	-0.40841	5.50761	6.86676	0.0298532	0.547233	T	F	F	T
Twist2	-1.88114	0.46726	6.86511	0.0298681	0.547233	F	F	F	F
Atp5d	0.244488	7.68899	6.86207	0.0298954	0.547233	F	F	T	F
Nphp4	-1.20487	1.93177	6.86119	0.0299033	0.547233	F	F	F	F
Olfr286	-1.766	0.295509	6.86079	0.0299069	0.547233	F	F	F	F
Atp5h	0.319957	6.55459	6.8487	0.0300159	0.547847	F	F	F	F
Gna14	-1.5827	1.11074	6.84556	0.0300443	0.547847	T	F	T	T
Lhx6	-1.32063	2.08846	6.84356	0.0300624	0.547847	T	F	T	T
Olfr571	-0.800407	2.39282	6.83989	0.0300957	0.547847	F	F	F	F
Vmn1r233	-0.983262	1.72706	6.83831	0.03011	0.547847	F	F	F	F
Add3	-0.38688	5.219	6.83787	0.030114	0.547847	T	T	T	T
Ctif	-0.428582	4.54468	6.8375	0.0301173	0.547847	T	F	T	T
Ugt1a1	-5.84556	-1.59404	7.22534	0.0301798	0.548524	F	F	F	T
Gpr146	0.722321	2.69094	6.81424	0.0303293	0.55078	T	F	T	T
Rabgap1l	-0.5591	3.47438	6.80878	0.0303794	0.551112	T	F	T	T
Rab35	0.238647	6.90399	6.80227	0.0304392	0.551112	F	F	T	F
Spsb4	-1.02578	2.21265	6.80038	0.0304566	0.551112	F	F	F	F
S100a6	0.382404	5.6101	6.79812	0.0304774	0.551112	F	F	F	F
Nell2	-2.08965	0.224873	6.79575	0.0304993	0.551112	F	F	F	T
Prxl2c	-0.390133	5.46074	6.79565	0.0305001	0.551112	F	F	T	F
Zfp532	-0.417296	5.45844	6.78765	0.030574	0.551987	T	F	T	F
Zfp128	-1.35118	0.916431	6.78408	0.0306071	0.552104	T	F	T	T
Tnfrsf1b	0.457183	5.09061	6.78036	0.0306416	0.552104	T	F	T	F
Gramd1a	0.396722	4.67064	6.77803	0.0306632	0.552104	T	F	F	T
Tomm40l	-0.527245	3.9361	6.77383	0.0307022	0.552104	F	F	T	F
Btla	-5.8864	-1.56582	7.16003	0.0307267	0.552104	T	F	T	T
Ralgps2	-0.381966	4.96117	6.76842	0.0307526	0.552104	T	F	T	T
Gm14305	-2.82432	1.64967	6.76776	0.0307587	0.552104	T	F	F	T
Ezr	0.21067	9.83609	6.75945	0.0308362	0.552931	F	F	T	F
Frmd6	-0.299239	5.92973	6.75584	0.0308701	0.552931	T	F	T	T
Slc22a5	0.707313	3.61458	6.75464	0.0308813	0.552931	T	F	T	T
Gm128	-2.36437	-0.394639	6.74371	0.0309838	0.553918	F	F	F	F
H2bc21	-1.9365	0.707871	6.73776	0.0310399	0.553918	T	F	F	T
Myrf	-0.649085	5.37529	6.73645	0.0310523	0.553918	F	F	T	T
Ptk6	1.24662	1.27475	6.7339	0.0310764	0.553918	F	F	F	T
Ggct	-0.950757	2.23738	6.72815	0.0311307	0.553918	F	F	T	F
Fbxo34	0.420921	4.81205	6.727	0.0311415	0.553918	T	F	F	T
Stk32a	-2.07678	0.595352	6.72691	0.0311424	0.553918	T	F	T	T
Spc24	-0.257473	6.50224	6.72464	0.0311639	0.553918	F	F	F	F
Gm49358	7.46068	-0.390937	7.10861	0.0311663	0.553918	F	F	F	F
Pla2g4f	2.15216	-0.192196	6.71978	0.03121	0.554054	F	F	F	F
Kcnc4	-3.57514	-0.936796	6.71819	0.0312251	0.554054	F	F	T	F
Kctd12b	-2.34358	0.0822216	6.71069	0.0312964	0.554178	T	F	T	T
Apela	-1.1519	1.75856	6.70852	0.0313171	0.554178	F	F	F	F
Hoxa9	-5.88669	-1.56788	7.0894	0.0313327	0.554178	T	F	F	T
Ddb1	0.171906	10.317	6.70671	0.0313343	0.554178	F	F	F	F
Rufy3	-0.343277	5.5099	6.69605	0.0314363	0.55438	T	F	T	T
St6gal1	-0.793928	3.30974	6.69501	0.0314462	0.55438	T	T	F	T
Akr1a1	0.236939	7.49981	6.69272	0.0314682	0.55438	F	F	F	F
Gm10251	-2.07464	-0.0407471	6.68922	0.0315017	0.55438	F	F	F	F
Cebpb	0.504117	5.48363	6.68668	0.0315262	0.55438	F	F	T	T
Csf1r	-1.4654	2.82102	6.68518	0.0315406	0.55438	T	F	F	F
Nexn	-1.32762	1.15154	6.6841	0.031551	0.55438	F	F	T	F
Galnt12	0.663248	3.63817	6.6833	0.0315587	0.55438	F	F	F	F
Gpr50	-5.78386	-1.63304	7.06155	0.0315758	0.55438	F	F	T	T
Prrt3	-1.98494	-0.0226263	6.67835	0.0316064	0.554467	F	F	F	F
Cers6	-0.366319	5.75923	6.67262	0.0316617	0.554963	T	F	T	F
Mrc2	-1.07443	3.4655	6.66517	0.0317338	0.554963	F	F	F	F
Cdt1	0.241999	7.26492	6.66468	0.0317386	0.554963	T	F	F	F
Zfp503	-1.64783	1.37759	6.66029	0.0317812	0.554963	F	F	T	F
Szrd1	0.445795	5.94642	6.65942	0.0317896	0.554963	T	F	T	F
Grpel2	-0.398852	4.76424	6.65705	0.0318127	0.554963	T	F	T	T
Rps15a	0.227222	8.48047	6.65694	0.0318138	0.554963	T	F	T	T
Olfr774	-1.31449	1.26764	6.65419	0.0318405	0.554981	F	F	F	F
Gabbr2	-2.95357	0.148933	6.6483	0.0318979	0.555536	F	F	F	F
Rragb	-0.974563	1.75213	6.63936	0.0319853	0.556611	F	F	T	F
Nrp1	-0.851276	4.87611	6.63671	0.0320112	0.556615	T	F	T	F
Acvr1b	-0.304848	5.98465	6.63365	0.0320413	0.556691	T	F	F	T
Rpl41	0.211604	10.0194	6.63055	0.0320717	0.556774	F	F	F	F
Ccdc39	5.94978	-1.42744	6.99887	0.0321322	0.556983	T	F	T	F
Hsd17b2	0.455676	4.3249	6.62395	0.0321366	0.556983	F	F	F	F
Rpl36	0.237998	8.37419	6.61672	0.0322079	0.556983	F	F	F	F
Flt3	2.93666	-0.765664	6.61381	0.0322367	0.556983	T	F	F	T
Olfr324	-1.48472	0.854909	6.61167	0.0322578	0.556983	F	F	F	F
Znrf1	-0.36257	5.0549	6.61049	0.0322695	0.556983	T	F	T	T
Cib1	0.368378	5.31302	6.60943	0.03228	0.556983	F	F	F	F
Gal	-3.24285	-0.73556	6.6085	0.0322892	0.556983	F	F	F	F
Alx4	-1.23347	1.65676	6.59784	0.0323951	0.558364	T	F	T	F
AA467197	-1.02347	1.71606	6.58988	0.0324744	0.55923	F	F	F	F
Slc38a6	-0.262524	7.44241	6.58763	0.0324969	0.55923	F	F	T	F
Mphosph9	-0.551969	5.20049	6.58058	0.0325673	0.559998	F	F	T	T
Rin3	-0.323743	6.21566	6.57519	0.0326214	0.560483	F	F	T	F
Rps26	0.22883	8.94503	6.56723	0.0327015	0.560631	F	F	F	F
Epm2aip1	-0.350322	5.21499	6.56554	0.0327184	0.560631	T	T	T	T
Maneal	-2.84288	-0.400185	6.5648	0.0327258	0.560631	F	F	T	F
Spink1	-0.321526	6.40058	6.56405	0.0327334	0.560631	F	F	F	T
Bmp6	-0.404632	4.6718	6.55918	0.0327826	0.56103	F	F	T	F
Ly6e	-0.385905	4.97634	6.55409	0.032834	0.56143	F	F	T	F
Gpi1	0.224942	8.77002	6.55175	0.0328578	0.56143	F	F	T	F
Nedd4	-0.234184	9.87129	6.5442	0.0329343	0.562294	T	F	T	T
Fgf15	-0.7706	4.20218	6.53601	0.0330177	0.562562	F	F	F	F
Gm2237	-0.803454	2.55848	6.53563	0.0330215	0.562562	F	F	F	F
Cyp2s1	-0.665276	3.28394	6.53502	0.0330278	0.562562	T	F	F	T
Evi5	-0.252402	6.9768	6.53005	0.0330785	0.562983	T	F	T	T
Tmem242	0.367164	5.39898	6.52099	0.0331712	0.564118	F	F	T	T
Psmb11	-0.756033	2.51124	6.51728	0.0332092	0.564322	T	F	T	F
Exph5	-1.45354	0.773566	6.50897	0.0332946	0.565135	F	T	T	T
Btbd16	-1.9737	-0.084798	6.50735	0.0333113	0.565135	F	F	T	F
Trim46	-0.810802	2.63165	6.50127	0.0333741	0.565135	F	F	T	F
Olfr912	-1.17015	1.20127	6.49672	0.0334211	0.565135	F	F	F	F
Cops7a	0.318119	6.99133	6.49583	0.0334303	0.565135	F	F	F	F
C3ar1	-2.34078	1.42604	6.49546	0.0334341	0.565135	F	F	T	F
Prss41	-1.23841	1.18553	6.49037	0.0334869	0.565135	T	F	F	T
Zfp101	-0.389607	4.71767	6.48614	0.0335308	0.565135	T	F	F	F
Rnf126	0.239129	7.28162	6.48421	0.0335508	0.565135	F	F	F	F
Asxl1	-0.26919	7.38205	6.48372	0.033556	0.565135	T	F	F	F
Nub1	0.402769	6.94057	6.48366	0.0335566	0.565135	T	F	T	T
Asb4	-1.07652	3.31622	6.47546	0.033642	0.565135	T	F	F	F
Gm7030	5.74487	-1.59493	6.83127	0.0336831	0.565135	F	F	F	F
Clec2h	-1.66844	0.537264	6.46605	0.0337404	0.565135	T	F	T	T
Zfp952	-0.738824	3.16387	6.46404	0.0337615	0.565135	F	F	F	F
Rps25	0.214856	8.75853	6.45516	0.0338547	0.565135	F	F	F	F
Elp1	0.217074	7.93099	6.45449	0.0338617	0.565135	F	F	F	F
Endog	0.494523	3.86838	6.45253	0.0338824	0.565135	F	F	F	F
Rnf165	-1.06994	1.82527	6.4469	0.0339417	0.565135	F	F	T	T
Teddm1b	-1.29234	1.12435	6.44673	0.0339434	0.565135	T	F	T	T
Yars	0.224972	7.50559	6.44641	0.0339469	0.565135	F	F	T	F
Tpst2	0.340262	5.63275	6.44381	0.0339743	0.565135	F	F	F	F
Rpl32	0.216222	9.05113	6.44277	0.0339853	0.565135	F	F	F	F
Acot4	-0.687006	3.19131	6.4425	0.0339881	0.565135	T	F	F	F
Tub	-2.01042	0.333373	6.44223	0.033991	0.565135	T	F	T	F
Hcn4	-1.65492	0.284134	6.43644	0.0340523	0.565135	F	F	T	F
Gm21778	-7.01521	-0.741666	6.78859	0.0340935	0.565135	F	F	F	F
Notch1	-0.642503	5.45358	6.4321	0.0340983	0.565135	T	F	F	F
Rcbtb1	-0.340059	5.7658	6.43144	0.0341054	0.565135	T	F	T	T
Nop16	0.277533	6.54462	6.42236	0.0342019	0.565135	F	F	F	F
Itpka	2.05419	-0.0462325	6.42217	0.0342039	0.565135	F	F	F	F
Olfr767	-0.519115	3.83916	6.42202	0.0342055	0.565135	F	F	F	F
Olfr904	-1.24161	1.12571	6.42154	0.0342107	0.565135	F	F	F	F
Gm20075	-1.42681	1.09492	6.41702	0.0342588	0.565135	F	F	F	F
Zcchc12	-1.22859	1.46735	6.41403	0.0342907	0.565135	T	T	T	T
Klf15	-0.760945	2.69552	6.41323	0.0342993	0.565135	F	F	F	F
Gale	0.358194	5.17652	6.41279	0.034304	0.565135	F	F	F	F
Rhox4a2	7.28143	-0.542179	6.76335	0.0343392	0.565135	F	F	F	F
Hba-a1	2.11968	1.79874	6.40939	0.0343404	0.565135	F	F	F	F
Tshz3	-1.05456	1.59679	6.40896	0.034345	0.565135	F	F	F	F
H1f5	0.198596	8.65769	6.40891	0.0343456	0.565135	F	F	F	F
Hoxa1	-0.786778	2.91124	6.40833	0.0343517	0.565135	T	F	F	F
Selenoo	0.696195	2.82041	6.40325	0.0344063	0.56518	T	T	T	F
H2ac7	0.282097	7.7596	6.39825	0.03446	0.56518	F	F	F	F
Gfod2	-0.448196	4.1914	6.39478	0.0344973	0.56518	F	F	F	T
Amot	-0.228145	9.96846	6.39391	0.0345067	0.56518	T	F	T	T
Enkd1	0.882846	3.13312	6.39373	0.0345086	0.56518	F	F	T	F
Cdk20	1.38293	1.30533	6.39352	0.0345108	0.56518	F	F	F	F
Relb	-0.880535	2.31216	6.39015	0.0345472	0.565316	F	F	F	F
Prss50	-0.797073	2.96678	6.38792	0.0345713	0.565316	F	F	F	F
Hspb1	0.406885	7.09966	6.38013	0.0346556	0.565599	T	F	F	T
Mark4	-0.367305	5.3487	6.379	0.0346678	0.565599	F	F	T	F
Cpped1	0.450777	4.12257	6.37869	0.0346711	0.565599	T	F	T	F
Ercc3	0.2781	5.93082	6.3766	0.0346938	0.565599	F	F	F	T
B3gnt7	0.295862	5.90929	6.37428	0.034719	0.565599	T	F	T	F
Esyt1	0.252384	6.44258	6.37113	0.0347533	0.565732	T	F	F	T
Gsto1	0.983103	7.11542	6.36826	0.0347844	0.565815	F	F	F	F
Car8	-0.790484	2.35157	6.3656	0.0348133	0.565847	T	F	T	F
Dll4	-1.09374	4.43007	6.36163	0.0348567	0.565847	F	F	F	F
Atg9b	-1.87219	0.143246	6.36089	0.0348647	0.565847	F	F	F	F
Ass1	0.371793	7.15381	6.3561	0.0349171	0.566273	F	F	F	F
Ehmt2	0.208622	8.16111	6.35221	0.0349597	0.56654	F	F	F	F
Aplnr	-0.557289	5.33077	6.34746	0.0350117	0.56696	T	F	T	T
Plac8	0.492274	6.23865	6.34153	0.0350769	0.567591	F	F	F	F
Rhpn2	-0.343805	5.4065	6.33617	0.0351359	0.568122	T	F	T	F
Pcolce2	-1.30781	0.846846	6.32554	0.0352533	0.569596	T	F	F	T
Pcnp	-0.388187	6.20248	6.31307	0.0353917	0.570971	T	F	T	F
Scn9a	-5.71006	-1.67878	6.65352	0.0354355	0.570971	T	F	F	T
Arhgap23	0.275651	6.91144	6.30701	0.0354591	0.570971	F	F	T	F
Esyt3	0.579894	3.99038	6.30588	0.0354717	0.570971	T	F	T	T
Hdhd3	-1.28028	1.40416	6.30502	0.0354813	0.570971	F	F	F	F
Tpbg	-1.11586	3.68188	6.30089	0.0355275	0.570971	T	F	F	F
Lrguk	-1.02482	1.69658	6.3005	0.0355318	0.570971	T	F	T	T
Prkag1	0.304263	5.61914	6.29304	0.0356154	0.570971	F	F	F	F
Mettl5	-0.901493	2.75997	6.28968	0.035653	0.570971	T	F	F	T
Lyz2	2.12645	0.488306	6.28854	0.0356659	0.570971	F	F	F	T
Ctla2a	-0.70269	3.9612	6.288	0.035672	0.570971	F	F	T	F
Mtss1	-0.451225	4.96035	6.28433	0.0357132	0.570971	T	F	F	F
Acsl6	-1.01135	1.67332	6.28269	0.0357317	0.570971	T	F	F	T
Prl3d1	-1.91917	7.52135	6.28263	0.0357324	0.570971	F	F	F	F
Zfp944	-0.717238	2.85108	6.28254	0.0357334	0.570971	F	F	T	T
Lpar1	-0.276074	6.06503	6.277	0.0357958	0.571547	F	F	T	F
Slc30a2	0.467305	5.12628	6.26954	0.0358802	0.572087	F	F	F	F
Pygl	0.564159	4.31236	6.26833	0.0358938	0.572087	T	T	F	T
Ugt1a2	-5.97911	-1.50775	6.60745	0.0359088	0.572087	F	F	F	T
Anxa2	0.469054	6.8247	6.25864	0.0360037	0.573178	F	F	F	F
Cavin4	-0.896236	2.07519	6.25562	0.036038	0.573304	F	F	T	T
Arsj	-4.33735	-1.0237	6.24967	0.0361059	0.573962	T	F	F	T
Mrps10	0.414585	4.55755	6.24701	0.0361362	0.574023	F	F	F	F
Dgkk	-0.414676	5.33415	6.24363	0.0361749	0.574217	T	F	T	T
Wdr1	0.226465	8.44894	6.23979	0.0362188	0.574494	T	F	T	F
Pomt1	0.539888	3.91047	6.23342	0.0362919	0.574929	F	F	F	F
Zmynd10	-6.89886	-0.828573	6.5673	0.036328	0.574929	F	F	F	F
Tmem204	5.84784	-1.56927	6.56286	0.0363747	0.574929	T	F	F	F
Fam131b	-1.6084	0.738902	6.22453	0.0363941	0.574929	F	F	T	F
Itgb8	-2.12594	0.940361	6.22101	0.0364347	0.574929	T	F	T	T
Cdkl4	1.32432	0.81242	6.2207	0.0364382	0.574929	T	T	T	T
Zswim6	-0.89379	2.95632	6.21983	0.0364483	0.574929	T	F	F	F
Ripor2	-0.706481	2.73264	6.21704	0.0364806	0.574929	F	F	T	F
Rps15	0.217012	9.02454	6.21117	0.0365485	0.574929	F	F	F	F
Calhm2	-1.96264	-0.11132	6.20881	0.0365758	0.574929	T	F	T	T
Mknk1	0.449785	4.27234	6.20838	0.0365808	0.574929	F	F	F	F
Tcf7	-0.287317	6.18712	6.20576	0.0366113	0.574929	F	F	F	F
Napb	7.16248	-0.640408	6.54041	0.0366123	0.574929	T	F	F	F
Hspa1b	-0.5332	4.29439	6.2051	0.0366189	0.574929	T	F	F	T
Glrx5	0.259814	6.15926	6.2014	0.0366619	0.574929	T	F	F	T
Cd68	-0.900673	1.9005	6.19505	0.0367358	0.574929	F	F	F	F
Atp2a3	0.522539	4.47254	6.19044	0.0367896	0.574929	T	F	F	T
Gm11127	1.44579	1.46232	6.18941	0.0368017	0.574929	F	F	F	F
Poglut3	-0.338872	5.36963	6.1892	0.0368041	0.574929	T	F	F	T
Scyl3	0.40314	4.7264	6.1887	0.03681	0.574929	T	F	F	F
Ift81	-0.733603	2.4471	6.1862	0.0368392	0.574929	F	F	F	F
Ndel1	-0.280364	5.85587	6.18579	0.036844	0.574929	T	F	T	F
Itgav	-0.545692	7.09825	6.18254	0.036882	0.574929	T	F	T	F
Trim3	0.426353	4.32476	6.18235	0.0368843	0.574929	F	F	F	F
Nr2f2	0.44279	5.13867	6.17801	0.0369352	0.574929	T	F	T	F
Serpinb6b	0.761247	3.882	6.17797	0.0369357	0.574929	F	F	F	T
Ift74	-0.574527	3.41821	6.17438	0.0369778	0.57505	F	F	T	F
Celsr3	-1.01436	2.504	6.16929	0.0370377	0.57505	F	F	T	F
Wasf1	-0.771037	3.78436	6.16705	0.0370641	0.57505	T	F	F	T
Rbm26	-0.249396	7.21674	6.16508	0.0370874	0.57505	T	F	T	T
Pate12	5.69843	-1.64242	6.49376	0.0371123	0.57505	F	F	F	F
Kirrel	-0.387585	5.91339	6.16215	0.037122	0.57505	T	F	T	T
Rpl7a	0.176944	10.2424	6.16155	0.0371291	0.57505	T	F	F	T
Car13	-1.11794	1.38838	6.15829	0.0371676	0.575235	T	T	F	T
Ptprd	-0.778606	2.5875	6.15442	0.0372134	0.575534	T	F	T	T
Rnd1	-0.646807	2.9028	6.14176	0.0373638	0.577448	F	F	T	F
Gm18336	3.86677	-1.22848	6.12992	0.0375053	0.579222	F	F	F	F
Map3k9	-0.483321	4.08585	6.12554	0.0375577	0.579276	T	F	T	T
Akap8	0.332827	6.251	6.12516	0.0375623	0.579276	T	F	F	F
Nanog	-1.2246	2.37481	6.11513	0.0376829	0.580259	F	F	F	F
Ifih1	1.22675	1.44605	6.11307	0.0377076	0.580259	T	T	T	T
Leng8	-0.251305	7.11754	6.11271	0.0377119	0.580259	F	F	T	F
Zfp961	-0.438737	4.36079	6.10823	0.037766	0.580259	F	F	F	T
Cdk1	0.230532	7.12376	6.10656	0.0377862	0.580259	T	F	T	T
Hapln1	-0.400255	4.70979	6.09917	0.0378756	0.580259	T	T	T	T
Eef1g	0.17126	10.1229	6.09809	0.0378886	0.580259	F	F	F	F
H2-Q4	0.970578	2.89524	6.09541	0.0379212	0.580259	F	F	T	T
Trh	-2.06491	1.7121	6.09227	0.0379593	0.580259	F	F	F	F
Sall2	-0.559127	3.95087	6.08957	0.0379921	0.580259	F	F	T	F
H2bc12	0.206258	8.78587	6.08828	0.0380078	0.580259	F	F	F	T
Pdzrn3	-0.629408	3.56059	6.0875	0.0380173	0.580259	T	F	F	T
Ebf1	-1.18174	1.32761	6.08719	0.0380211	0.580259	F	F	T	T
Olfr273	-3.14656	-0.4604	6.087	0.0380234	0.580259	F	F	F	F
Zkscan3	-0.436057	4.95895	6.08498	0.0380481	0.580259	T	F	F	F
Tyw3	-0.549456	3.41959	6.08448	0.0380542	0.580259	F	F	T	T
Strap	0.233617	7.79637	6.07726	0.0381423	0.581125	T	T	T	T
Ocrl	-0.257644	6.32642	6.0743	0.0381785	0.581125	T	F	T	F
Gys1	0.291738	6.76686	6.06831	0.0382519	0.581125	T	F	F	T
Acox2	-4.13074	-1.13283	6.06316	0.0383152	0.581125	T	F	T	T
Disc1	-0.945642	1.66334	6.05832	0.0383747	0.581125	F	F	T	T
Zbtb5	-0.537997	3.54581	6.05182	0.038455	0.581125	T	F	T	T
Skida1	-0.74069	2.36194	6.05158	0.0384579	0.581125	T	F	F	T
Wdr83os	0.441663	4.4943	6.05041	0.0384724	0.581125	F	F	T	T
Sgk3	-0.299756	6.10195	6.0484	0.0384973	0.581125	T	F	F	F
Smco1	-0.66982	3.70787	6.04496	0.0385398	0.581125	F	T	T	T
Arhgef39	0.640269	3.3787	6.0443	0.0385479	0.581125	T	F	F	F
Abcb9	0.917481	1.8798	6.04269	0.0385679	0.581125	F	F	F	F
Fbxo6	0.443993	4.65209	6.04185	0.0385783	0.581125	F	F	F	F
Adamts15	-0.994071	1.74763	6.03976	0.0386043	0.581125	T	F	F	T
Pid1	-0.468443	4.14982	6.03836	0.0386217	0.581125	T	F	F	T
Zp1	1.64354	0.256068	6.03713	0.0386369	0.581125	F	F	F	F
Gpc3	-0.363213	8.66943	6.03462	0.0386681	0.581125	F	F	F	F
Tbc1d10b	0.245231	7.1541	6.03329	0.0386848	0.581125	F	F	F	F
Fscn1	-0.230026	8.56951	6.0295	0.0387319	0.581125	F	F	T	F
Adamts17	-0.95218	2.60952	6.02862	0.0387429	0.581125	T	F	T	T
Crabp1	-1.12119	2.53569	6.02811	0.0387493	0.581125	F	F	F	F
Trmt9b	-1.13212	1.21283	6.02719	0.0387608	0.581125	F	F	T	F
Klhl23	-0.827695	2.54532	6.02653	0.038769	0.581125	T	F	T	T
Zfp414	0.450068	4.05999	6.02396	0.038801	0.581125	F	F	T	F
Gm39653	-5.6279	-1.72991	6.34114	0.0388114	0.581125	F	F	F	F
Jade2	-0.557973	3.64536	6.02205	0.038825	0.581125	T	F	F	F
Irf4	3.40372	-0.879778	6.02128	0.0388345	0.581125	T	F	F	T
Gm49345	-6.80195	-0.911159	6.33514	0.0388802	0.581407	F	F	F	F
Mrps28	0.366889	4.82462	6.00808	0.0390001	0.581976	F	F	F	F
Zfp938	6.7569	-0.808263	6.32355	0.0390136	0.581976	F	F	F	F
Gjc3	-0.748605	2.3386	6.0048	0.0390414	0.581976	T	F	T	T
Myo1d	0.458179	5.73301	6.00084	0.0390912	0.581976	T	F	T	F
Slc14a1	1.69337	0.418816	5.98946	0.0392351	0.581976	T	F	T	T
Olfr1124	-0.734982	2.65788	5.98778	0.0392564	0.581976	F	F	F	F
Lgals3bp	0.889106	1.96482	5.98451	0.0392979	0.581976	F	F	F	F
Col4a6	-0.93274	2.30721	5.98309	0.039316	0.581976	F	F	F	F
Rps6ka5	-1.12004	1.34438	5.97785	0.0393826	0.581976	F	F	T	T
Osr1	-3.16167	-0.769833	5.97588	0.0394077	0.581976	F	F	T	F
Kcnk5	0.416389	4.48324	5.9741	0.0394304	0.581976	T	F	F	F
Bach2	-0.773552	3.53986	5.97395	0.0394322	0.581976	F	F	T	F
Asap2	-0.446382	4.28202	5.97339	0.0394394	0.581976	F	F	F	F
Myrip	2.97603	-0.778213	5.97222	0.0394544	0.581976	T	F	F	F
Mesp2	-3.89669	-1.33621	5.97173	0.0394606	0.581976	F	F	T	F
Pif1	0.525177	4.38501	5.96867	0.0394997	0.581976	F	F	T	F
Naa16	-0.431402	4.80057	5.96779	0.0395109	0.581976	T	F	T	T
Gdap2	0.380196	4.97899	5.96747	0.039515	0.581976	T	F	T	T
Hk1	0.531244	5.68573	5.96742	0.0395156	0.581976	F	F	F	T
Lix1l	-0.698842	2.886	5.96688	0.0395226	0.581976	F	F	T	F
Xlr5a	0.911405	3.51519	5.96602	0.0395335	0.581976	F	F	T	F
Runx1t1	-0.844147	2.2884	5.96546	0.0395407	0.581976	T	F	T	T
Zfp706	0.236297	7.4444	5.96546	0.0395407	0.581976	T	F	T	T
Olfr1310	-0.89191	2.00698	5.95891	0.0396247	0.581976	F	F	F	F
Grb2	0.290424	7.40797	5.95629	0.0396583	0.581976	T	F	T	F
Epha4	-1.3186	3.32819	5.9558	0.0396646	0.581976	T	F	T	T
Loxl1	-1.62612	0.821464	5.95295	0.0397012	0.581976	F	F	F	F
Hbb-bs	1.02486	3.34416	5.95187	0.0397151	0.581976	F	F	F	F
Prxl2a	-0.541232	4.45966	5.94105	0.0398547	0.581976	F	F	F	F
Sh3kbp1	-0.772541	3.24575	5.93998	0.0398685	0.581976	T	F	T	T
Tecpr1	0.414123	4.48832	5.9394	0.039876	0.581976	F	F	T	F
Rarg	-0.52029	4.86096	5.9387	0.0398851	0.581976	F	F	T	F
Pecam1	-1.1848	5.94386	5.93678	0.0399099	0.581976	F	F	F	F
Kcnj3	-3.93376	-1.26807	5.93668	0.0399112	0.581976	T	F	T	F
Svil	0.235857	6.5506	5.93588	0.0399216	0.581976	T	T	F	T
2310022A10Rik	0.289165	5.76551	5.93287	0.0399606	0.581976	T	F	F	T
Olfr1161	-5.6044	-1.74404	6.24058	0.0399862	0.581976	F	F	F	F
Nmrk2	-1.20578	0.976538	5.93047	0.0399917	0.581976	T	F	T	T
Mogat2	-0.339363	6.53387	5.93025	0.0399946	0.581976	T	F	F	T
Rtl1	-1.60372	0.386772	5.92139	0.0401098	0.581976	F	F	F	F
Pate9	-2.77845	-0.838161	5.91962	0.0401328	0.581976	T	F	F	F
Rps3a1	0.171606	9.74432	5.91845	0.0401481	0.581976	F	F	F	F
Gpr161	-1.01638	2.33777	5.91534	0.0401887	0.581976	F	F	T	T
Cpne8	-0.445299	4.22508	5.91312	0.0402178	0.581976	T	T	T	T
Zfp866	-0.34992	4.98882	5.90982	0.0402609	0.581976	T	F	T	T
Rad51d	-1.42072	2.78867	5.90747	0.0402917	0.581976	T	F	T	T
Gtf2f1	0.246016	6.39522	5.90472	0.0403277	0.581976	F	F	F	F
Cited1	0.37662	7.71259	5.9034	0.0403451	0.581976	F	F	F	F
Tmem151b	-1.59626	0.869949	5.90271	0.0403541	0.581976	F	F	F	F
Wdr75	0.254156	6.78119	5.90189	0.0403648	0.581976	F	F	F	T
Ccdc194	-3.19616	-1.16549	5.89891	0.040404	0.581976	F	F	T	F
Alg1	-0.376139	4.65088	5.89854	0.0404089	0.581976	F	F	F	F
Atrx	-0.365001	8.08202	5.89637	0.0404375	0.581976	T	F	F	T
Atp5mpl	0.320703	5.36782	5.89545	0.0404495	0.581976	F	F	F	T
Tep1	0.371758	4.70905	5.88982	0.0405238	0.581976	F	F	F	F
Zfp445	-0.231179	6.64548	5.88762	0.0405528	0.581976	T	F	T	T
Hhex	-0.633919	3.03558	5.88628	0.0405706	0.581976	T	F	T	F
Phf6	-0.594218	4.17372	5.88193	0.0406281	0.581976	T	F	F	F
Auts2	0.286169	6.35899	5.88058	0.040646	0.581976	T	F	T	F
Slc7a8	-0.347581	7.69737	5.87976	0.0406569	0.581976	T	F	T	T
Eml2	0.438442	4.87847	5.87855	0.0406729	0.581976	F	F	F	F
Atoh8	-1.20405	1.17275	5.87483	0.0407222	0.581976	F	F	T	F
Alox15	-3.12168	-0.430902	5.87314	0.0407447	0.581976	F	F	F	F
A030005L19Rik	-2.51167	-0.660688	5.87051	0.0407796	0.581976	F	F	F	F
Nsun2	0.199775	8.84759	5.86875	0.0408031	0.581976	T	F	T	F
Rassf4	0.347312	5.20923	5.86751	0.0408196	0.581976	T	F	T	T
Dynlt1c	1.25757	1.42883	5.86462	0.0408582	0.581976	T	F	F	F
Klhl42	0.356449	5.54705	5.86414	0.0408646	0.581976	T	F	T	T
Ecm2	-5.58702	-1.75453	6.16491	0.0409007	0.581976	T	F	T	T
Ippk	-0.395512	5.3854	5.85788	0.0409481	0.581976	F	F	F	F
Krt18	0.231289	9.24737	5.85715	0.0409579	0.581976	F	F	F	F
Pdlim1	0.258487	6.40148	5.85715	0.0409579	0.581976	T	F	F	T
Thoc6	0.365277	4.83837	5.85464	0.0409915	0.581976	F	F	F	F
Mxra8	-0.572877	3.34937	5.85399	0.0410003	0.581976	F	F	F	T
Gm5891	-3.33526	-0.99741	5.84972	0.0410575	0.581976	F	F	F	F
Tbc1d32	-1.1369	2.02996	5.84666	0.0410986	0.581976	T	F	F	T
Riok1	0.31524	5.33218	5.84629	0.0411036	0.581976	F	F	F	F
Tap1	0.808222	2.20556	5.84611	0.041106	0.581976	T	F	F	F
Map1a	-0.782563	3.40627	5.84571	0.0411113	0.581976	T	F	F	F
Map4	0.21302	8.24386	5.84555	0.0411135	0.581976	T	F	T	T
Gm3500	-6.71386	-0.979546	6.14463	0.0411505	0.581976	F	F	F	F
Peg3	-0.219418	10.0858	5.84219	0.0411586	0.581976	T	F	F	T
1700031F05Rik	1.39953	0.657587	5.84183	0.0411636	0.581976	F	F	F	F
Sec61b	0.291343	5.84916	5.84022	0.0411853	0.581976	F	F	F	F
Pfpl	-1.85841	7.34103	5.83857	0.0412074	0.581976	F	F	F	F
Lrrc20	0.478431	4.00039	5.83715	0.0412266	0.581976	T	F	T	T
Zmym4	-0.231636	6.74496	5.83001	0.0413231	0.58296	F	F	T	F
Dtx1	1.0743	1.31979	5.82664	0.0413687	0.583216	F	F	T	F
Cyp4f39	1.52539	0.403724	5.82469	0.0413951	0.583216	T	F	F	T
Rfx5	-0.50558	3.53943	5.81642	0.0415074	0.583861	F	F	T	F
Cd276	0.603618	5.26411	5.80968	0.0415993	0.583861	T	F	T	T
Acp7	-1.83905	0.144962	5.80946	0.0416023	0.583861	F	F	F	F
Recql	-0.348065	5.08883	5.80845	0.0416161	0.583861	T	F	T	T
Aldh18a1	0.257506	7.62273	5.80766	0.0416269	0.583861	T	F	T	T
Gba2	0.339568	5.64371	5.80685	0.0416379	0.583861	F	F	F	F
Rab39b	-1.97173	-0.0470188	5.8059	0.0416509	0.583861	T	F	T	T
Pigyl	-0.552792	4.03467	5.80551	0.0416563	0.583861	F	F	F	F
Zfp993	0.558617	4.20286	5.79895	0.041746	0.584391	F	F	F	F
Xlr4a	0.96627	3.07137	5.79764	0.0417639	0.584391	T	T	F	T
Zfp365	-2.80343	0.0282451	5.79684	0.0417749	0.584391	F	F	T	F
Catsperz	5.63501	-1.68852	6.09197	0.0418082	0.584479	F	F	F	F
Slc6a9	0.697249	3.0314	5.78829	0.0418924	0.585279	F	F	T	F
Pkd2l2	-0.856432	1.9545	5.78411	0.04195	0.585706	F	F	F	F
Als2	0.258854	6.25539	5.78143	0.041987	0.585831	F	F	T	F
Vars2	-0.36778	5.20449	5.77704	0.0420477	0.585831	F	F	T	T
Usp44	-1.21861	1.27566	5.77585	0.0420642	0.585831	T	F	T	T
Tmem200a	-1.87075	0.0173438	5.77435	0.0420849	0.585831	T	F	T	T
Aldh1a3	-0.588538	3.09047	5.77353	0.0420963	0.585831	T	F	T	F
Grrp1	-1.10304	1.89718	5.76999	0.0421454	0.585831	T	F	F	T
Syt7	-0.691248	2.65831	5.76814	0.042171	0.585831	F	F	T	T
Fgf13	-0.888116	1.76378	5.76641	0.042195	0.585831	F	F	F	T
AI661453	0.400376	7.4667	5.7659	0.0422021	0.585831	T	F	T	F
Mpeg1	1.87498	0.126055	5.75897	0.0422985	0.586232	F	F	T	F
Cox7a2	0.24033	6.375	5.75889	0.0422996	0.586232	F	F	F	T
Capzb	0.217931	7.68751	5.75779	0.042315	0.586232	F	F	T	F
Sphkap	-5.59848	-1.74835	6.0498	0.0423447	0.586232	T	F	F	F
Rpl28	0.190196	8.72225	5.75305	0.0423812	0.586232	F	F	F	F
Zscan18	-0.712124	2.54582	5.75066	0.0424145	0.586232	F	F	T	F
Wdr62	0.503325	5.48856	5.74846	0.0424454	0.586232	F	F	F	F
Tmppe	0.34646	5.3346	5.74383	0.0425102	0.586232	F	F	T	T
Hebp2	0.794214	2.3619	5.73805	0.0425914	0.586232	T	F	F	F
Prom2	-0.983331	4.65476	5.73492	0.0426354	0.586232	T	F	F	T
Alpl	-0.431962	4.63424	5.7345	0.0426413	0.586232	F	F	F	F
Capn1	0.416273	6.79951	5.73201	0.0426764	0.586232	F	F	F	F
Ugt1a6b	2.05847	0.318751	5.73065	0.0426955	0.586232	F	F	F	T
Syngr3	1.26406	0.862007	5.72919	0.0427162	0.586232	F	F	T	F
Cyb561d2	0.475046	4.05753	5.72844	0.0427266	0.586232	F	F	T	F
Arl2bp	0.333738	5.73762	5.72463	0.0427804	0.586232	T	F	T	T
Gm14399	-1.20926	2.16476	5.72349	0.0427966	0.586232	F	F	F	F
Ugt1a6a	-1.15726	1.43461	5.72231	0.0428133	0.586232	F	F	F	T
Vmn1r183	-0.540592	3.26802	5.72135	0.0428268	0.586232	F	F	F	F
Tatdn3	0.959149	1.82537	5.71736	0.0428834	0.586232	T	F	T	F
Hs6st2	-0.544298	3.84514	5.71601	0.0429026	0.586232	T	F	T	F
Cs	0.194586	8.62116	5.71599	0.0429029	0.586232	F	F	F	F
Fis1	0.320129	5.36055	5.71382	0.0429336	0.586232	F	F	F	F
Oas1a	1.1537	3.07843	5.7135	0.0429382	0.586232	F	F	F	T
Fabp3	0.366174	6.90614	5.71294	0.0429462	0.586232	F	F	T	F
Mid1ip1	-0.497713	3.88185	5.71176	0.0429629	0.586232	T	F	F	F
Eral1	0.420544	4.50094	5.7093	0.0429979	0.586232	F	F	T	F
Gm4841	-2.03305	-0.094672	5.70673	0.0430345	0.586232	F	F	F	F
Kcnk1	0.40473	4.93594	5.70632	0.0430403	0.586232	T	F	F	T
Aifm3	0.559259	3.48536	5.70609	0.0430436	0.586232	F	F	F	F
Cdc42ep3	0.605417	3.1612	5.70367	0.0430781	0.586232	F	F	F	T
Cdhr1	1.74453	0.309414	5.70195	0.0431027	0.586232	T	F	T	T
Kcnh5	-5.5468	-1.77843	5.98188	0.0432277	0.586232	F	F	F	T
Klhl14	-5.5468	-1.77843	5.98188	0.0432277	0.586232	F	F	T	T
Psen1	0.239184	6.89989	5.69214	0.0432429	0.586232	F	F	T	F
Antxr2	-1.00281	3.52067	5.68863	0.0432933	0.586232	F	F	F	T
2610008E11Rik	-0.527665	3.72792	5.6885	0.0432951	0.586232	F	F	T	F
Igf2	0.189633	10.7116	5.68829	0.0432981	0.586232	T	F	T	F
Dnase1l2	-2.89715	-0.21563	5.68809	0.043301	0.586232	F	F	F	T
Eif1ax	-0.292703	5.64557	5.6865	0.0433239	0.586232	F	F	T	T
Cd40	-0.638257	2.89489	5.68539	0.0433398	0.586232	T	F	T	T
Ghitm	0.233325	6.92588	5.68353	0.0433665	0.586232	T	T	F	T
Gm11808	0.211682	8.01342	5.67514	0.0434873	0.586704	F	F	F	F
Rpp14	0.320751	5.48323	5.67172	0.0435368	0.586704	F	F	F	T
Zfp975	-0.541478	3.37911	5.66993	0.0435626	0.586704	T	F	F	T
Rnpepl1	0.34912	5.74541	5.66829	0.0435863	0.586704	F	F	T	T
Pck2	-0.436604	4.19945	5.66638	0.0436141	0.586704	T	F	T	T
Vps13a	-0.324748	5.75681	5.66472	0.0436381	0.586704	T	F	T	T
Atp5b	0.160867	10.1878	5.66208	0.0436764	0.586704	F	F	F	F
F5	-1.27626	2.27144	5.65922	0.0437179	0.586704	F	F	T	F
Cep164	0.225783	7.46073	5.65815	0.0437335	0.586704	F	F	T	F
Ctss	3.92436	-1.21891	5.65797	0.0437361	0.586704	F	F	F	F
E2f2	0.440791	4.32198	5.65448	0.0437868	0.586704	F	F	T	F
Ldlrap1	0.411827	5.84448	5.65322	0.0438052	0.586704	F	F	T	T
Col25a1	2.7309	-0.846707	5.65293	0.0438094	0.586704	T	F	T	T
Olfr95	-0.821673	2.25393	5.65273	0.0438124	0.586704	F	F	F	F
Pagr1a	1.59691	3.60288	5.65223	0.0438196	0.586704	T	F	F	F
Twsg1	-0.353014	5.47321	5.6495	0.0438595	0.586704	T	F	T	T
Arhgap33os	-5.63231	-1.72599	5.93424	0.0438614	0.586704	F	F	F	F
Bdh1	0.515796	3.5237	5.64634	0.0439056	0.586932	F	F	T	F
Col5a1	-0.689558	5.17666	5.64308	0.0439532	0.587001	F	F	F	F
Pex5l	1.74816	0.0874081	5.64229	0.0439649	0.587001	F	F	F	T
Pax2	-2.51201	-0.662318	5.64015	0.0439961	0.587056	F	F	T	F
Dclre1a	0.419005	4.18656	5.63615	0.0440548	0.587278	T	F	F	T
Cgnl1	-0.279999	7.96866	5.63533	0.0440668	0.587278	T	F	T	T
Adm	-1.18691	8.89211	5.63058	0.0441366	0.587846	T	F	T	F
Gm4356	-1.6351	0.22684	5.62776	0.0441781	0.588038	F	F	F	F
Ckmt1	0.844101	2.04995	5.62269	0.0442528	0.58867	F	F	F	F
Hbb-bh1	2.4099	5.68581	5.61991	0.0442938	0.588785	F	F	F	F
Hoxd10	-2.09994	-0.295535	5.61753	0.044329	0.588785	F	F	F	F
Omd	1.81941	-0.0873571	5.6166	0.0443428	0.588785	F	F	F	F
Sqstm1	0.260909	8.00796	5.61107	0.0444247	0.589361	F	F	F	T
Cass4	-0.940798	1.80061	5.61	0.0444406	0.589361	F	F	T	T
Pla2g12a	0.476816	5.17716	5.60661	0.0444908	0.589466	F	F	T	F
Col11a1	-1.48951	0.52817	5.60198	0.0445598	0.589466	F	F	F	F
Apob	-0.301009	11.8258	5.60091	0.0445756	0.589466	F	F	F	F
Tmem37	0.265002	6.08077	5.60085	0.0445766	0.589466	F	F	F	F
Dmkn	0.939714	2.1891	5.60032	0.0445844	0.589466	F	F	F	F
Pepd	0.278623	6.0398	5.59781	0.0446218	0.589601	F	F	T	T
Fastk	0.33262	5.36214	5.59497	0.0446642	0.589801	T	F	F	F
Patl2	3.37805	-0.884133	5.59131	0.044719	0.589957	F	F	F	F
Mmp1b	-2.97182	1.07159	5.58963	0.0447441	0.589957	T	F	T	F
Mmp9	-1.48994	6.93463	5.58872	0.0447576	0.589957	F	F	F	F
Pex11g	1.27314	1.29063	5.58486	0.0448155	0.590361	F	F	T	F
Six3	-4.01156	-1.25801	5.5802	0.0448854	0.590589	F	F	T	F
Olfr839-ps1	-0.455203	6.13865	5.57888	0.0449053	0.590589	F	F	F	F
Irx1	0.578812	5.95793	5.57774	0.0449225	0.590589	T	F	F	F
Ap1s1	0.263672	6.10797	5.57458	0.04497	0.590589	F	F	F	F
Plcb4	0.549938	3.8369	5.57379	0.0449819	0.590589	F	F	F	T
Socs5	-0.507968	3.69946	5.5698	0.045042	0.590589	T	F	T	T
Rpl27	0.207649	8.05843	5.56902	0.0450538	0.590589	F	F	F	F
Paqr3	-0.54383	3.26439	5.5679	0.0450706	0.590589	T	F	T	T
Slc25a10	0.240366	6.44454	5.56742	0.0450779	0.590589	F	F	T	F
Susd5	-2.03679	0.41724	5.56323	0.0451413	0.590751	T	F	F	T
Tgds	0.42241	4.47846	5.56153	0.045167	0.590751	F	F	T	T
Tha1	5.70146	-1.58945	5.83722	0.0451896	0.590751	F	F	T	F
Plb1	-3.82836	-1.38168	5.5594	0.0451993	0.590751	T	F	F	F
Scarb2	0.313617	5.48243	5.5517	0.0453161	0.591632	F	F	T	F
Mvp	0.402316	6.64761	5.54884	0.0453596	0.591632	F	F	F	F
Sox3	-1.14488	1.53902	5.54745	0.0453808	0.591632	F	F	F	F
Robo1	-0.668075	4.57616	5.54527	0.0454141	0.591632	T	F	F	T
Sra1	0.483663	3.75294	5.54454	0.0454252	0.591632	F	F	T	F
Mthfd2	0.379441	6.4077	5.54277	0.0454523	0.591632	F	F	F	F
Dnajc22	-0.360421	4.97648	5.54073	0.0454834	0.591632	F	F	T	T
Olfr361	-2.47934	-0.754324	5.53869	0.0455145	0.591632	F	F	F	F
Fzd3	-0.614314	4.3452	5.53854	0.0455169	0.591632	F	F	T	T
Spata13	-0.322606	6.78757	5.53445	0.0455794	0.591632	T	F	T	F
Litaf	0.329916	6.65006	5.53385	0.0455887	0.591632	T	F	T	T
Clcn6	-0.436149	5.10735	5.53256	0.0456083	0.591632	T	F	T	T
Nmnat1	-0.470944	3.93559	5.53171	0.0456214	0.591632	T	F	F	T
Unc80	-2.5632	-0.627009	5.5267	0.0456984	0.591883	T	F	F	T
Mxd4	-0.604657	3.95797	5.52518	0.0457216	0.591883	F	F	T	F
Gm7102	-0.869672	2.01929	5.5242	0.0457368	0.591883	F	F	F	F
Pcdh12	-0.518467	4.65176	5.52334	0.04575	0.591883	F	F	F	T
Olfr1028	-0.732618	2.35032	5.51745	0.0458408	0.592413	F	F	F	F
Cblb	-0.298496	5.52117	5.51466	0.0458839	0.592413	T	F	T	T
Egr1	1.12965	2.31679	5.5132	0.0459065	0.592413	T	F	T	F
Acp2	-0.355574	4.79727	5.51283	0.0459121	0.592413	T	F	T	T
Hspe1-rs1	-5.73105	-1.66781	5.78398	0.0459409	0.592413	F	F	F	F
Ncan	-1.99779	-0.169825	5.50705	0.0460017	0.592413	T	F	T	T
Tmem104	-0.411434	5.14716	5.50641	0.0460115	0.592413	T	F	T	T
Parva	0.34818	6.08129	5.50578	0.0460212	0.592413	T	F	T	T
Pygb	0.216335	7.2935	5.50478	0.0460368	0.592413	F	F	F	T
Olfr466	-1.33024	0.670687	5.49974	0.0461151	0.592983	F	F	F	F
Ttk	-0.443444	4.86445	5.4963	0.0461685	0.592983	F	F	F	T
Pcdhgb1	-6.54071	-1.11106	5.7669	0.0461851	0.592983	F	F	F	F
Znrf3	-0.28061	5.83925	5.49489	0.0461905	0.592983	T	F	T	T
Entpd8	-1.59919	0.327157	5.49167	0.0462407	0.593276	F	F	F	F
Wipf3	0.282001	5.69176	5.48716	0.0463111	0.593828	F	F	T	F
Eid3	-1.07473	1.9549	5.48488	0.0463468	0.593935	T	F	F	F
Rmnd5b	0.376999	4.64619	5.48083	0.0464102	0.594123	F	F	T	F
Enpep	0.717906	2.49963	5.47772	0.046459	0.594123	T	F	T	F
Olfr898	-0.772457	2.10514	5.47696	0.0464709	0.594123	F	F	F	F
Adcy1	-0.594911	3.21606	5.47695	0.0464711	0.594123	T	F	T	T
Aste1	0.47878	3.67045	5.4711	0.0465631	0.594949	F	F	T	T
Gtf2h3	-0.346837	5.33275	5.46667	0.0466329	0.595489	F	F	F	T
Efna1	-0.486036	3.67264	5.45913	0.0467519	0.5964	F	F	T	F
Col23a1	-1.31949	1.18193	5.45784	0.0467723	0.5964	T	F	T	T
Arhgap35	-0.27173	7.21105	5.45678	0.0467891	0.5964	T	F	T	F
Vmn2r99	-0.816457	2.06488	5.45519	0.0468142	0.5964	F	F	F	F
Jph4	-2.57467	0.0522315	5.45144	0.0468737	0.596669	T	F	F	F
Sik1	0.230903	7.07187	5.45039	0.0468904	0.596669	T	F	F	F
Tpmt	-0.636374	3.02726	5.44683	0.046947	0.597039	T	F	T	T
Meis3	-0.946405	2.32273	5.44434	0.0469866	0.597193	T	F	F	F
Nsg1	-2.23957	-0.464664	5.42894	0.0472326	0.599524	T	F	T	F
Wnt6	0.513168	5.26831	5.42716	0.0472611	0.599524	T	F	T	F
Ctsd	0.25773	8.29184	5.42476	0.0472997	0.599524	F	F	T	F
Gm49340	-1.78765	0.153372	5.42359	0.0473183	0.599524	F	F	F	F
Olfr769	-0.378117	4.49136	5.42335	0.0473222	0.599524	F	F	F	F
Cyyr1	-0.969925	1.52142	5.4225	0.0473359	0.599524	T	F	T	T
Paqr4	0.507131	4.41421	5.41902	0.0473919	0.599882	F	F	T	F
Vps52	0.247541	6.05651	5.41519	0.0474536	0.600229	F	F	F	T
Cox4i1	0.21369	7.7605	5.41389	0.0474746	0.600229	F	F	F	F
Prkra	-0.567531	3.34844	5.40932	0.0475484	0.600804	T	F	F	F
Vmn1r81	-0.393124	4.58541	5.40764	0.0475756	0.600804	F	F	F	F
Gdf2	-2.65977	-0.558992	5.40453	0.0476258	0.601089	T	F	T	T
Sfmbt2	0.335326	9.56051	5.3994	0.0477089	0.601788	T	F	T	T
Olfr366	-0.973833	1.48338	5.3975	0.0477398	0.601827	F	F	F	F
Vangl2	-0.30225	5.35132	5.39249	0.0478213	0.602504	F	F	T	T
Hoxd9	-1.77779	1.83676	5.38857	0.0478852	0.602958	T	F	F	T
Hoxa3	-1.92831	0.206088	5.38538	0.0479373	0.60302	T	F	T	T
Fbln5	-5.66699	-1.70431	5.64723	0.0479457	0.60302	T	F	T	T
Tmem132a	-0.345698	5.92816	5.38109	0.0480073	0.603399	F	F	F	F
Zdhhc23	0.488811	4.25702	5.37817	0.0480551	0.603399	F	F	T	F
Lypd6	-0.878914	2.02091	5.37694	0.0480753	0.603399	T	F	T	T
Larp4b	0.211117	8.02373	5.37622	0.0480871	0.603399	T	F	T	T
Nudt9	0.276626	5.74542	5.37194	0.0481574	0.603931	F	F	F	F
Olfr1312	-0.893943	1.71404	5.36676	0.0482425	0.604471	F	F	F	F
Dazap2	0.336054	5.58438	5.36456	0.0482787	0.604471	T	F	F	T
Tor2a	0.306366	5.30215	5.36423	0.0482841	0.604471	F	F	T	F
Hspb6	5.69234	-1.67495	5.6212	0.0483401	0.604547	T	F	T	F
Vmn2r69	-0.968748	1.49004	5.36049	0.0483459	0.604547	F	F	F	F
Atp6v1c1	-0.248581	6.13683	5.35654	0.0484112	0.605014	F	F	F	F
Ryr2	-0.577337	2.95573	5.35468	0.0484418	0.605049	F	F	F	F
Emsy	-0.300639	5.87341	5.35265	0.0484754	0.605119	F	F	T	T
Ciz1	0.329576	5.46554	5.35045	0.0485119	0.605226	F	F	F	F
Mthfs	1.09647	1.44992	5.34819	0.0485495	0.605347	F	F	T	F
Ecpas	0.222889	7.58185	5.34128	0.0486642	0.606018	F	F	F	F
Pfn2	-0.729713	2.27829	5.34057	0.0486761	0.606018	F	F	T	F
Plekho2	-0.95091	3.78432	5.3361	0.0487506	0.606018	T	F	T	F
Sept9	0.205069	8.75301	5.33405	0.0487848	0.606018	F	F	T	F
Dock6	0.24061	6.38738	5.33395	0.0487864	0.606018	T	T	F	T
Lrat	5.51328	-1.72148	5.59148	0.0487957	0.606018	T	F	F	T
Nelfcd	0.244896	6.37289	5.33111	0.0488338	0.606018	F	F	F	F
Jph3	-3.37288	-1.18109	5.3301	0.0488508	0.606018	T	F	T	T
Rmdn3	0.270647	5.8772	5.32887	0.0488713	0.606018	F	F	F	F
Banf1	0.22375	7.02634	5.32631	0.0489142	0.606018	T	F	F	F
Zfhx3	0.212979	6.92397	5.32079	0.0490067	0.606018	T	F	F	F
Gabrq	-5.52351	-1.79344	5.57379	0.0490695	0.606018	T	F	T	T
Rpl4	0.152915	10.7512	5.31583	0.0490901	0.606018	T	F	F	F
Mov10	0.321736	5.91963	5.31563	0.0490936	0.606018	T	F	T	F
Phf21b	-1.07908	2.36709	5.31532	0.0490988	0.606018	T	F	T	F
Zfp488	-0.316756	6.18637	5.31356	0.0491284	0.606018	T	F	T	T
Arhgap8	0.612285	4.04031	5.3126	0.0491446	0.606018	F	F	F	T
Nubp2	0.311416	5.34331	5.31257	0.049145	0.606018	T	F	T	F
Frem1	-1.12907	3.55624	5.31097	0.049172	0.606018	T	F	F	F
Il1r2	-1.79239	1.43045	5.31087	0.0491737	0.606018	F	F	F	F
Igsf8	0.349194	6.44567	5.30989	0.0491902	0.606018	F	F	F	F
Otx1	-1.69765	-0.0224006	5.30369	0.0492951	0.606821	F	F	F	F
Snapin	0.539472	4.0625	5.30132	0.0493351	0.606821	T	F	F	F
Il13ra1	0.555562	3.48483	5.30107	0.0493393	0.606821	T	F	F	T
Rcor3	-0.794396	2.70593	5.29505	0.0494415	0.607464	T	F	T	T
Gabre	-1.5878	1.31193	5.29468	0.0494477	0.607464	F	F	F	T
Cyld	-0.364955	4.61761	5.28888	0.0495464	0.607868	T	F	T	T
Gp6	-1.03161	1.3714	5.28801	0.0495613	0.607868	F	F	F	F
Efhd2	0.331031	7.34508	5.28781	0.0495647	0.607868	T	F	T	T
Nthl1	0.749824	2.74432	5.28389	0.0496314	0.608342	F	F	F	F
Slc1a5	0.57101	5.24049	5.27559	0.0497733	0.609309	F	F	F	T
Sybu	3.30266	-0.989938	5.27532	0.0497779	0.609309	T	F	F	F
Kdm3b	-0.240336	6.73924	5.27435	0.0497946	0.609309	T	F	T	F
Gak	0.20097	7.83689	5.26776	0.0499076	0.610348	F	F	T	T
Spaca9	5.44142	-1.78881	5.50161	0.0502075	0.613109	F	F	F	F
U2af2	0.189097	8.45686	5.24995	0.050215	0.613109	F	F	F	F
Anapc5	0.204021	7.93753	5.24976	0.0502182	0.613109	T	F	F	T
Zeb2	-0.579772	4.68624	5.24449	0.0503096	0.613879	T	F	T	F
Rps27l	0.237754	6.42034	5.24214	0.0503504	0.613957	F	F	F	F
Ank	0.261061	5.84845	5.23772	0.0504273	0.613957	T	F	T	F
Ddx58	0.818588	3.30339	5.23699	0.0504401	0.613957	F	F	F	F
Hacl1	3.39565	-0.675612	5.23618	0.0504542	0.613957	F	F	F	T
Plcd1	0.36773	5.066	5.23561	0.0504641	0.613957	F	F	F	F
Zfp707	-0.613955	2.8	5.23436	0.0504858	0.613957	F	F	F	F
Trim10	2.00962	0.835387	5.22538	0.0506427	0.615203	F	F	F	F
Impdh2	0.183519	8.94204	5.22525	0.0506451	0.615203	F	F	F	F
Klf3	-0.546679	3.65466	5.22291	0.0506861	0.615356	T	F	T	T
Trappc2l	0.478103	3.54639	5.21854	0.0507626	0.615768	F	F	T	T
Rnf38	-0.30547	5.50265	5.21737	0.0507833	0.615768	T	F	F	F
Slfn10-ps	-5.63107	-1.72948	5.46455	0.0508052	0.615768	F	F	F	F
Trip6	-0.338893	5.52102	5.21173	0.0508825	0.616256	F	F	F	F
Ccdc114	-0.530447	3.99987	5.20976	0.0509171	0.616256	T	F	T	T
Pilrb2	-3.77656	-1.41397	5.20845	0.0509403	0.616256	T	F	F	F
Sp110	5.4601	-1.78999	5.4537	0.0509819	0.616256	T	F	F	T
Iffo2	0.442471	5.67289	5.20271	0.0510417	0.616256	F	F	T	F
Afap1l2	0.409516	4.70647	5.20178	0.051058	0.616256	T	F	T	T
Mtmr2	0.324332	5.82614	5.20056	0.0510798	0.616256	T	F	T	T
Acer3	-0.350621	4.91409	5.19959	0.0510968	0.616256	F	F	T	F
Olfr901	-1.42721	0.447505	5.19934	0.0511012	0.616256	F	F	F	F
Psmd8	0.207898	7.09976	5.19167	0.0512374	0.617554	F	F	F	T
Efna2	-0.608158	3.00586	5.18939	0.0512778	0.617698	T	F	F	F
Rit1	0.475841	3.72226	5.18331	0.0513862	0.61866	F	F	T	T
Bend4	0.261415	7.6666	5.17844	0.051473	0.619006	F	T	T	T
Slc35f1	-1.94444	-0.193697	5.17693	0.0515001	0.619006	T	F	T	F
Tra2a	0.257654	6.47221	5.1769	0.0515006	0.619006	F	F	F	F
Twf2	0.319499	5.33155	5.17314	0.0515679	0.619472	T	F	F	F
Mta3	0.220437	6.63235	5.16892	0.0516436	0.619602	T	F	F	F
Clta	0.204019	8.12389	5.16725	0.0516735	0.619602	F	F	F	F
Rps9	0.158125	9.73682	5.16586	0.0516986	0.619602	F	F	F	F
Vstm4	0.917521	1.77926	5.16179	0.0517718	0.619602	F	F	F	F
AL731706.1	0.505809	3.42438	5.16161	0.051775	0.619602	F	F	F	F
Dhodh	0.336443	5.05053	5.16066	0.0517921	0.619602	T	F	T	T
Vav2	0.221862	6.80078	5.16014	0.0518014	0.619602	F	F	F	T
Zfp618	-0.993132	2.08284	5.15882	0.0518253	0.619602	T	F	T	F
Gramd1b	-0.435686	6.7146	5.15704	0.0518574	0.619602	T	F	T	T
Psmf1	0.303852	5.27566	5.15602	0.0518757	0.619602	T	F	F	T
Kncn	5.7303	-1.56176	5.39609	0.0519338	0.619602	F	F	F	F
Gm8050	-1.38947	0.755552	5.15113	0.0519642	0.619602	F	F	F	F
Arhgef10l	0.577067	2.98845	5.14814	0.0520183	0.619602	F	F	F	F
Slc30a1	0.365618	6.59969	5.14713	0.0520366	0.619602	T	F	T	T
Gpc6	-0.606693	3.0565	5.14687	0.0520412	0.619602	T	F	T	T
Rpl8	0.171348	10.1787	5.14598	0.0520575	0.619602	F	F	F	T
Bcdin3d	0.599547	2.89917	5.14515	0.0520724	0.619602	F	F	F	F
Psmg2	0.326768	5.17087	5.14401	0.0520931	0.619602	F	F	F	F
Gm14418	-1.05387	2.12214	5.14198	0.05213	0.619701	F	F	F	T
FO907130.1	6.3172	-1.14238	5.3784	0.0522307	0.620558	F	F	F	F
Nt5c2	-0.50307	3.57698	5.13422	0.0522712	0.620617	F	F	T	T
Crlf1	-0.727087	2.6522	5.13151	0.0523206	0.620617	F	F	F	F
Plec	0.225714	10.0128	5.12886	0.052369	0.620617	T	F	F	T
Hspa9	0.16562	9.68603	5.1284	0.0523774	0.620617	T	F	F	F
Rab3c	-3.82344	-1.40366	5.12832	0.0523788	0.620617	F	F	T	F
Stard10	0.25055	6.03747	5.12054	0.0525213	0.621966	F	F	F	F
Rnf144a	-0.911157	2.64099	5.11664	0.0525928	0.622473	T	F	T	F
Zfp729a	-0.410702	4.44771	5.11386	0.052644	0.622736	T	F	F	F
Tmem59l	-0.84416	1.7341	5.11231	0.0526725	0.622736	T	F	F	T
Prom1	0.349921	4.96346	5.10416	0.0528228	0.623882	T	F	T	T
Vmn1r55	-3.26067	-0.123481	5.10393	0.052827	0.623882	F	F	F	T
Uchl3	0.29258	5.52367	5.10036	0.0528929	0.624262	F	F	F	F
Plgrkt	0.634703	2.59355	5.09777	0.0529408	0.624262	T	F	F	F
Gm3149	-5.39286	-1.86859	5.33634	0.0529456	0.624262	F	F	F	F
Gpr165	-5.42899	-1.84832	5.33374	0.0529902	0.624393	F	F	F	T
Col6a4	2.4827	-0.719201	5.09381	0.0530142	0.624393	T	F	F	F
Notch2	0.220924	8.25362	5.0895	0.0530944	0.624812	T	F	F	T
Sugp2	-0.32272	4.97455	5.08708	0.0531393	0.624812	F	F	T	T
Spry1	-0.43264	3.85836	5.08703	0.0531402	0.624812	F	F	F	T
Lama1	0.528613	8.96904	5.0857	0.0531651	0.624812	F	F	F	F
Vnn1	1.59796	0.45545	5.08288	0.0532175	0.624977	F	F	F	F
Arpin	0.355715	4.75174	5.08185	0.0532368	0.624977	T	F	T	T
Rab11a	-0.318401	5.84204	5.07548	0.0533558	0.625527	T	F	T	T
Olfr1065	-2.78024	-1.10708	5.07495	0.0533657	0.625527	F	F	F	F
Ppp1ca	0.200423	8.33183	5.07199	0.0534211	0.625527	F	F	F	F
Tmsb10	0.210763	8.9605	5.07199	0.0534211	0.625527	F	F	F	F
Tubb4a	-1.39919	0.913863	5.07037	0.0534516	0.625527	F	F	T	F
Prl4a1	1.03681	5.40249	5.06995	0.0534594	0.625527	F	F	F	F
Rps8	0.181942	9.70902	5.06856	0.0534855	0.625527	F	F	F	T
Ttc3	-0.281962	6.95967	5.06648	0.0535246	0.625646	T	F	F	F
Atic	0.180696	8.58652	5.06404	0.0535704	0.625782	T	T	F	T
Ece1	-0.378927	6.53014	5.06124	0.053623	0.625782	F	F	T	F
Mlh1	0.360539	4.84382	5.06117	0.0536244	0.625782	F	F	F	T
Ltk	1.81085	0.700401	5.05972	0.0536516	0.625782	F	F	F	F
Exd1	-0.585223	2.87537	5.05787	0.0536865	0.625852	F	F	F	F
Tmcc3	0.412804	5.30514	5.05552	0.0537308	0.625907	T	F	T	T
Mrfap1	0.207664	9.27879	5.05343	0.0537702	0.625907	T	F	F	T
Krr1	-0.281778	5.93469	5.05303	0.0537778	0.625907	T	F	T	T
Cfi	-2.13382	0.399958	5.04043	0.0540167	0.626009	F	F	F	F
Cyp26b1	-2.05957	1.17931	5.03979	0.0540288	0.626009	F	F	T	T
Rps6ka2	-0.419684	5.25721	5.0396	0.0540324	0.626009	T	F	T	F
Gm5678	5.37941	-1.82059	5.27369	0.0540342	0.626009	F	F	F	F
Parm1	0.360559	4.85256	5.03828	0.0540575	0.626009	T	F	T	T
Cand2	-0.258003	6.60346	5.03807	0.0540615	0.626009	F	F	F	F
Fam13c	-2.74372	-0.22781	5.03769	0.0540687	0.626009	T	F	F	F
Dgkh	-0.434516	4.1056	5.03751	0.0540721	0.626009	F	F	T	F
Nptx1	-1.5536	0.344409	5.03504	0.0541192	0.626009	T	F	T	T
Prr23a1	5.46503	-1.74514	5.26841	0.0541273	0.626009	F	F	F	F
Atp5g3	0.201821	7.62859	5.0346	0.0541275	0.626009	F	F	F	F
Gch1	-0.90529	1.51834	5.03431	0.054133	0.626009	T	F	F	T
Tshz2	-1.46111	0.50591	5.03255	0.0541666	0.626063	T	F	T	F
Cfb	0.584279	3.46567	5.02843	0.0542454	0.626279	F	F	F	F
Ntrk3	-1.31566	1.20329	5.02731	0.0542666	0.626279	T	F	T	T
Cisd2	-0.342336	5.17854	5.02364	0.0543369	0.626279	T	F	T	T
Olfr1198	-0.820019	1.9599	5.02257	0.0543574	0.626279	F	F	F	F
Dyrk2	0.247041	6.93161	5.02238	0.054361	0.626279	T	F	F	T
Zfand2a	0.374946	4.35123	5.02169	0.0543742	0.626279	F	F	T	F
Setbp1	-0.696688	2.94343	5.021	0.0543875	0.626279	T	F	T	T
Pccb	0.395589	4.90384	5.01677	0.0544687	0.62631	F	F	T	F
Spint2	0.239619	6.65655	5.01665	0.0544709	0.62631	F	F	F	F
Hoxc4	-1.70916	-0.0901536	5.01634	0.0544768	0.62631	T	F	F	F
Syne2	-0.283034	5.90405	5.0122	0.0545564	0.626892	T	F	F	F
Nde1	-0.22939	6.31054	5.01043	0.0545906	0.626936	T	F	T	F
Pdcd5	0.252369	5.86942	5.00766	0.0546439	0.626936	F	F	F	F
Mrpl14	0.420733	4.01931	5.0073	0.0546509	0.626936	F	F	F	T
Pfn4	-0.985684	1.42354	5.00454	0.0547041	0.626936	T	F	F	T
Cops7b	-0.338939	5.02846	5.00331	0.0547278	0.626936	F	F	T	F
Trps1	-0.845067	1.97275	5.00081	0.0547762	0.626936	T	F	T	T
Aldh3b2	0.622421	3.41377	4.99893	0.0548126	0.626936	F	F	T	F
Ptch1	-0.329296	7.1948	4.99601	0.0548691	0.626936	F	F	T	T
Rpl6	0.156608	10.1305	4.99509	0.0548871	0.626936	F	F	F	T
Dtx2	0.309269	5.28887	4.99147	0.0549572	0.626936	F	F	F	F
Arpc5	0.262849	7.41978	4.98655	0.0550529	0.626936	F	F	F	F
Cog6	0.54459	4.12266	4.98641	0.0550556	0.626936	T	F	F	F
Bex2	-0.506043	5.12965	4.9863	0.0550577	0.626936	F	F	F	F
Vdac2	0.207163	8.00592	4.98484	0.0550862	0.626936	F	F	T	F
Amdhd2	-0.394528	4.76323	4.98444	0.055094	0.626936	F	F	F	T
Tiparp	-0.345667	4.91914	4.98288	0.0551243	0.626936	T	F	F	T
Nfatc4	-0.708145	3.24159	4.98233	0.0551352	0.626936	T	F	F	T
Slc12a2	-0.308899	5.35263	4.98155	0.0551504	0.626936	T	F	T	F
Znrf4	5.39715	-1.79397	5.20921	0.0551851	0.626936	F	F	F	F
Rala	0.313445	5.52043	4.9793	0.0551942	0.626936	T	F	F	T
Lipg	0.439924	7.09293	4.97832	0.0552134	0.626936	T	F	T	F
Armt1	-0.324922	5.08298	4.97805	0.0552186	0.626936	F	F	F	F
Fam83b	0.451831	4.62821	4.97772	0.0552252	0.626936	F	F	T	T
Xcr1	-0.874613	1.88008	4.96915	0.0553929	0.62844	T	F	T	T
Srbd1	0.264673	5.99999	4.96526	0.0554693	0.62844	F	F	T	F
Syndig1	-3.12142	-0.854617	4.96495	0.0554754	0.62844	T	F	F	F
Pcdhga5	-3.14831	-0.749815	4.96472	0.05548	0.62844	F	F	T	F
Slc25a26	0.598532	3.09725	4.96216	0.0555303	0.62844	T	F	T	F
Rdx	-0.173743	9.10533	4.9621	0.0555316	0.62844	T	F	T	T
Nol3	-0.783795	1.91788	4.95578	0.0556561	0.628887	F	F	T	F
Runx2	-1.73059	0.402666	4.95515	0.0556685	0.628887	F	F	T	T
Zfp62	-0.429772	4.34375	4.95478	0.0556759	0.628887	T	F	F	T
Rtkn	-0.623758	2.67802	4.95421	0.0556871	0.628887	F	F	F	F
BC028528	-0.977207	1.63794	4.95168	0.0557371	0.629124	F	F	T	T
Gemin8	-0.507851	3.42714	4.94981	0.0557741	0.629214	F	F	F	F
Hs3st3b1	-0.400786	5.08533	4.94281	0.0559128	0.6303	F	F	T	F
Zfp518b	0.228743	6.40146	4.94202	0.0559285	0.6303	T	F	T	T
Ccdc134	0.450819	3.87738	4.93129	0.0561422	0.632193	T	F	F	F
Adra2b	-0.704678	4.62215	4.93066	0.0561547	0.632193	T	F	F	T
Duoxa2	-0.907095	2.12904	4.92567	0.0562544	0.632986	F	F	F	F
Fcgbp	1.66775	0.340842	4.9226	0.0563159	0.63318	T	F	F	F
Itm2a	-1.28018	1.49146	4.92171	0.0563338	0.63318	T	F	F	F
Sumf2	0.338584	5.63275	4.92038	0.0563604	0.63318	F	F	T	F
Timm10	0.344203	4.74573	4.91881	0.0563918	0.63318	T	F	F	F
Idh3a	0.256896	5.89242	4.91753	0.0564176	0.63318	F	F	F	F
Rhbg	-5.66745	-1.70754	5.13594	0.0565322	0.634138	F	F	T	F
Clec1a	-2.19309	2.25149	4.90952	0.0565788	0.634332	T	F	T	T
Rcn3	-0.293404	5.60117	4.90765	0.0566166	0.634428	T	F	F	F
Boc	-0.852472	2.46521	4.90548	0.0566604	0.63459	T	T	F	T
Rhbdl3	-1.42552	1.396	4.89692	0.0568335	0.635911	F	F	T	F
Vmn1r229	-0.39048	4.33276	4.89578	0.0568567	0.635911	F	F	F	F
Bnc2	-1.01462	1.22807	4.8953	0.0568663	0.635911	F	F	T	T
Hid1	0.739791	2.55078	4.89255	0.0569222	0.636209	F	F	T	F
Vmn1r209	-0.888072	1.5664	4.89017	0.0569705	0.63621	F	F	F	F
Vps29	-0.281649	5.86637	4.88965	0.056981	0.63621	F	F	F	F
Irgm1	-1.06732	1.61626	4.88757	0.0570234	0.636355	F	F	F	F
Trip12	0.180434	9.68725	4.88343	0.0571078	0.636402	F	F	F	T
Parp4	0.336569	5.079	4.88127	0.0571519	0.636402	F	F	F	F
Acvrl1	-0.48836	3.91433	4.88049	0.0571677	0.636402	T	F	T	F
Zfp384	0.310077	5.52644	4.87971	0.0571836	0.636402	T	F	T	T
Rdh1	-0.941121	1.61886	4.87843	0.0572098	0.636402	F	F	F	F
Tfec	-0.671233	2.50648	4.87222	0.0573371	0.636402	T	F	F	T
Vstm2l	-3.73802	-1.44087	4.87192	0.0573432	0.636402	T	F	T	T
Pmvk	0.389756	4.31907	4.87129	0.0573561	0.636402	F	F	F	F
Olfr90	-0.361523	4.66799	4.86842	0.0574149	0.636402	F	F	F	F
H2bc18	0.176992	8.63949	4.86736	0.0574368	0.636402	F	F	F	F
Greb1l	-0.261384	7.15785	4.8671	0.0574421	0.636402	T	F	T	F
Olfr624	-0.392349	5.35512	4.86661	0.0574522	0.636402	F	F	F	F
Ceacam15	-2.12328	3.83749	4.86439	0.0574978	0.636402	F	F	T	F
Slc7a6	-0.279801	6.1071	4.86347	0.0575167	0.636402	T	F	T	F
Zfp229	-0.34879	5.10566	4.86216	0.0575437	0.636402	T	F	T	F
Sgk1	0.218371	6.69838	4.86172	0.0575528	0.636402	T	F	F	T
Secisbp2l	0.303564	6.46361	4.86121	0.0575632	0.636402	T	T	F	T
Ppcs	-0.411477	3.93834	4.85801	0.0576292	0.636402	F	F	F	F
Tmem205	-1.2647	1.23805	4.85678	0.0576547	0.636402	F	F	F	F
Nab1	0.449782	4.44458	4.85653	0.0576597	0.636402	T	F	T	T
Ifi204	2.96339	-1.21558	4.85604	0.0576698	0.636402	T	F	F	T
Gli1	-0.673965	2.92975	4.85588	0.0576733	0.636402	T	F	F	F
Tbx2	-0.769561	2.35277	4.85105	0.0577731	0.636815	F	F	T	F
Mien1	0.354321	4.50544	4.84914	0.0578126	0.636815	F	F	F	F
Fgfr2	-0.247013	6.39642	4.84842	0.0578275	0.636815	T	F	F	T
Car11	2.37813	-0.753815	4.84839	0.0578282	0.636815	F	F	F	F
Pcdhac2	-2.84535	-0.471834	4.8458	0.0578818	0.636846	T	F	T	F
Hexim1	0.289226	6.15762	4.84494	0.0578996	0.636846	T	F	T	F
Eef1a1	0.114068	12.5504	4.84401	0.0579191	0.636846	T	F	F	T
Htt	-0.218958	7.09968	4.84189	0.0579631	0.637007	T	F	T	F
Wdr90	-0.534831	4.9632	4.83961	0.0580104	0.637203	F	F	F	F
Olfr607	-0.465242	3.68893	4.83665	0.058072	0.637557	F	F	F	F
Glb1l	6.16517	-1.25252	5.04988	0.0581696	0.637641	F	F	T	F
Uckl1	-0.995903	2.40511	4.83135	0.0581827	0.637641	F	F	F	F
Csgalnact1	0.809449	3.62317	4.83076	0.058195	0.637641	T	T	T	T
Gclm	0.279094	5.61319	4.83046	0.0582012	0.637641	F	F	F	T
Cnga3	-1.00968	1.16771	4.82924	0.0582267	0.637641	F	F	T	F
Sult2a8	-6.2005	-1.3518	5.04451	0.0582739	0.637835	F	F	F	F
Sec14l5	-1.30361	0.686794	4.82531	0.058309	0.637898	F	F	T	T
Tcf3	-0.268802	7.16976	4.82218	0.0583746	0.638294	F	F	T	F
Acaca	0.186381	8.10347	4.81499	0.0585257	0.639624	T	F	T	T
Ckap2l	0.236216	6.13639	4.81168	0.0585953	0.640061	T	F	F	F
3830417A13Rik	0.551437	5.45704	4.80844	0.0586636	0.640351	F	F	F	F
Wdr36	0.256823	7.26596	4.80763	0.0586809	0.640351	F	F	T	F
Nars	0.334029	7.5295	4.80409	0.0587556	0.640844	F	F	F	F
Tns4	-0.770045	4.08616	4.8007	0.0588273	0.641023	T	F	T	F
Col4a1	0.269439	10.4655	4.80052	0.0588311	0.641023	T	F	T	T
Raf1	0.204628	7.14202	4.79662	0.0589138	0.641291	F	F	F	F
Fcrl1	-1.86901	-0.118268	4.79657	0.0589149	0.641291	T	T	F	T
Arhgef2	-0.210252	6.79456	4.79375	0.0589748	0.641621	T	F	T	T
Cox20	0.901241	1.6507	4.78906	0.0590746	0.641854	F	F	F	F
Slc25a11	0.226275	6.2387	4.78866	0.0590831	0.641854	T	F	F	T
mt-Nd6	-0.972793	6.12236	4.78856	0.0590851	0.641854	F	F	F	F
Ncbp1	0.206742	7.35873	4.78361	0.0591907	0.642427	T	F	F	T
[truncated: 19,686 more rows]

## Sheet: S3D. Female Em non-deg vs WT
Table S3D. DEGs between non-degenerating and WT female embryos.
Symbol	logFC	logCPM	F	PValue	FDR	microrna.org	mirdb	mirwalk	targetscan
Symbol	logFC	logCPM	F	PValue	FDR	microrna.org	mirdb	mirwalk	targetscan
Rps2	-6.19661	10.4003	2065.59	1.30097e-12	2.8209e-08	F	F	F	F
Gm10260	8.23279	6.93554	782.966	1.37729e-10	1.49319e-06	F	F	F	F
Rps18-ps5	9.63484	6.13302	443.999	2.05942e-09	1.48848e-05	F	F	F	F
Rps18	-1.70055	8.37885	143.34	4.03995e-07	0.00218996	F	F	F	F
Dynlt1b	-2.71648	5.41202	133.152	5.6505e-07	0.0024504	T	F	T	F
Gfer	-2.27905	4.22911	100.196	2.02985e-06	0.00733555	T	F	T	T
Rims4	-3.0333	3.75255	86.4529	3.89805e-06	0.0120745	F	F	F	F
Rps13	1.26803	8.26263	83.3475	4.5766e-06	0.0124043	F	F	F	F
A2m	-2.29496	5.95952	74.2431	7.57371e-06	0.0182468	F	F	F	F
Dagla	-9.27724	1.29385	81.1694	1.07757e-05	0.023365	F	F	T	F
Gm8797	1.07585	6.39466	63.1829	1.51334e-05	0.0298306	F	F	F	F
Hmga1	-2.07219	9.85899	61.2114	1.73122e-05	0.0300417	F	F	F	F
H2-T22	-9.20421	1.2238	71.2393	1.80114e-05	0.0300417	F	F	F	F
Gm12666	-9.0196	1.04889	67.9921	2.16093e-05	0.0315281	F	F	F	F
Wfdc2	-1.6623	4.62216	57.9514	2.18107e-05	0.0315281	F	F	F	F
Gm10358	5.91435	1.44602	48.1448	4.71029e-05	0.0638333	F	F	F	F
Ahnak	1.72935	7.93171	47.1336	5.13765e-05	0.0655292	T	F	T	T
Rgl3	-8.75993	0.804523	52.9414	5.65029e-05	0.0658466	F	F	T	F
Gm3591	-8.70837	0.75609	52.6491	5.76989e-05	0.0658466	F	F	F	F
Gapdh	-0.801677	11.5062	42.3643	7.91435e-05	0.0858034	F	F	T	F
Fam177a2	8.56232	0.63374	47.5356	8.47014e-05	0.0874562	F	F	F	T
Tuba1c	0.843715	8.17356	40.8106	9.19106e-05	0.0905863	F	F	T	F
Chst1	-1.58965	4.33251	40.0141	9.94162e-05	0.0937236	F	F	F	F
Tmem254c	1.94235	3.56717	38.055	0.00012127	0.109562	F	F	T	F
Gm10406	-3.03956	1.78282	37.6419	0.000126594	0.109797	F	F	T	F
Ide	0.83074	7.0898	36.8479	0.000137641	0.114787	F	F	T	F
Gm4631	-0.852133	6.20291	36.0154	0.000150501	0.120864	F	F	F	F
Ttll11	8.32074	0.430175	39.1792	0.000172514	0.132901	F	F	T	F
Lrp2	1.11795	8.99409	34.5049	0.000177749	0.132901	T	F	F	F
Gm2974	-2.60993	2.32285	33.27	0.000204552	0.138958	F	F	F	F
Gm42742	3.27539	4.40516	33.1218	0.000208087	0.138958	F	F	F	F
Tmem267	2.66931	2.98767	32.916	0.000213121	0.138958	F	F	F	F
Peg10	1.15545	10.0278	32.7631	0.000216953	0.138958	T	F	F	T
Col5a2	1.25367	4.76472	32.5656	0.000222031	0.138958	F	F	F	T
Pagr1a	-1.89655	4.9026	32.479	0.000224302	0.138958	T	F	F	F
Igf2	1.4179	8.95344	31.9179	0.000239716	0.144382	T	F	T	F
2210418O10Rik	-1.07689	4.78798	31.1951	0.000261502	0.153247	F	F	T	F
Gdf6	2.74874	1.65725	30.8351	0.000273244	0.155915	T	F	F	F
Gm10409	-1.75803	3.41675	30.2364	0.000294214	0.160163	F	F	F	F
Tnnt2	5.17883	1.39348	29.5588	0.000320345	0.160163	F	F	F	F
Pmp22	2.32564	4.98151	29.5206	0.000321898	0.160163	F	F	T	F
Adgra2	1.81692	5.85669	29.3553	0.000328731	0.160163	F	F	F	F
Prl8a2	-2.2057	3.72427	29.3454	0.000329148	0.160163	F	F	F	F
Smad6	0.996505	5.26208	29.2813	0.000331848	0.160163	F	F	F	F
Stard8	1.16444	6.79173	29.2684	0.000332396	0.160163	T	F	F	T
Gstm6	-3.16991	1.1929	29.0333	0.000342555	0.160325	F	F	T	F
Vmn2r26	-8.03641	0.1391	32.1789	0.000347967	0.160325	F	F	F	F
Tbx2	2.88491	2.46577	28.7584	0.000354913	0.160325	F	F	T	F
Espn	1.7148	3.86472	27.1759	0.000437533	0.193613	F	F	F	F
Vars	-0.729393	8.78159	26.7543	0.000463353	0.198029	F	F	F	F
Gm20594	2.39041	2.86631	26.7161	0.00046578	0.198029	F	F	F	F
Dlk1	2.34342	5.74037	26.3924	0.000486992	0.201192	T	F	T	T
Rps28	-1.0042	7.66408	26.3217	0.000491776	0.201192	F	F	F	F
Srp54b	-4.51851	3.792	25.6577	0.000539628	0.208196	F	F	F	T
Bglap3	2.72961	1.49513	25.5613	0.000547037	0.208196	F	F	F	F
Smad7	0.800808	5.45349	25.5287	0.00054957	0.208196	T	F	T	F
Mt2	1.49722	4.5158	25.503	0.000551573	0.208196	F	F	F	F
Hist1h4m	-0.74611	8.15576	25.4352	0.000556906	0.208196	F	F	T	T
Bmp4	1.22657	4.13018	24.9125	0.000600211	0.215771	F	F	F	F
Svep1	1.97608	3.82852	24.8533	0.000605366	0.215771	T	F	T	T
Slc13a3	2.65244	2.38738	24.8344	0.00060702	0.215771	F	F	T	T
Gatm	-1.51172	3.77026	24.3147	0.000654826	0.22901	T	F	F	F
Capn6	1.11416	4.36623	23.8135	0.000705302	0.238896	T	F	F	T
Spin2c	1.55757	4.13839	23.8058	0.000706109	0.238896	F	F	F	F
Ggnbp1	-1.13671	3.96613	23.6492	0.00072286	0.238896	T	F	F	F
D130043K22Rik	7.80906	-0.053223	25.8698	0.000734969	0.238896	T	T	T	T
Tfcp2l1	1.45078	5.5534	23.5097	0.000738184	0.238896	T	F	T	T
Pygl	1.00256	4.62026	23.2983	0.000762163	0.243029	T	T	F	T
Gm14322	-7.75403	-0.111573	25.4112	0.000780232	0.243627	F	F	T	T
Abca3	1.95488	5.1707	23.0918	0.00078651	0.243627	T	F	T	T
Oit3	5.76827	0.285835	22.9635	0.000802107	0.243878	T	F	F	F
Tmem132c	-0.812734	5.25406	22.9012	0.000809816	0.243878	T	F	F	F
Sphk1	-3.22128	0.836823	22.7507	0.000828805	0.244457	F	F	F	F
Cxcl14	-1.89611	2.3467	22.6585	0.000840714	0.244457	F	F	T	T
Akna	-0.85496	5.36187	22.541	0.000856172	0.244457	T	F	F	F
Arhgap29	0.922253	6.03729	22.4704	0.000865639	0.244457	F	F	T	T
Olfml2a	-1.50572	4.65715	22.4521	0.000868108	0.244457	F	F	F	T
Olfr1506	-8.77869	0.819545	24.3196	0.000902572	0.250904	F	F	F	F
Tulp4	0.642586	6.49358	21.8612	0.00095275	0.258887	T	F	T	T
Foxf1	0.902539	5.50342	21.8381	0.000956258	0.258887	F	F	F	T
Cavin1	-1.33358	3.30355	21.7672	0.000967108	0.258887	T	F	F	T
Lars2	0.691447	6.69251	21.5467	0.00100185	0.263396	F	F	F	F
Ankrd35	-5.07183	0.42922	21.5071	0.00100825	0.263396	F	F	F	F
Epha4	-2.07881	5.69228	21.3531	0.00103362	0.266809	T	F	T	T
Dok4	1.46388	4.80892	21.2221	0.00105579	0.269325	F	F	T	F
Glt1d1	-1.0147	4.11228	21.0831	0.00107995	0.272286	F	F	T	T
Xlr3a	2.11205	2.99458	20.8344	0.00112489	0.278131	F	F	F	F
Pth1r	0.699113	5.78096	20.8134	0.00112879	0.278131	F	F	F	F
Hoxb6	3.14528	2.25182	20.6732	0.00115521	0.280619	F	F	F	F
Hand1	1.46187	6.18636	20.6235	0.00116477	0.280619	T	T	F	T
Unc5c	1.78374	4.91778	20.3744	0.0012141	0.289289	T	F	T	T
4933402E13Rik	1.64269	3.88278	20.2744	0.00123461	0.290343	F	F	F	F
Mt1	1.21412	4.68599	20.2231	0.0012453	0.290343	F	F	F	T
Prap1	-6.50084	2.83252	19.8366	0.00132949	0.306674	F	F	F	F
Bnc1	3.2748	1.10252	19.7535	0.00134849	0.307781	T	F	F	F
Msx1	1.41061	5.63112	19.3558	0.00144407	0.326165	F	F	F	F
Msx2	0.941853	4.81434	18.9945	0.00153809	0.327266	F	F	T	F
Cobll1	1.13806	5.47672	18.9542	0.00154903	0.327266	T	F	F	T
Apol7e	-7.56782	-0.272959	20.5667	0.00155212	0.327266	F	F	T	F
Fzd4	0.9579	5.14352	18.9314	0.00155525	0.327266	F	F	F	T
S100a6	-1.66457	2.88035	18.8983	0.00156435	0.327266	F	F	F	F
Tbx20	1.36817	5.3157	18.8971	0.00156469	0.327266	T	F	T	T
Igfbp5	1.0339	6.34673	18.8907	0.00156646	0.327266	T	F	T	F
Apol7b	7.54656	-0.286241	20.4937	0.00156969	0.327266	F	F	T	F
Erv3	-1.89872	2.6828	18.6071	0.00164725	0.340166	T	F	F	T
Ccno	-1.82016	2.13888	18.4072	0.00170724	0.349228	T	F	F	T
Tpcn1	0.691273	7.033	18.2645	0.00175168	0.354882	F	F	T	F
Podxl	0.598682	9.58118	18.1919	0.00177485	0.354882	T	T	T	T
Mapk4	-0.914223	4.76519	18.1635	0.00178398	0.354882	T	F	F	T
Slc30a1	0.961157	5.39923	18.0642	0.00181647	0.357336	T	F	T	T
Slco4a1	-7.45299	-0.373427	19.5067	0.0018331	0.357336	T	F	F	T
Kdr	1.35521	5.84286	17.9764	0.00184576	0.357336	T	F	F	F
Fam177a	-1.23005	3.20957	17.838	0.00189313	0.363263	F	F	T	T
Fndc3c1	0.610595	6.55796	17.769	0.0019173	0.363752	F	F	F	F
Gsn	0.742022	5.66019	17.7104	0.00193812	0.363752	F	F	F	F
Col3a1	-1.94717	2.49232	17.6683	0.00195325	0.363752	T	F	T	F
Myo18a	0.685448	6.75308	17.6419	0.00196278	0.363752	T	F	F	T
Ly6a	-2.36269	2.22847	17.5745	0.00198743	0.365199	F	F	F	T
Lifr	0.684639	6.19503	17.3265	0.00208147	0.379264	T	F	T	T
Olfr648	-1.77445	1.89392	16.9892	0.0022181	0.398926	F	F	F	F
Defa30	7.40361	-0.358304	18.32	0.00222617	0.398926	F	F	F	F
Prdm6	1.32638	4.89799	16.8562	0.00227496	0.404328	T	F	F	F
Krt18	0.666873	7.99412	16.485	0.00244319	0.427835	F	F	F	F
Ncapd2	-0.512224	8.89431	16.4776	0.00244669	0.427835	F	F	F	F
Otop1	-2.82199	0.752999	16.3626	0.00250197	0.432788	T	F	F	F
Myo15b	1.53112	2.82026	16.3289	0.00251842	0.432788	T	F	F	F
Shisa6	-1.00532	4.30546	16.2955	0.00253489	0.432788	T	F	T	T
Sez6l	-1.84554	1.8171	16.2469	0.00255909	0.433505	F	F	F	F
Thbs1	1.16357	3.39141	16.1784	0.00259365	0.434165	T	F	F	F
Sec24a	0.620967	5.98735	16.16	0.00260303	0.434165	T	F	T	F
Nccrp1	-1.83092	1.98776	15.9359	0.00272062	0.443228	T	F	T	T
Stat3	0.898982	4.56287	15.8999	0.00274011	0.443228	F	F	T	T
Aldob	2.48028	4.09904	15.886	0.00274766	0.443228	T	F	F	T
Sowahb	1.01461	4.49612	15.881	0.00275041	0.443228	F	F	F	F
Nin	0.642704	5.63469	15.8643	0.00275957	0.443228	T	T	T	T
Plekha6	0.769348	5.79774	15.7811	0.00280562	0.444731	T	F	T	F
Tbrg1	0.574384	6.66972	15.7342	0.002832	0.444731	F	F	F	F
Gucy1a1	1.76266	2.03394	15.6799	0.00286296	0.444731	T	T	F	F
Fam126a	0.676312	5.26399	15.6566	0.00287634	0.444731	T	F	T	T
Psap	-0.569743	7.67649	15.6411	0.00288529	0.444731	F	F	T	F
Ina	-0.884232	6.17118	15.5947	0.00291232	0.444731	T	F	T	F
Zgrf1	-0.708765	5.82149	15.5667	0.00292874	0.444731	F	T	F	T
Tbx6	-0.69586	5.85701	15.5595	0.00293301	0.444731	F	F	F	F
Slc2a3	0.6689	10.9231	15.4096	0.0030231	0.455207	T	F	T	T
Abhd12b	3.89255	0.00438584	15.3718	0.0030464	0.455552	F	F	F	F
Rpl34	-0.554292	7.87641	15.214	0.00314582	0.466898	F	F	F	F
Trim12a	-4.25384	0.461696	15.1838	0.00316534	0.466898	F	F	T	F
Cotl1	1.01901	6.822	15.0756	0.00323629	0.474139	F	F	F	F
Nr1h5	5.57253	3.00775	14.8488	0.00339148	0.492351	F	F	T	F
Pkp2	0.728678	5.24894	14.8282	0.00340602	0.492351	T	F	F	T
Cdkn1c	0.644605	6.51557	14.7754	0.00344365	0.494494	T	T	F	T
Pwwp2b	1.08503	4.3139	14.7316	0.00347519	0.495741	F	F	F	T
Vmn2r124	7.39009	-0.349222	15.6841	0.00354729	0.499191	F	F	F	F
Hlx	3.34177	2.23779	14.6189	0.0035581	0.499191	F	F	F	F
Hapln1	2.57855	3.61035	14.6051	0.00356844	0.499191	T	T	T	T
Rsph3b	-1.28353	2.99247	14.5354	0.00362104	0.501757	T	F	F	F
Llgl2	0.737827	6.19775	14.512	0.00363891	0.501757	F	F	F	T
Krt8	0.627934	8.37015	14.4718	0.00366988	0.501757	F	F	F	F
Acta2	3.11159	2.48559	14.4021	0.00372437	0.501757	F	F	T	F
Slfn5	-0.71202	4.83175	14.3772	0.00374406	0.501757	F	F	T	F
Alcam	-0.770652	4.64449	14.3706	0.00374928	0.501757	F	F	F	F
H4c14	-0.863364	7.53481	14.3371	0.00377604	0.501757	F	F	F	T
Glyctk	1.2191	3.03737	14.3233	0.0037871	0.501757	T	F	T	T
Creb3l1	1.04404	3.98599	14.3135	0.00379505	0.501757	F	F	T	F
Gaa	0.865127	5.31443	14.2403	0.00385464	0.506546	F	F	F	F
Hoxb7	7.54321	-0.210901	15.1877	0.00389588	0.508881	F	F	T	F
Gm773	7.32426	-0.497911	15.1382	0.0039329	0.510641	T	T	F	T
Foxo4	0.721418	7.19613	14.0921	0.00397878	0.513524	F	F	T	F
Efcab7	-1.37191	2.71339	14.0323	0.00403025	0.514395	F	F	F	F
Nrp2	0.560091	6.64786	14.0292	0.00403298	0.514395	T	F	T	F
C2cd2l	0.979028	4.51901	13.9671	0.00408732	0.516219	T	F	T	F
Arhgef6	-2.93096	0.440141	13.9153	0.00413339	0.516219	T	F	T	T
Igf2r	0.622381	8.55438	13.8778	0.00416705	0.516219	T	F	F	T
Mest	0.952378	8.11016	13.8461	0.00419582	0.516219	T	F	T	T
Slfn9	0.611126	5.32076	13.8336	0.00420725	0.516219	T	F	F	T
Tbx3	1.28527	6.3401	13.8241	0.00421593	0.516219	F	F	T	F
Hkdc1	1.13075	3.45814	13.8197	0.00421998	0.516219	F	F	F	F
Ubb	-0.455313	9.73401	13.8004	0.00423774	0.516219	F	F	F	F
Cxcr2	-0.620607	5.63515	13.5807	0.00444625	0.536431	T	F	T	T
Csrp1	0.790523	5.83959	13.5736	0.00445315	0.536431	F	F	F	T
Reck	0.72265	4.39368	13.4887	0.00453724	0.54174	T	F	T	T
Hmgb1	-0.475324	8.86728	13.4788	0.00454719	0.54174	T	F	F	F
1700003E16Rik	-1.51899	2.17534	13.4498	0.00457646	0.542248	F	F	F	F
Dusp27	2.17931	1.09051	13.3948	0.00463248	0.543721	F	F	T	T
Rtl8c	-0.842641	4.15143	13.3884	0.00463904	0.543721	F	F	F	F
Nmral1	-0.536937	5.80129	13.3202	0.0047099	0.547715	F	F	F	T
Aass	1.66102	4.06068	13.2862	0.00474573	0.547715	T	F	F	T
Jph2	1.75665	1.64942	13.2832	0.0047489	0.547715	F	F	T	T
Rab32	1.19751	2.78599	13.2257	0.00481019	0.551849	F	F	T	F
Radil	1.33464	2.67955	13.0745	0.00497616	0.561213	T	F	F	T
Slc25a10	0.690418	5.45969	13.065	0.00498682	0.561213	F	F	T	F
Rps7	-0.579534	8.65973	13.0443	0.00501012	0.561213	F	F	F	T
Cltc	0.527231	9.64727	12.978	0.00508568	0.561213	T	T	F	T
Tpm1	0.707396	7.87945	12.9727	0.00509171	0.561213	T	F	T	F
Ly6c1	-3.44848	0.353374	12.9726	0.00509187	0.561213	F	T	T	F
DXBay18	3.59199	1.63406	12.9725	0.00509197	0.561213	F	F	F	F
Rims2	0.821186	5.09518	12.9665	0.00509888	0.561213	F	F	T	F
Abcd3	0.597224	5.46458	12.9217	0.00515096	0.563945	T	F	T	T
Clec16a	1.0825	4.78073	12.9005	0.00517572	0.563945	T	F	T	T
Aoc1	-2.45755	2.46664	12.845	0.00524145	0.566611	F	F	F	F
Cyp11a1	-1.5528	2.19276	12.8358	0.00525244	0.566611	T	F	F	F
Thy1	-1.25066	3.55362	12.7946	0.00530203	0.569129	T	F	F	T
Zfp968	-3.86517	0.574055	12.7708	0.00533087	0.569406	F	F	F	F
Eps8l2	0.968601	3.36143	12.7089	0.00540684	0.57156	F	F	F	F
Selenop	1.04413	6.64145	12.703	0.00541426	0.57156	F	F	F	F
Myo1c	0.655507	5.95963	12.6902	0.00543013	0.57156	T	F	T	T
Gm8108	-4.86068	0.785166	12.6312	0.00550416	0.571859	F	F	F	F
Pou6f1	-1.87307	1.56418	12.5994	0.00554463	0.571859	T	F	T	T
Aff3	-0.582844	5.62295	12.5851	0.00556292	0.571859	F	F	F	T
Mtmr12	-0.991039	3.24766	12.584	0.00556438	0.571859	F	F	T	F
Amfr	0.473468	6.58356	12.5664	0.00558696	0.571859	F	F	F	T
Fgfrl1	0.985751	4.38283	12.5562	0.00560018	0.571859	F	F	T	F
Gata4	0.867623	6.28593	12.5411	0.00561975	0.571859	F	F	T	F
Gm49394	1.55307	5.32154	12.498	0.00567606	0.571859	F	F	F	F
Pitx1	2.64964	2.87238	12.4879	0.00568923	0.571859	F	F	T	F
Fras1	0.469624	6.65122	12.4823	0.0056967	0.571859	F	F	F	F
Xaf1	-1.61023	2.60457	12.4603	0.00572586	0.572137	T	F	T	F
Tub	-0.90854	4.06137	12.363	0.00585678	0.582535	T	F	T	F
Gm28635	10.1604	2.18386	13.0501	0.00598301	0.592373	F	F	F	F
Car4	0.696142	7.94054	12.2299	0.00604196	0.59549	F	F	F	F
Xlr4b	1.94982	1.21046	12.167	0.00613191	0.601621	T	F	F	T
Gm8206	-2.85073	0.769618	12.112	0.00621182	0.60652	F	F	F	F
Tagln	1.91614	2.33188	12.0944	0.00623778	0.60652	F	F	F	F
Stx7	0.797409	5.37428	12.0284	0.00633586	0.612793	T	F	F	F
Kif5a	-0.75947	4.53917	12.0132	0.00635882	0.612793	T	F	T	F
Gm3558	-2.37846	2.57753	11.984	0.00640307	0.614326	F	F	F	F
Nipsnap2	0.775805	4.42125	11.9539	0.00644894	0.616002	T	F	F	F
Flvcr2	1.72036	2.24013	11.8145	0.00666722	0.631097	F	F	T	F
Ltk	2.91542	0.140044	11.804	0.00668406	0.631097	F	F	F	F
Gab1	0.532888	5.92826	11.7623	0.0067512	0.631097	F	F	T	F
Padi2	-0.99692	3.78297	11.7578	0.0067585	0.631097	F	F	T	F
Etfbkmt	-1.09104	2.84864	11.7495	0.00677207	0.631097	T	F	T	F
Ypel1	-0.987638	3.58655	11.7381	0.00679066	0.631097	T	F	T	F
Gm20431	9.55077	1.607	12.4276	0.00683792	0.631097	F	F	F	F
Uaca	0.571162	6.82833	11.7081	0.00683982	0.631097	F	F	F	T
Olfr273	-6.81059	-0.900166	12.3432	0.00696517	0.632826	F	F	F	F
Cbs	-0.939443	4.56209	11.6324	0.00696591	0.632826	T	F	F	T
Ezr	0.482038	8.20254	11.6275	0.00697429	0.632826	F	F	T	F
Nid2	0.537157	8.11529	11.6269	0.0069753	0.632826	T	F	F	T
Tedc2	-0.723161	4.33553	11.5602	0.00708894	0.637716	F	F	T	F
Adss	0.452525	7.28548	11.4618	0.00726068	0.637716	F	F	F	T
Sh3bp5	0.848989	3.65732	11.4578	0.00726771	0.637716	F	F	T	F
Olfr731	10.291	2.25751	12.1298	0.00730022	0.637716	F	F	F	F
Pdgfrb	1.45406	4.61406	11.4389	0.00730138	0.637716	T	T	T	T
Glrx	0.77694	4.688	11.4181	0.00733869	0.637716	T	F	F	T
Ercc6l2	0.714838	4.54718	11.3619	0.0074403	0.637716	T	F	F	T
Sorbs2	-0.969997	3.36206	11.3534	0.00745576	0.637716	T	F	T	T
Slco1a6	6.77799	-0.90092	12.0209	0.00747875	0.637716	F	F	F	F
Lama4	1.89031	3.60171	11.3158	0.00752497	0.637716	T	F	F	T
Hbb-bs	-2.54366	0.944529	11.3108	0.00753429	0.637716	F	F	F	F
Idnk	-0.757526	4.29148	11.3064	0.00754241	0.637716	T	F	T	T
Gm45837	9.1893	1.27014	11.9556	0.00758859	0.637716	F	F	F	F
Pnisr	-0.450788	6.64265	11.2716	0.00760734	0.637716	F	F	T	T
Aqp11	1.11899	3.75428	11.2498	0.00764828	0.637716	F	F	T	T
Amot	0.881262	9.39632	11.243	0.00766122	0.637716	T	F	T	T
Bbs2	-0.873321	3.54435	11.2428	0.00766159	0.637716	F	F	T	F
Plg	1.69224	3.09328	11.2359	0.00767462	0.637716	T	F	F	F
Cited1	0.952201	6.04329	11.2224	0.00770021	0.637716	F	F	F	F
Papss1	0.55562	5.53688	11.2221	0.00770084	0.637716	F	F	F	F
Lrrn4	0.533161	5.53744	11.2197	0.00770536	0.637716	T	F	F	T
Slc29a1	-0.5588	5.42107	11.2178	0.00770904	0.637716	T	F	F	F
Des	-1.04427	4.24258	11.198	0.00774681	0.637716	F	F	T	F
Zap70	-6.74925	-0.947371	11.8504	0.00776945	0.637716	F	F	F	T
Zfp738	-0.55919	6.93983	11.1827	0.00777621	0.637716	T	T	F	T
Klhl2	0.610426	5.47552	11.1736	0.00779388	0.637716	T	F	F	F
Pip5k1b	1.70491	1.33471	11.1299	0.00787872	0.640725	T	F	F	T
Slc43a2	0.852308	5.40347	11.1165	0.00790507	0.640725	T	F	T	T
Eno1b	-6.77618	8.38287	11.1092	0.00791931	0.640725	T	F	F	T
Jup	0.537465	6.09996	11.0815	0.00797417	0.641684	F	F	T	T
Spc24	-0.443663	6.75008	11.0733	0.00799035	0.641684	F	F	F	F
Tspoap1	-1.0606	3.90697	10.9984	0.00814115	0.644874	T	F	T	F
Gda	-1.97871	1.00925	10.9922	0.00815388	0.644874	T	F	T	T
Trf	1.53124	5.73827	10.9811	0.00817637	0.644874	F	F	F	T
Crybg2	-1.68339	1.85929	10.9457	0.00824921	0.644874	F	F	F	F
Ly75	0.638535	6.40295	10.9417	0.00825758	0.644874	T	F	T	T
Pold1	-0.472805	7.6108	10.9402	0.00826075	0.644874	F	F	F	F
A630089N07Rik	-0.694543	4.28929	10.9029	0.00833836	0.644874	F	F	F	F
Hadh	0.467352	6.75822	10.8945	0.00835609	0.644874	T	F	T	T
Sdc2	-0.673416	4.43395	10.89	0.00836556	0.644874	T	F	T	T
Pold3	-0.432551	6.75294	10.8777	0.00839138	0.644874	F	F	T	F
Fam49a	-0.677575	4.27189	10.8765	0.00839402	0.644874	T	F	T	T
Cwf19l1	1.39747	2.84185	10.8662	0.00841585	0.644874	F	F	T	F
Furin	0.44459	7.04868	10.8615	0.0084257	0.644874	F	F	F	F
Abtb2	1.02298	3.61887	10.8518	0.00844645	0.644874	F	F	F	F
Morc4	1.37329	6.36809	10.784	0.00859227	0.653706	T	F	F	T
S100g	1.87854	2.15024	10.7323	0.00870555	0.660009	F	F	F	F
Acnat1	1.57197	1.71142	10.7109	0.00875294	0.661289	F	F	T	T
Hoxb5	4.73153	0.643611	10.6674	0.00885025	0.666319	F	F	T	F
Klhdc4	-0.613608	5.69374	10.6479	0.00889418	0.667157	F	F	T	F
Wt1	-1.41223	1.94492	10.6353	0.00892292	0.667157	T	F	F	F
Mrps11	0.929873	3.472	10.6209	0.00895576	0.667312	F	F	F	F
Ass1	1.06183	5.01663	10.5813	0.0090469	0.669687	F	F	F	F
Ambp	1.60644	1.9627	10.5701	0.00907268	0.669687	F	F	F	F
Slc10a7	1.01242	3.30745	10.5552	0.00910751	0.669687	F	F	T	F
Rnf14	0.590899	5.25416	10.543	0.00913591	0.669687	T	F	T	T
Galnt11	-0.683556	4.55488	10.5404	0.00914206	0.669687	F	F	F	F
Rbp4	1.76817	6.7925	10.5173	0.00919647	0.67089	F	F	T	F
Prdm1	0.881767	4.05978	10.5072	0.00922037	0.67089	F	F	T	F
Coch	0.983886	3.59825	10.4769	0.00929233	0.672466	F	F	F	F
Herpud1	0.76991	4.31154	10.4633	0.00932497	0.672466	F	F	T	T
P2rx1	4.71323	-0.614227	10.4591	0.00933507	0.672466	T	F	T	T
Tmem200a	-1.19372	3.49509	10.4108	0.00945196	0.678632	T	F	T	T
Dnajc3	0.436433	6.69262	10.3085	0.00970581	0.690639	F	F	T	F
Bcl2l12	-0.648882	4.616	10.3054	0.00971348	0.690639	F	F	T	F
Clic5	1.24283	3.99727	10.3045	0.00971575	0.690639	T	F	T	T
Cfh	-6.68542	-0.995742	10.8433	0.00980374	0.690639	T	F	T	F
Cchcr1	-0.703389	4.03379	10.231	0.00990338	0.690639	F	F	F	F
Dgkz	0.446582	6.9696	10.2104	0.00995693	0.690639	T	F	T	T
Slc25a4	0.576088	7.45028	10.1867	0.0100186	0.690639	T	F	F	T
Man2b2	0.532403	5.35153	10.1813	0.010033	0.690639	F	F	F	T
Wnk2	0.519537	5.76444	10.165	0.0100757	0.690639	T	F	F	F
Abcg8	-1.87724	1.57158	10.1605	0.0100877	0.690639	T	F	T	F
Lpcat2	2.5386	0.565291	10.1558	0.0101	0.690639	F	F	F	F
Bhlhe41	-1.01242	2.92413	10.1309	0.0101661	0.690639	F	F	T	T
Ctsa	0.557814	6.57785	10.1291	0.010171	0.690639	T	F	T	T
Gabrb3	-1.13159	4.38079	10.1014	0.0102454	0.690639	T	T	T	T
Ar	-0.91396	3.36933	10.0866	0.0102853	0.690639	F	T	T	T
Nfatc2	1.13274	2.75264	10.0781	0.0103082	0.690639	T	F	T	T
H2-Q6	-0.934779	3.18807	10.0775	0.0103099	0.690639	F	F	F	F
Fgg	1.58513	3.13873	10.0762	0.0103133	0.690639	T	F	F	T
Myc	0.755013	5.52324	10.0678	0.0103361	0.690639	F	F	F	F
Sipa1l2	0.490397	5.94509	10.0585	0.0103614	0.690639	F	F	F	F
Elmod1	-2.2117	0.698025	10.0542	0.0103734	0.690639	T	F	F	T
Dlc1	0.46149	6.1187	10.0508	0.0103825	0.690639	T	F	T	F
Scarb1	0.739625	5.64548	10.0477	0.0103911	0.690639	T	F	T	T
Sema5b	-0.700983	4.63668	10.0391	0.0104147	0.690639	T	F	T	F
Acvrl1	1.60886	2.34018	10.0064	0.010505	0.690639	T	F	T	F
Plac9b	2.68762	0.380844	9.99755	0.0105295	0.690639	F	F	F	F
Adra2a	-1.21331	2.21547	9.99236	0.010544	0.690639	T	F	T	T
Slc27a2	-1.44619	2.32077	9.9909	0.010548	0.690639	F	F	F	T
Arfgef2	0.470069	6.07542	9.96141	0.0106307	0.690639	T	F	T	F
Wdr7	0.576736	5.73629	9.95891	0.0106377	0.690639	T	F	T	F
0610040J01Rik	1.03143	2.8472	9.94725	0.0106706	0.690639	F	F	T	T
Dsg2	0.463551	6.86516	9.94278	0.0106833	0.690639	T	F	T	F
Jakmip1	-1.23175	2.89641	9.9415	0.0106869	0.690639	T	F	T	F
Anxa6	0.774943	5.23304	9.93612	0.0107021	0.690639	F	F	F	F
Duxbl3	4.05685	0.467935	9.91116	0.0107733	0.693167	F	F	T	T
Miip	-0.827216	3.93608	9.7743	0.0111737	0.716803	F	F	F	F
Mycbp2	0.393098	7.47523	9.75337	0.0112365	0.718707	T	F	T	F
Ppp2r2c	-1.37808	1.82888	9.73291	0.0112983	0.720223	T	F	T	T
Vwa5b2	1.88385	1.05593	9.69387	0.0114175	0.720223	T	F	F	F
Vmn2r63	-1.19583	2.25377	9.69334	0.0114191	0.720223	F	F	F	F
Tal1	1.72945	3.49878	9.69054	0.0114277	0.720223	T	T	T	T
Ddah1	-0.58758	4.84847	9.68593	0.0114419	0.720223	F	F	F	T
Ccn4	2.62205	1.27827	9.66077	0.0115197	0.720223	T	F	T	F
Ints6l	0.572118	4.69512	9.6524	0.0115457	0.720223	F	F	F	F
Rpl30	-0.542743	7.89417	9.64391	0.0115722	0.720223	F	F	F	F
Olfr720	-4.37106	-0.628292	9.63647	0.0115954	0.720223	F	F	F	F
Vgll4	1.00577	3.46983	9.63236	0.0116083	0.720223	F	F	F	T
Sertad2	0.523668	5.31127	9.62192	0.0116411	0.720223	T	F	T	T
Rnps1	-0.378542	8.10005	9.61429	0.0116651	0.720223	F	F	T	F
Bmp6	0.871132	3.25523	9.60575	0.011692	0.720223	F	F	T	F
Atp2b2	-1.4166	2.0179	9.55211	0.0118631	0.724319	T	F	T	F
Ric3	-0.820348	4.10112	9.55088	0.0118671	0.724319	T	F	T	F
Nrp1	0.836009	5.52713	9.54545	0.0118845	0.724319	T	F	T	F
Ccnb1ip1	-0.657713	12.2517	9.54309	0.0118922	0.724319	F	F	F	F
Atp6v1h	0.578061	5.24845	9.52155	0.0119619	0.726332	T	F	F	F
Naa38	-0.760352	3.97573	9.49897	0.0120356	0.726332	F	F	F	F
Atp6v0a1	0.575971	6.35047	9.47981	0.0120985	0.726332	T	F	F	T
Hnf4a	1.41673	6.08612	9.47959	0.0120992	0.726332	T	F	F	T
Iqsec3	-1.4058	2.03582	9.45459	0.012182	0.726332	T	F	T	T
Sox7	1.63094	2.74157	9.45053	0.0121955	0.726332	T	F	T	T
Agpat3	0.486082	6.10448	9.39204	0.012392	0.726332	T	F	T	T
Lrpap1	0.504995	6.8958	9.38952	0.0124005	0.726332	T	F	T	T
Gm2004	-1.96166	1.74721	9.37339	0.0124555	0.726332	F	F	T	F
Slc39a5	1.32335	5.10567	9.36339	0.0124896	0.726332	F	F	F	F
Sec14l2	1.20751	5.18696	9.34245	0.0125616	0.726332	T	F	T	F
Cacng7	-0.620101	5.43401	9.34003	0.01257	0.726332	F	F	F	F
Ripply3	-0.74105	3.81534	9.32705	0.0126149	0.726332	T	F	T	F
Aup1	0.781835	4.20214	9.32454	0.0126236	0.726332	F	F	F	F
Clic6	1.1059	7.33133	9.32372	0.0126264	0.726332	T	F	T	T
Ddr1	-0.531281	6.71667	9.32105	0.0126357	0.726332	T	F	F	F
Gon7	-0.562037	4.84796	9.29429	0.0127291	0.726332	F	F	F	T
Synj1	0.669936	4.797	9.29374	0.012731	0.726332	F	F	F	F
Pmm2	0.600494	5.22135	9.28679	0.0127554	0.726332	F	F	F	T
She	1.43837	1.84768	9.28304	0.0127686	0.726332	T	F	T	T
Slc9a3r1	0.457036	8.33363	9.27773	0.0127873	0.726332	F	F	T	F
Selenok	1.15399	2.63161	9.27384	0.012801	0.726332	F	F	F	F
Myzap	8.02151	0.217089	9.75126	0.0128128	0.726332	F	F	T	F
Gm8909	4.56806	-0.712179	9.25635	0.0128629	0.726332	F	F	T	F
Lhfpl4	-0.599597	5.16534	9.24112	0.0129171	0.726332	T	F	T	T
Trappc12	-0.520314	5.38942	9.24028	0.0129201	0.726332	F	F	T	F
Plekhh1	0.501892	5.47521	9.22561	0.0129726	0.726332	T	F	T	T
Vegfa	0.539389	5.96288	9.22282	0.0129826	0.726332	T	F	T	F
Lat	6.48899	-1.12098	9.69526	0.012996	0.726332	F	F	F	F
Sox12	-0.423322	7.25824	9.21188	0.013022	0.726332	F	F	F	T
Loxl2	0.383484	7.00751	9.20527	0.0130459	0.726332	F	F	T	T
Ldb2	-0.848809	3.73666	9.19767	0.0130733	0.726332	T	F	T	F
Pvr	0.791132	3.89765	9.19526	0.0130821	0.726332	T	F	T	F
Zfp966	-1.09659	3.11458	9.18393	0.0131232	0.726332	F	F	T	F
Tmprss2	0.682516	6.5648	9.18043	0.0131359	0.726332	T	F	T	F
Col6a3	-3.98422	-0.179056	9.16344	0.013198	0.726332	F	F	F	T
Has2	0.62272	4.58643	9.16229	0.0132022	0.726332	T	T	T	T
Ulk4	1.04119	3.6638	9.15674	0.0132226	0.726332	T	F	T	F
Rpl26	-0.522562	8.57825	9.15428	0.0132316	0.726332	F	F	F	T
Rbm44	-1.43947	1.57572	9.10038	0.0134315	0.735441	F	F	F	F
Tanc2	0.52774	5.43029	9.08679	0.0134825	0.736375	T	F	T	T
C130074G19Rik	1.08071	2.83411	9.0609	0.0135802	0.739849	F	F	T	F
Gdap2	0.686226	4.01664	9.0165	0.0137499	0.741703	T	F	T	T
Gprc5b	-0.648475	5.0228	9.01049	0.0137731	0.741703	T	F	T	T
Zfhx3	0.408182	6.62586	8.97857	0.0138969	0.741703	T	F	F	F
Lgals9	-1.34808	1.7541	8.96708	0.0139418	0.741703	F	F	F	T
Mpv17l	-0.759508	4.06577	8.93706	0.01406	0.741703	T	F	T	T
Cdhr2	1.79509	4.16763	8.93423	0.0140712	0.741703	F	F	F	F
Hoxd1	1.36739	2.61949	8.93327	0.014075	0.741703	T	F	T	T
Vil1	0.853533	5.54704	8.91775	0.0141366	0.741703	T	F	F	T
Rtn2	-0.820514	3.46428	8.89355	0.0142334	0.741703	F	F	T	F
Epb41l4b	0.737298	4.15368	8.89309	0.0142353	0.741703	F	F	T	F
Rsph4a	-1.04535	2.62568	8.89185	0.0142403	0.741703	F	F	T	F
Nfkbil1	0.683979	3.9269	8.89144	0.0142419	0.741703	F	F	F	F
Slc25a23	-0.522032	5.19341	8.88925	0.0142507	0.741703	T	F	F	F
Angpt2	-2.14454	1.1844	8.88291	0.0142763	0.741703	F	F	F	F
Mns1	-0.541701	6.24252	8.88105	0.0142837	0.741703	F	F	T	F
Agap2	-0.87049	3.58022	8.87792	0.0142964	0.741703	F	F	T	F
Hebp1	1.33064	2.47915	8.87461	0.0143098	0.741703	F	F	T	F
Car7	1.78757	5.58227	8.86791	0.0143369	0.741703	F	F	F	F
Gdpd5	0.690506	3.89999	8.8608	0.0143657	0.741703	T	F	F	T
Atp1b1	1.20852	5.92008	8.85915	0.0143724	0.741703	F	F	F	F
Gabrb2	-2.53923	0.285118	8.85565	0.0143867	0.741703	T	T	T	T
Ctla2a	-0.790154	3.73968	8.85116	0.0144049	0.741703	F	F	T	F
Oprk1	2.0022	0.656829	8.84976	0.0144107	0.741703	F	F	T	T
Zim1	0.804315	3.52688	8.84374	0.0144352	0.741703	F	F	F	F
Vcam1	3.32044	-0.0582099	8.81861	0.0145383	0.742877	T	F	F	F
Sorcs1	-6.64498	-1.03038	9.25669	0.0145496	0.742877	F	F	T	T
B230217C12Rik	-1.12389	2.23353	8.80642	0.0145887	0.742877	T	F	F	T
Hexb	0.790189	3.63285	8.80487	0.0145951	0.742877	F	F	F	F
Slc1a3	-0.566529	4.7288	8.76293	0.01477	0.749437	T	F	T	T
Dusp3	0.646881	4.25278	8.75744	0.0147931	0.749437	F	F	T	T
Gm2a	-0.85458	4.16334	8.71277	0.0149826	0.752198	F	F	T	F
Rasl11a	-0.636141	4.30237	8.70793	0.0150033	0.752198	F	F	F	F
Idh3a	-0.458714	5.52631	8.7055	0.0150137	0.752198	F	F	F	F
Tmem254b	1.12624	3.69728	8.69972	0.0150385	0.752198	F	F	T	F
Ampd3	-1.35571	1.70717	8.693	0.0150674	0.752198	T	F	T	T
Mob3a	0.586276	4.85706	8.68823	0.015088	0.752198	T	F	T	F
Lpar1	0.479755	6.05683	8.68139	0.0151175	0.752198	F	F	T	F
Wscd2	1.58491	1.60343	8.67665	0.015138	0.752198	T	F	F	T
Dgat2	0.859404	5.16353	8.66015	0.0152097	0.752198	F	F	T	F
Prkcb	-1.26874	2.58185	8.64384	0.0152809	0.752198	T	F	T	T
Gm3005	-7.85756	-0.0240318	9.06916	0.0152839	0.752198	F	F	F	F
Reep6	1.05961	5.72069	8.62648	0.0153571	0.752198	F	F	T	F
Apoa2	2.1076	2.52368	8.62115	0.0153806	0.752198	F	F	F	T
Atp6v1a	0.491338	6.90606	8.6154	0.015406	0.752198	F	F	T	F
Sgk3	1.11095	4.9115	8.6114	0.0154237	0.752198	T	F	F	F
Tiam2	0.771757	4.1967	8.59968	0.0154758	0.752198	T	F	F	F
Capg	-0.613989	4.27585	8.58871	0.0155246	0.752198	F	F	T	F
Mamdc2	6.39103	-1.19357	9.0034	0.0155522	0.752198	T	F	F	F
Apba2	-0.676732	4.20527	8.57794	0.0155728	0.752198	F	F	F	F
Selenoi	0.450123	6.08578	8.57665	0.0155786	0.752198	T	F	F	F
Fgfr4	1.09128	3.54445	8.57024	0.0156074	0.752198	T	F	F	F
Dscam	1.09857	2.56957	8.56185	0.0156451	0.752198	T	F	T	T
Ccm2l	-6.37532	-1.22931	8.97702	0.0156614	0.752198	F	F	F	F
Cndp2	0.454496	7.01358	8.5438	0.0157267	0.752198	F	F	T	F
Thsd4	1.22648	3.76865	8.53962	0.0157457	0.752198	T	F	T	T
Zfp978	2.79433	-0.167015	8.53877	0.0157496	0.752198	F	F	F	F
P3h2	0.499518	5.42972	8.50293	0.0159134	0.754992	T	F	T	T
Apoc1	0.938694	3.12658	8.49966	0.0159285	0.754992	F	F	F	F
Hnf1b	0.873454	5.19044	8.49459	0.0159519	0.754992	T	F	T	F
Rab39b	-0.891722	3.15841	8.49254	0.0159613	0.754992	T	F	T	T
Gm20671	-7.78579	-0.0874606	8.8858	0.0160468	0.754992	F	F	F	F
Dab2	1.14451	8.39409	8.46896	0.0160707	0.754992	T	F	T	T
Yy2	-7.76811	-0.0963377	8.87892	0.0160763	0.754992	F	F	T	F
Flt1	0.806854	4.66248	8.46554	0.0160866	0.754992	F	F	F	T
Mycn	-0.488456	7.85258	8.4435	0.0161898	0.757973	T	F	F	F
Mep1b	-6.55819	-1.09616	8.81065	0.0163731	0.757973	F	F	F	F
Hjurp	-0.485541	7.97094	8.40128	0.0163896	0.757973	T	F	T	T
Cyp2s1	1.01006	3.08498	8.39327	0.0164279	0.757973	T	F	F	T
Arfrp1	-0.949201	3.26936	8.38362	0.0164741	0.757973	T	F	T	T
Soga3	-0.729149	4.14041	8.38278	0.0164782	0.757973	F	F	F	F
Pls3	-0.440005	7.4752	8.3684	0.0165474	0.757973	T	F	F	T
Caln1	-1.01105	3.25716	8.36539	0.0165619	0.757973	F	F	T	T
Hoxb8	3.69817	2.12854	8.35432	0.0166155	0.757973	F	F	F	F
Bmpr2	0.425667	6.12532	8.34726	0.0166498	0.757973	F	F	T	T
Lclat1	0.677206	3.85861	8.33683	0.0167006	0.757973	T	F	T	T
Tek	2.14654	2.45181	8.33319	0.0167183	0.757973	F	F	F	T
Pard6b	0.499158	5.92715	8.32539	0.0167565	0.757973	F	F	T	T
Sparc	0.420627	7.27281	8.31571	0.0168041	0.757973	T	F	T	F
Erg	2.68773	0.120475	8.31241	0.0168203	0.757973	F	F	F	F
Gipc2	1.42669	3.1445	8.31043	0.01683	0.757973	F	F	F	F
Mreg	0.688858	4.18448	8.3073	0.0168455	0.757973	F	F	F	F
Cdk20	6.72263	-1.00397	8.70009	0.0168683	0.757973	F	F	F	F
Ocln	0.752351	4.12371	8.29269	0.0169177	0.757973	T	F	T	F
Cdc42ep1	0.72023	4.84393	8.29084	0.0169269	0.757973	T	F	T	F
Cenpw	-0.516387	5.24357	8.28066	0.0169775	0.757973	F	F	F	F
Trib2	-0.690432	5.23641	8.27699	0.0169957	0.757973	T	T	T	T
Tbx4	3.77418	2.75441	8.26908	0.0170353	0.757973	F	F	F	F
Hspa8	-0.332245	11.5899	8.26491	0.0170561	0.757973	F	F	F	F
Gm20075	-0.939766	2.94666	8.26203	0.0170705	0.757973	F	F	F	F
Bend4	0.448197	6.76409	8.24538	0.0171543	0.757973	F	T	T	T
Smndc1	0.456165	5.7115	8.24307	0.0171659	0.757973	T	F	F	F
Pwwp3b	0.693153	5.75182	8.22437	0.0172606	0.757973	F	F	F	F
Madd	-0.621554	4.17717	8.22382	0.0172634	0.757973	T	F	T	F
Etv5	0.38485	7.2817	8.22174	0.017274	0.757973	T	F	T	T
Ccn1	0.551637	4.72274	8.21538	0.0173063	0.757973	F	F	F	F
Slc13a4	1.32082	7.19228	8.21496	0.0173084	0.757973	T	F	F	F
Fam32a	-0.408815	5.98518	8.20732	0.0173475	0.757973	F	F	F	F
Npl	1.54503	5.14463	8.19928	0.0173886	0.757973	F	F	F	F
Armc2	-1.96801	1.08859	8.19745	0.017398	0.757973	T	F	T	F
Tspan9	0.602117	5.88821	8.19539	0.0174086	0.757973	T	F	F	T
Zfp516	0.403464	7.03387	8.16998	0.0175396	0.762034	T	T	T	T
Pcgf5	0.886692	4.39337	8.16371	0.0175721	0.762034	F	F	T	T
Clybl	-0.783215	3.76826	8.12224	0.0177891	0.76502	F	F	F	F
Gm45799	4.61021	-0.653177	8.11753	0.0178139	0.76502	F	F	F	F
Rab3il1	0.590081	4.53115	8.11085	0.0178492	0.76502	T	F	T	T
Hoxb9	3.34558	1.53369	8.10343	0.0178886	0.76502	T	F	T	T
Stac2	-1.58112	1.27106	8.08876	0.0179666	0.76502	T	F	T	T
Dnph1	-0.480445	5.15986	8.08725	0.0179747	0.76502	T	F	T	T
Tspan18	0.861167	3.96006	8.08587	0.0179821	0.76502	T	F	T	T
Rnasek	0.643104	4.43626	8.08471	0.0179883	0.76502	F	F	F	F
Lrrc8b	0.691996	4.0728	8.08451	0.0179893	0.76502	F	F	T	T
Pcdhgb1	7.51351	-0.218638	8.45273	0.0180454	0.76502	F	F	F	F
Mogat2	0.441109	6.84495	8.07308	0.0180505	0.76502	T	F	F	T
Ndfip2	0.606138	4.7246	8.05384	0.0181541	0.76502	T	F	F	T
Raver2	-0.683328	5.3372	8.04688	0.0181918	0.76502	T	F	T	T
Slc2a2	1.6406	4.55163	8.04055	0.0182261	0.76502	F	F	T	F
Ankrd39	1.66706	1.26633	8.03908	0.0182341	0.76502	T	F	F	F
Maneal	-0.88613	2.87501	8.03814	0.0182392	0.76502	F	F	T	F
Dtx3l	-0.493148	5.27039	8.03785	0.0182408	0.76502	T	F	T	F
Gm14399	-1.35973	2.19208	8.02489	0.0183114	0.7654	F	F	F	F
Fam110c	1.19372	2.22216	8.02323	0.0183205	0.7654	T	F	F	F
Zfp568	0.347011	7.96872	8.01436	0.018369	0.765951	F	F	T	F
Pck1	6.36525	-1.16507	8.37231	0.01845	0.767852	F	F	F	F
Med23	-0.382831	6.3362	7.97402	0.0185917	0.771868	T	F	F	T
Ksr2	-0.813121	3.23347	7.96936	0.0186177	0.771868	F	F	T	T
Apcdd1	0.616674	5.06207	7.96117	0.0186634	0.772287	F	F	F	F
Agpat2	0.776531	3.3871	7.92254	0.0188808	0.777729	F	F	F	T
Plce1	-0.604542	4.46612	7.91443	0.0189269	0.777729	T	F	F	F
Nmnat1	-0.555585	4.37461	7.91266	0.0189369	0.777729	T	F	F	T
Morf4l2	0.442926	8.7651	7.9124	0.0189384	0.777729	T	T	T	T
Sfn	-0.962932	2.56023	7.89211	0.0190543	0.779477	F	F	F	F
Emilin1	0.899432	4.87237	7.88615	0.0190884	0.779477	F	F	F	F
Astn1	-0.703202	4.54759	7.88609	0.0190888	0.779477	T	F	T	T
Rprd1a	-0.398205	6.50095	7.85262	0.0192822	0.783204	T	T	T	T
Fads2	-0.391506	7.09847	7.84931	0.0193015	0.783204	T	F	T	F
Gm3002	-5.22833	0.570359	7.84697	0.0193151	0.783204	T	F	F	F
Gtf2h2	-1.09196	3.17022	7.84536	0.0193246	0.783204	T	F	F	F
Pou5f1	-0.470295	8.62707	7.83873	0.0193633	0.783309	T	F	F	F
Slfn10-ps	-6.24909	-1.32004	8.1633	0.0195553	0.789605	F	F	F	F
Zfp874b	-0.69837	3.66064	7.78773	0.0196642	0.79046	F	F	T	F
Efnb1	0.667216	6.3125	7.78685	0.0196695	0.79046	F	F	F	F
Scube3	1.15315	3.88089	7.77782	0.0197233	0.79046	F	F	T	T
Zfp990	-1.87588	2.26724	7.77776	0.0197237	0.79046	F	F	F	F
Olfr718-ps1	-0.653686	5.2021	7.7719	0.0197588	0.79046	F	F	F	F
Klkb1	0.971468	3.23835	7.75505	0.01986	0.791107	F	F	T	F
Tagln2	0.400845	6.43814	7.7476	0.019905	0.791107	T	F	F	T
Atp2b1	0.400192	7.25999	7.73256	0.0199962	0.791107	T	F	T	T
Lgmn	1.13967	7.70292	7.72021	0.0200715	0.791107	F	F	F	F
Piezo2	-0.637689	4.52225	7.71607	0.0200968	0.791107	F	F	T	F
Zfand1	0.677041	3.71145	7.70977	0.0201354	0.791107	T	F	T	F
Mfap3l	0.669003	4.3042	7.70728	0.0201506	0.791107	F	F	T	T
Shpk	1.86594	0.717062	7.70175	0.0201846	0.791107	F	F	F	F
Manf	0.454983	6.54109	7.70097	0.0201894	0.791107	F	F	F	F
Slc9b2	-1.10991	2.05494	7.69772	0.0202094	0.791107	F	F	F	F
Tshz2	-1.2465	2.12292	7.69366	0.0202344	0.791107	T	F	T	F
Lmf2	0.467797	5.14303	7.68625	0.0202802	0.791107	T	F	F	F
Bcat2	-0.571341	5.41717	7.68521	0.0202867	0.791107	T	F	F	T
Hacd4	1.27352	1.63379	7.6838	0.0202954	0.791107	T	F	T	F
Thnsl2	1.1905	2.81046	7.6785	0.0203282	0.791107	F	F	F	F
Cd44	0.78543	4.21016	7.66984	0.020382	0.791107	T	F	T	F
Tex15	-0.716418	4.44874	7.66773	0.0203952	0.791107	F	F	F	F
Nabp1	0.661929	4.01641	7.65595	0.0204687	0.792541	T	F	T	T
Ankrd13b	-0.634509	4.32319	7.63152	0.0206222	0.795912	T	F	T	T
Msantd3	-0.423386	5.70833	7.63042	0.0206292	0.795912	F	F	T	T
Fndc3b	0.500175	5.89234	7.61851	0.0207045	0.796569	T	F	T	F
Gramd1b	0.695637	5.87379	7.60706	0.0207773	0.796569	T	F	T	T
H2bc14	-0.521679	8.28208	7.60592	0.0207846	0.796569	F	F	F	F
Wdfy1	-0.556593	5.40078	7.59353	0.0208638	0.796569	F	F	T	T
Nrk	1.25097	6.94304	7.58767	0.0209014	0.796569	T	F	T	T
Lrmp	1.12043	2.55329	7.58606	0.0209117	0.796569	F	F	F	F
Tmem121b	-1.01354	2.45951	7.58356	0.0209278	0.796569	T	F	T	F
Atp7b	0.569917	6.04136	7.58164	0.0209401	0.796569	F	F	F	F
Clptm1	0.44326	6.03303	7.57336	0.0209934	0.797199	T	F	T	T
Clstn3	-0.54187	4.98195	7.55734	0.0210971	0.799195	F	F	F	F
Unc80	-0.758026	3.3414	7.55386	0.0211197	0.799195	T	F	F	T
Cryab	-1.2688	2.55062	7.54635	0.0211686	0.79965	F	F	F	F
Kdelr3	1.66934	2.72737	7.52253	0.0213245	0.802777	T	F	F	T
Clcn3	0.388724	6.34849	7.5224	0.0213254	0.802777	T	F	T	T
Gse1	0.488151	6.20851	7.51253	0.0213904	0.803317	T	F	T	F
Magel2	-0.548203	4.71782	7.50898	0.0214139	0.803317	T	F	F	F
Ttc21a	1.31536	1.68816	7.50109	0.0214661	0.803886	F	F	F	F
Maf	1.15756	4.45238	7.49436	0.0215108	0.803966	T	F	T	T
Cdh24	-0.504472	5.28782	7.48845	0.0215501	0.803966	F	F	F	F
Anxa8	-1.70522	0.924347	7.47648	0.0216301	0.803966	F	F	F	F
Lpp	0.382862	6.82345	7.47297	0.0216536	0.803966	T	F	T	T
Ciapin1	0.388824	6.50393	7.47116	0.0216657	0.803966	F	F	T	F
Sfrp4	-1.15622	1.85321	7.4539	0.0217818	0.803966	F	F	F	F
Prkra	-0.496159	4.95126	7.4496	0.0218108	0.803966	T	F	F	F
Mid1	-0.510755	4.95812	7.44933	0.0218127	0.803966	F	F	F	F
Gm8050	-1.33098	1.58829	7.44804	0.0218214	0.803966	F	F	F	F
Pim3	0.505695	5.69828	7.43877	0.0218843	0.803966	F	F	T	F
Marc1	3.1221	-0.363088	7.43866	0.0218849	0.803966	F	F	T	F
Mapk11	-0.801101	3.07975	7.42982	0.0219451	0.803966	F	F	F	F
Rcor3	1.01804	2.48911	7.42906	0.0219503	0.803966	T	F	T	T
Gm20708	-6.31065	-1.27411	7.74029	0.0220562	0.806483	F	F	F	T
Nt5c2	-0.52188	5.14989	7.39685	0.022171	0.807361	F	F	T	T
Fam131b	-0.643535	4.62316	7.39582	0.0221782	0.807361	F	F	T	F
Enpep	1.5408	1.6359	7.39383	0.0221919	0.807361	T	F	T	F
Acsbg1	-0.998498	2.34251	7.38542	0.0222501	0.808121	F	F	F	F
Gsap	-2.14187	0.596967	7.35364	0.0224715	0.811404	T	F	F	F
Nfatc4	-0.459636	5.28866	7.35022	0.0224955	0.811404	T	F	F	T
Eef1aknmt	0.512987	4.66538	7.35008	0.0224966	0.811404	F	F	T	F
D630003M21Rik	-0.988206	2.64967	7.34814	0.0225102	0.811404	F	F	T	F
Bcl7a	-0.383908	6.10446	7.34146	0.0225572	0.811404	T	F	T	T
Tcaim	-1.86992	2.49412	7.34035	0.022565	0.811404	T	F	F	T
Fam171b	-0.653337	3.97828	7.32154	0.022698	0.814836	T	F	T	T
Gjb2	1.31701	3.00464	7.31137	0.0227704	0.81494	T	F	T	F
Spns2	1.10009	3.79925	7.31057	0.0227761	0.81494	T	F	T	F
Pdia5	0.596453	4.31086	7.29242	0.0229059	0.817138	F	F	F	F
Cyba	0.694091	4.4432	7.28909	0.0229298	0.817138	T	F	F	F
Arrdc3	0.7975	5.11592	7.28609	0.0229514	0.817138	T	T	T	T
Nars2	0.634814	3.94103	7.27261	0.0230486	0.817138	T	F	T	T
Pklr	1.3379	2.21104	7.26854	0.0230781	0.817138	T	F	T	T
Prr3	-0.512267	4.88235	7.26644	0.0230933	0.817138	F	F	T	F
Lnx2	0.457066	5.13949	7.26239	0.0231227	0.817138	T	F	F	T
Vmn2r114	-0.966078	2.5727	7.25576	0.0231709	0.817138	F	F	F	F
Bloc1s6	0.817412	3.11154	7.25497	0.0231767	0.817138	T	F	F	T
Cpeb4	0.654548	4.16668	7.22499	0.0233962	0.822244	F	F	T	F
H4c8	-0.463996	9.48018	7.22484	0.0233973	0.822244	F	F	F	F
Mageb16	1.63402	1.65448	7.20709	0.0235285	0.825003	F	F	T	F
Crb2	0.50021	6.09957	7.19513	0.0236174	0.825003	F	F	T	F
Wnt6	1.05176	3.31695	7.19073	0.0236502	0.825003	T	F	T	F
Ctsb	0.702732	7.40985	7.1894	0.0236602	0.825003	T	F	T	T
Tac2	-2.35217	0.494832	7.18861	0.0236661	0.825003	F	F	F	F
Flywch1	-0.42063	7.06842	7.16771	0.0238229	0.828226	F	F	T	F
Prr5	0.47545	5.09159	7.1661	0.0238349	0.828226	F	F	T	T
Samd10	-2.64833	1.34617	7.15694	0.0239041	0.829301	F	F	F	F
Vmp1	0.476961	5.39185	7.14519	0.0239932	0.829831	T	F	F	T
Ndufa7	-0.505586	5.42857	7.14289	0.0240106	0.829831	F	F	F	F
Gpr182	2.01588	0.661267	7.13878	0.024042	0.829831	F	F	T	T
Mfsd12	0.903582	5.9366	7.13477	0.0240725	0.829831	F	F	T	F
Irf7	-3.37972	-0.392343	7.12554	0.024143	0.830942	F	F	F	F
H4c2	-0.50007	8.7529	7.11604	0.0242159	0.832128	F	F	F	F
Rasgrp3	-0.383233	6.21366	7.10459	0.0243041	0.833678	T	F	T	F
Mast1	-1.51097	1.15101	7.09716	0.0243615	0.833678	T	F	F	F
Sccpdh	0.671764	5.27101	7.08304	0.024471	0.833678	F	F	T	F
Pdzd4	-0.552908	6.74679	7.07923	0.0245007	0.833678	F	F	F	F
Apoa4	1.4015	6.22184	7.071	0.024565	0.833678	F	F	F	F
Hoxc8	7.11747	-0.545871	7.36684	0.0246029	0.833678	F	F	F	F
Stard10	0.628972	5.00495	7.05818	0.0246655	0.833678	F	F	F	F
Map4	0.335246	7.72893	7.0545	0.0246944	0.833678	T	F	T	T
Prelid3a	-0.827951	2.92079	7.05269	0.0247086	0.833678	F	F	T	F
Slc25a15	0.476946	5.52915	7.05113	0.024721	0.833678	F	F	F	F
Klb	1.52624	3.36159	7.04863	0.0247406	0.833678	F	F	F	T
Frmd6	0.430014	5.73616	7.04543	0.0247659	0.833678	T	F	T	T
Uso1	0.39514	6.50164	7.04444	0.0247737	0.833678	T	F	T	F
Nrxn1	-1.13832	1.94727	7.03662	0.0248356	0.833678	T	F	T	F
Slc16a6	0.610608	4.19769	7.03636	0.0248377	0.833678	F	F	T	F
Amdhd2	-0.619949	4.03387	7.02779	0.0249057	0.834668	F	F	F	T
Ppm1h	0.570428	4.3327	7.01806	0.0249832	0.835218	T	F	T	F
Evi5	0.46517	6.15281	7.00836	0.0250608	0.835218	T	F	T	T
Vmn2r84	7.39757	-0.479401	7.30237	0.025079	0.835218	F	F	F	F
Fga	1.57119	3.30027	6.99014	0.0252073	0.835218	F	F	T	T
Fmnl2	-0.38953	6.24088	6.98545	0.0252452	0.835218	T	F	T	T
Tmem106a	1.36549	1.28761	6.98536	0.0252459	0.835218	F	F	T	T
Mfap1b	-0.37991	5.96942	6.98513	0.0252478	0.835218	F	F	F	T
Glo1	-0.418854	6.0641	6.98505	0.0252484	0.835218	T	F	F	T
Gm10184	7.38672	-0.488615	7.2771	0.0252688	0.835218	F	F	F	F
Gm3264	-2.72999	1.06414	6.9709	0.0253632	0.836128	F	F	F	F
Rccd1	-0.887845	2.67947	6.96963	0.0253734	0.836128	F	F	F	T
Hmbox1	0.36865	6.18315	6.9606	0.0254471	0.837084	T	F	T	F
Cdh6	0.521922	4.35043	6.95246	0.0255136	0.837084	F	F	F	T
Tceanc2	0.707253	3.88555	6.95039	0.0255306	0.837084	F	F	T	F
Sptbn5	-1.87218	0.675409	6.94719	0.0255569	0.837084	F	F	F	F
Gucy1b1	1.08626	2.01234	6.94194	0.0256	0.837232	F	F	F	F
Acox1	0.62316	5.26519	6.93236	0.0256789	0.838548	T	F	T	T
Lad1	0.524998	5.49869	6.92047	0.0257773	0.840495	T	F	T	T
Jade2	-0.531273	5.79194	6.90659	0.0258927	0.842991	T	F	F	F
Atp2a1	-0.81258	3.23268	6.89057	0.0260267	0.845408	F	F	F	F
Hspa5	0.355282	9.62632	6.88662	0.0260599	0.845408	F	F	F	T
Vcan	1.05551	6.95995	6.88015	0.0261143	0.845408	T	F	T	F
Gas1	-0.44729	6.1518	6.87914	0.0261229	0.845408	T	F	T	T
Fgf3	0.681843	4.55801	6.86658	0.026229	0.846981	F	F	T	F
Senp2	-0.48672	4.67027	6.86415	0.0262496	0.846981	F	F	T	T
Haao	4.42474	-0.800589	6.85932	0.0262906	0.847042	T	F	F	T
Scarf2	1.14605	2.24473	6.84375	0.0264233	0.849542	F	F	T	T
Ripk3	0.946188	2.78409	6.83937	0.0264608	0.849542	F	F	F	F
Ptprt	0.707485	3.44703	6.83646	0.0264858	0.849542	F	F	T	T
Creb3l3	1.61947	3.44992	6.82099	0.0266187	0.850982	F	F	F	F
Wee2	-6.05773	-1.45322	7.09736	0.0266711	0.850982	T	F	F	F
Drc1	-1.13261	2.45969	6.79888	0.0268104	0.850982	T	F	F	F
Abca17	6.09084	-1.41552	7.07999	0.0268117	0.850982	F	F	F	F
Arl5a	-0.34998	7.25166	6.78459	0.0269351	0.850982	T	F	T	T
Npcd	-7.08114	-0.679489	7.05841	0.0269877	0.850982	T	F	T	T
Vmn2r89	-7.09029	-0.679243	7.04999	0.0270568	0.850982	F	F	F	F
Mme	0.674551	3.70531	6.76831	0.027078	0.850982	T	F	T	T
Trank1	-1.27619	1.65331	6.76679	0.0270914	0.850982	F	F	T	F
Pcmtd2	-0.554204	4.52138	6.75827	0.0271666	0.850982	T	F	F	T
Gm45140	6.07674	-1.4235	7.03335	0.0271939	0.850982	F	F	F	F
Gorasp1	0.473151	4.94175	6.7549	0.0271964	0.850982	F	F	T	F
Egflam	-0.526873	4.59657	6.75398	0.0272046	0.850982	T	F	T	T
Dmxl1	0.429449	7.16407	6.74731	0.0272637	0.850982	T	F	F	F
Slc28a2b	2.54456	-0.227407	6.7405	0.0273244	0.850982	F	F	F	F
Apob	1.40497	10.9837	6.74019	0.0273271	0.850982	F	F	F	F
Pla2g4f	6.04832	-1.41603	7.01382	0.027356	0.850982	F	F	F	F
Gns	0.426614	6.73615	6.73344	0.0273874	0.850982	T	F	T	T
Cyp2d26	-7.06181	-0.695238	7.00953	0.0273917	0.850982	T	F	F	F
Hirip3	-0.410882	6.05176	6.72382	0.0274735	0.850982	F	F	F	F
Zscan2	-0.667205	3.91132	6.72236	0.0274866	0.850982	F	F	F	T
Zdhhc9	0.535224	5.16824	6.70879	0.0276087	0.850982	F	F	T	F
Ric8a	-0.686611	3.90792	6.70296	0.0276612	0.850982	F	F	F	F
Shank3	0.594766	5.00323	6.69654	0.0277194	0.850982	F	F	T	F
F2	1.25174	2.30965	6.68372	0.027836	0.850982	F	F	F	T
Plxnb1	-0.348872	7.83353	6.67667	0.0279003	0.850982	F	F	T	F
Gfpt2	0.465694	4.98613	6.67311	0.0279328	0.850982	T	F	F	F
Gm29666	-0.413999	6.44191	6.66999	0.0279613	0.850982	F	F	F	F
Ccdc159	-2.14956	0.374412	6.6654	0.0280035	0.850982	F	F	F	F
Mfsd1	0.54695	6.72874	6.66529	0.0280045	0.850982	F	F	T	F
Jade3	0.437905	5.97893	6.66459	0.0280109	0.850982	F	F	T	F
Cpeb2	0.848828	3.12171	6.65846	0.0280672	0.850982	T	T	F	T
Ksr1	0.665716	4.64672	6.65799	0.0280716	0.850982	F	F	T	F
Lrrc17	-0.78876	5.62735	6.65507	0.0280985	0.850982	F	F	T	F
Kcnc3	-0.686645	4.90974	6.65308	0.0281168	0.850982	T	F	F	F
Serpinb9b	-1.43198	1.64586	6.64442	0.0281968	0.850982	T	F	F	T
Leng8	-0.427554	6.95834	6.64126	0.0282261	0.850982	F	F	T	F
Wfikkn1	1.4618	2.30611	6.63637	0.0282715	0.850982	F	F	F	F
Hnrnph3	-0.368484	5.94991	6.6243	0.0283839	0.850982	T	F	F	T
Gm5678	6.11807	-1.41421	6.89207	0.0283938	0.850982	F	F	F	F
Phlda1	0.6281	4.90752	6.62152	0.0284098	0.850982	T	F	T	T
Bbx	0.321571	7.14497	6.62111	0.0284137	0.850982	T	F	T	T
Slc38a10	0.335722	7.02251	6.61928	0.0284308	0.850982	T	F	F	T
Gadd45g	1.09386	2.51615	6.61764	0.0284462	0.850982	F	F	T	F
Ucp2	0.432267	5.78797	6.6176	0.0284465	0.850982	F	F	F	F
Ccng1	0.437051	5.44105	6.61719	0.0284503	0.850982	T	F	F	T
H2-Ab1	-2.72524	0.46899	6.6068	0.0285478	0.850982	F	F	F	T
Arnt	-0.410473	6.16555	6.60621	0.0285533	0.850982	T	F	F	T
Adamts5	-1.57233	1.02951	6.60307	0.0285829	0.850982	T	F	T	T
Cacng4	-0.724263	4.32699	6.58637	0.0287406	0.850982	F	F	F	F
Garem2	-0.961132	2.67525	6.58441	0.0287592	0.850982	F	F	F	F
Gm28778	2.8921	0.203459	6.57799	0.0288202	0.850982	F	F	F	F
Cd109	-0.79356	2.96558	6.57388	0.0288593	0.850982	T	F	F	T
Myo3a	-4.21069	-1.05431	6.56898	0.028906	0.850982	T	F	F	F
Utrn	0.339531	7.35375	6.56592	0.0289352	0.850982	T	F	T	T
Asb1	0.580281	4.18102	6.56317	0.0289615	0.850982	F	F	T	F
Slc16a1	0.457137	9.78158	6.55452	0.0290444	0.850982	T	F	T	T
Dtx1	-1.1722	2.02134	6.55386	0.0290507	0.850982	F	F	T	F
P4hb	0.316441	9.39561	6.55274	0.0290615	0.850982	T	T	T	T
Tiparp	0.490807	4.92176	6.55146	0.0290737	0.850982	T	F	F	T
Mafk	0.630939	3.7348	6.54865	0.0291008	0.850982	F	F	T	F
Camkv	-0.526827	4.45328	6.543	0.0291552	0.850982	T	F	T	F
Pgc	1.71273	0.999551	6.54197	0.0291652	0.850982	F	F	F	F
Sec24d	0.591774	4.483	6.53539	0.0292287	0.850982	T	F	F	F
Epcam	-0.410886	7.25669	6.53285	0.0292533	0.850982	T	F	T	T
Sprr2a2	1.43681	1.47399	6.53128	0.0292685	0.850982	F	F	T	T
Lyrm7	1.31758	1.61656	6.53082	0.029273	0.850982	F	F	T	T
Zglp1	-6.0666	-1.44568	6.78713	0.029328	0.850982	F	F	F	F
Rp9	-0.51964	4.38498	6.52366	0.0293424	0.850982	F	F	F	F
Sema6b	-0.721354	4.25926	6.5182	0.0293956	0.850982	F	F	T	F
Tram1	0.371251	6.68443	6.51332	0.0294432	0.850982	T	F	T	T
Pqlc2	0.666519	4.21239	6.50662	0.0295087	0.850982	T	F	T	F
Gm49510	-6.96324	-0.774913	6.75971	0.0295783	0.850982	F	F	F	F
Tgfa	0.707656	3.25766	6.49252	0.0296471	0.850982	F	F	T	F
Sh3glb1	0.389222	6.26297	6.49251	0.0296472	0.850982	T	F	T	T
Prl3c1	-2.47579	0.0661669	6.48701	0.0297014	0.850982	F	F	F	F
Ooep	-1.62582	0.819844	6.48466	0.0297246	0.850982	F	F	T	F
Pkdcc	-0.334774	7.11177	6.48349	0.0297362	0.850982	F	F	F	F
Wiz	-0.362357	6.89439	6.48313	0.0297397	0.850982	F	F	F	F
Rbms3	0.836348	2.91856	6.48094	0.0297614	0.850982	T	T	T	T
Hoxa7	2.91719	-0.031448	6.4808	0.0297628	0.850982	F	F	F	F
Foxj1	-0.800995	5.94838	6.47719	0.0297985	0.850982	T	F	T	F
Eif4a2	-0.481373	6.45345	6.47457	0.0298245	0.850982	T	F	T	T
Gm4070	-4.03002	-0.847655	6.47311	0.0298389	0.850982	F	T	T	T
Slk	0.389387	6.41055	6.46658	0.0299038	0.850982	T	F	F	T
Itih2	3.56847	-0.859524	6.46638	0.0299058	0.850982	F	F	F	F
Palm3	0.659827	4.9187	6.45506	0.0300187	0.852026	F	F	T	F
Tnik	2.86405	0.339985	6.44963	0.030073	0.852026	T	F	T	T
Adamts17	0.85729	3.14875	6.44378	0.0301317	0.852026	T	F	T	T
H2bc15	-0.477525	7.76144	6.43463	0.0302238	0.852026	F	F	F	F
2610042L04Rik	-1.9437	0.468176	6.43415	0.0302286	0.852026	T	F	F	F
B4galnt2	1.19383	3.30741	6.42965	0.030274	0.852026	T	F	T	T
Atp6v1g2	-1.54282	0.903218	6.42662	0.0303047	0.852026	F	F	F	F
Pirb	-1.48676	1.09547	6.41732	0.0303989	0.852026	F	F	F	F
Dapk1	-0.515338	7.23751	6.41649	0.0304073	0.852026	T	F	F	T
Mtus1	0.704272	5.23295	6.41172	0.0304558	0.852026	T	T	T	T
Arap2	0.656326	3.66489	6.41135	0.0304595	0.852026	F	F	T	F
2810459M11Rik	1.07579	3.67622	6.40867	0.0304869	0.852026	T	T	T	T
Abcc8	-1.07642	2.92415	6.4037	0.0305375	0.852026	F	F	F	F
Dcbld1	0.60562	4.553	6.40172	0.0305577	0.852026	T	F	F	F
Clec2d	-6.0612	-1.45249	6.65431	0.030566	0.852026	F	F	T	T
Litaf	-0.440528	5.07101	6.4004	0.0305712	0.852026	T	F	T	T
Cavin2	2.40173	0.196009	6.39425	0.0306342	0.852662	T	F	F	T
Gpc3	0.405525	8.98358	6.38971	0.0306807	0.852662	F	F	F	F
Irf6	1.06057	4.12907	6.38558	0.0307232	0.852662	T	T	T	T
Btaf1	0.337635	7.36297	6.38284	0.0307513	0.852662	T	F	F	T
Eva1c	-2.91757	-0.0495894	6.37863	0.0307947	0.852774	F	F	F	F
Cpox	0.507415	5.5461	6.36926	0.0308916	0.854365	T	T	F	T
Exoc6	0.541464	4.75031	6.36128	0.0309743	0.855562	F	F	F	F
Rrnad1	-1.00922	2.52474	6.35566	0.0310328	0.856087	F	F	T	F
Pakap	0.493132	6.8979	6.33889	0.031208	0.85727	T	F	T	T
Rgs12	-0.372562	6.08071	6.33401	0.0312593	0.85727	T	F	F	T
Padi3	0.745949	3.41707	6.33253	0.0312747	0.85727	F	F	T	F
Cops7a	0.347387	6.21752	6.32475	0.0313567	0.85727	F	F	F	F
Pus7	0.330156	6.67148	6.31998	0.0314071	0.85727	F	F	T	F
Slco4c1	1.14895	3.87894	6.31947	0.0314124	0.85727	F	F	F	T
Arhgap1	0.407396	6.4122	6.31461	0.0314639	0.85727	T	F	T	T
Szrd1	0.657754	5.8358	6.31307	0.0314802	0.85727	T	F	T	F
Snx8	0.484063	5.46192	6.30841	0.0315296	0.85727	F	F	T	F
Gm21854	6.05061	-1.46193	6.54818	0.0316026	0.85727	F	F	F	F
Cdk8	0.355435	6.04456	6.30097	0.0316086	0.85727	T	F	F	T
Slc20a1	0.349189	6.31543	6.29936	0.0316258	0.85727	T	T	F	T
Sirt5	0.65131	5.41078	6.29774	0.0316431	0.85727	T	F	T	F
Vdr	1.58622	0.751778	6.297	0.031651	0.85727	T	F	T	T
Flywch2	-0.802314	2.86428	6.29357	0.0316876	0.85727	F	F	F	F
Poglut1	-0.476933	5.17406	6.29164	0.0317083	0.85727	F	F	T	T
Galnt10	-0.359018	6.41773	6.27117	0.031928	0.861682	F	F	F	F
Col9a1	0.959353	2.85946	6.2677	0.0319654	0.861682	F	F	F	F
Frs3	1.09357	1.91412	6.26536	0.0319907	0.861682	T	F	F	F
Ihh	1.21199	3.41941	6.21877	0.0324991	0.87416	F	F	F	T
Galt	-0.617198	3.83562	6.21556	0.0325346	0.87416	T	F	T	T
Foxc2	-0.489539	6.004	6.20117	0.0326938	0.876967	F	F	F	F
Degs1	0.513643	6.29353	6.19509	0.0327613	0.876967	F	F	F	F
Vim	0.569991	7.28732	6.19274	0.0327875	0.876967	F	F	F	F
Tcf7l1	-0.535104	7.68759	6.19155	0.0328008	0.876967	F	F	T	F
Ccdc3	2.0468	0.366384	6.18542	0.0328691	0.877711	F	F	F	F
Ntn5	-3.44155	-0.614015	6.17387	0.0329986	0.880084	F	F	F	F
Gm8369	5.99504	-1.49458	6.40696	0.0330508	0.880395	F	F	F	T
Creb3l2	0.552697	5.16218	6.16213	0.0331307	0.881438	T	F	F	T
Ccbe1	2.04883	0.836281	6.1525	0.0332396	0.881993	T	F	T	T
Mttp	1.17097	6.79989	6.15099	0.0332567	0.881993	F	F	T	F
Med12	0.357082	7.48677	6.1495	0.0332735	0.881993	T	T	F	T
Srgap3	-0.689467	4.94657	6.14549	0.0333191	0.882005	T	F	T	T
Ifrd2	0.510324	5.88211	6.1423	0.0333554	0.882005	F	F	F	F
Sgk1	0.60015	5.9238	6.13044	0.0334905	0.883724	T	F	F	T
Slc39a8	0.559884	6.61535	6.12946	0.0335019	0.883724	T	F	F	T
Adgrl3	-1.46081	1.11218	6.12023	0.0336076	0.884136	T	F	T	F
Cdx4	2.3627	2.95163	6.11666	0.0336486	0.884136	F	F	F	F
Chpt1	-0.492704	4.89126	6.11306	0.03369	0.884136	T	F	T	T
Slc22a23	0.410993	6.41451	6.10475	0.0337859	0.884136	T	F	T	T
Syce2	-0.653932	3.88212	6.10405	0.033794	0.884136	F	F	F	F
Dnpep	0.362553	5.85169	6.09094	0.033946	0.884136	T	F	F	F
Tnks	0.304546	8.15409	6.08634	0.0339995	0.884136	T	F	F	T
Tmem145	-0.715008	4.19061	6.08423	0.034024	0.884136	F	F	F	F
Ddx17	-0.288384	9.49317	6.08356	0.0340319	0.884136	T	F	T	F
Ift74	-0.427848	4.95262	6.07994	0.0340741	0.884136	F	F	T	F
Capn11	-3.73079	1.44026	6.07371	0.034147	0.884136	T	F	F	T
Dmrta2	1.31674	1.53606	6.07266	0.0341593	0.884136	T	F	T	T
Ccdc84	-0.667255	3.42728	6.0725	0.0341612	0.884136	F	F	F	F
Pgr	-0.846442	3.13493	6.055	0.0343669	0.884136	T	F	T	T
Atp1b2	-0.724686	4.60228	6.05475	0.0343699	0.884136	T	F	T	T
Pgm1	0.528458	5.81455	6.04889	0.0344391	0.884136	T	F	F	F
Rcsd1	0.981922	2.99742	6.04836	0.0344454	0.884136	F	F	F	T
Celf3	-1.02087	2.18888	6.04798	0.0344499	0.884136	T	T	F	T
Ctla2b	-2.82257	-0.552572	6.0479	0.0344509	0.884136	T	F	T	F
5330417C22Rik	-1.41277	1.20575	6.04717	0.0344595	0.884136	F	F	T	F
Aak1	0.34135	6.78459	6.04658	0.0344665	0.884136	T	F	T	T
Snapc1	-0.546817	4.28463	6.0458	0.0344757	0.884136	F	F	T	T
Tmem30b	0.724564	3.78755	6.04367	0.034501	0.884136	T	F	T	T
Nbea	-0.402077	6.14077	6.04212	0.0345193	0.884136	T	F	F	T
Steap2	0.832393	3.89998	6.03888	0.0345579	0.884136	T	F	T	T
Zic3	-0.443457	7.37544	6.03721	0.0345776	0.884136	T	F	T	T
Tmem151b	-0.613635	3.97177	6.03156	0.034645	0.884189	F	F	F	F
Fbxo36	1.95827	0.171125	6.03019	0.0346613	0.884189	T	F	F	T
Col16a1	-1.01525	2.48959	6.02414	0.0347336	0.884992	T	F	T	F
Mpped1	-1.24968	1.89597	6.0192	0.0347927	0.885458	F	F	T	F
Kifc1	-0.361504	6.03732	6.00417	0.0349733	0.887996	T	F	F	F
Cd63	0.536899	5.4643	6.00146	0.035006	0.887996	F	F	F	F
Pigt	0.332439	6.49487	6.00069	0.0350153	0.887996	F	F	F	F
Arid5b	0.433345	5.3863	5.98698	0.0351814	0.891165	T	F	T	T
Pitpnm2	0.39463	5.94879	5.97983	0.0352683	0.891573	T	F	T	F
Efna1	0.861544	3.321	5.97753	0.0352963	0.891573	F	F	T	F
Itga3	0.962003	5.40272	5.97552	0.0353208	0.891573	T	F	F	T
Rtl8a	-0.392383	5.65399	5.96717	0.035423	0.893113	T	F	T	F
Brf2	-0.543557	4.09908	5.96061	0.0355034	0.894101	F	F	F	F
AI467606	1.54134	0.960803	5.95113	0.0356202	0.895093	F	F	F	F
Col4a2	0.318443	8.31977	5.94472	0.0356993	0.895093	F	F	T	F
Tcfl5	-0.465101	5.36688	5.94336	0.0357161	0.895093	T	F	T	F
Zscan25	-0.686685	4.22993	5.9409	0.0357465	0.895093	F	F	F	T
Slc6a12	-2.03212	0.0436902	5.93689	0.0357962	0.895093	F	F	F	F
Gm3411	-0.827885	2.62946	5.93487	0.0358213	0.895093	F	F	F	F
Gm14685	0.83442	2.57003	5.93403	0.0358318	0.895093	F	F	F	F
Wls	0.503948	6.23077	5.92396	0.0359572	0.896447	T	F	F	F
Gm2237	-0.791038	2.87863	5.92304	0.0359687	0.896447	F	F	F	F
C3	-1.17291	2.24442	5.9081	0.0361557	0.896856	F	F	F	F
Mvb12b	0.402514	5.28784	5.9046	0.0361996	0.896856	T	F	T	F
Slc44a5	-0.514632	4.47533	5.90298	0.0362201	0.896856	T	F	T	T
Col4a1	0.30691	9.43174	5.90185	0.0362344	0.896856	T	F	T	T
Bbs1	-0.486906	4.46003	5.90014	0.0362559	0.896856	F	F	T	T
Dsp	0.303726	8.04755	5.89993	0.0362585	0.896856	F	F	F	T
Rassf5	2.31859	-0.221831	5.8954	0.0363156	0.896856	T	F	T	T
Spsb3	-0.478422	4.6337	5.89537	0.036316	0.896856	F	F	T	F
Adora2b	1.5371	3.59466	5.88904	0.0363961	0.897631	F	F	F	F
Mbnl1	-0.497693	4.25837	5.88303	0.0364723	0.897631	T	F	T	F
Specc1	0.486771	4.32483	5.87681	0.0365513	0.897631	T	T	F	T
Efna2	-0.46282	4.77897	5.87561	0.0365667	0.897631	T	F	F	F
Rasa4	-1.57352	0.835669	5.87461	0.0365794	0.897631	F	F	F	F
Tacstd2	1.65649	0.974158	5.86815	0.0366618	0.897631	F	F	F	F
Itih3	5.84026	-1.56456	6.08269	0.0367038	0.897631	F	F	F	F
Tuft1	-0.647086	3.57106	5.86216	0.0367384	0.897631	F	F	T	T
Tk2	-1.49367	2.98212	5.85996	0.0367666	0.897631	F	F	T	T
Fam229a	-5.97017	-1.51419	6.07549	0.0367906	0.897631	F	F	F	F
Noct	0.492681	9.50696	5.85715	0.0368027	0.897631	F	T	F	F
Dpp7	0.798968	3.54315	5.84616	0.0369441	0.899096	F	F	F	F
Rarb	1.32642	2.81857	5.84243	0.0369922	0.899096	T	F	T	T
Stard13	0.700964	3.12951	5.84091	0.0370119	0.899096	T	F	F	F
Zdhhc17	-0.601508	3.84726	5.83962	0.0370287	0.899096	T	F	F	T
Kif12	1.15887	1.7382	5.8246	0.0372236	0.901021	F	F	F	F
Trmt2b	3.03812	0.0305236	5.82199	0.0372576	0.901021	T	F	T	T
Mdga1	-0.948256	3.04604	5.82074	0.0372738	0.901021	T	F	T	T
Sema4g	0.794397	4.01209	5.82032	0.0372794	0.901021	F	F	F	F
Xpr1	0.458738	5.7312	5.81529	0.037345	0.901021	T	F	T	F
Tmem9b	0.779015	3.11144	5.8086	0.0374326	0.901021	F	F	F	T
Rhox5	0.899325	5.15795	5.80662	0.0374586	0.901021	F	F	F	F
Dkk3	1.11097	2.07567	5.80449	0.0374865	0.901021	T	T	F	T
Gm3373	-2.59858	0.739231	5.80412	0.0374913	0.901021	F	F	F	F
Tdrp	0.721242	4.10038	5.80167	0.0375235	0.901021	F	F	F	F
Nhsl2	0.421179	5.54348	5.79676	0.0375882	0.901575	F	F	T	T
Ccdc30	-0.980195	2.03281	5.79009	0.0376762	0.902687	T	F	T	F
Rasd2	1.27886	2.20691	5.77036	0.037938	0.907958	F	F	T	T
Xbp1	0.549392	5.87269	5.76221	0.0380468	0.909558	T	F	F	T
Btla	-0.811312	2.66662	5.75136	0.0381923	0.911127	T	F	T	T
Inava	-0.36249	5.95131	5.7489	0.0382254	0.911127	F	F	F	F
Plcb4	-0.759998	3.93061	5.74792	0.0382385	0.911127	F	F	F	T
Hspb8	-0.6629	3.36783	5.7399	0.0383466	0.912699	F	F	T	F
Gm3667	-1.46521	2.30118	5.73664	0.0383908	0.912749	F	F	F	F
Ppm1n	-1.92219	0.427125	5.72837	0.0385027	0.912983	F	F	F	F
Slc17a4	3.99032	-1.17229	5.72836	0.0385029	0.912983	F	F	F	F
2700097O09Rik	-0.68105	3.3794	5.72257	0.0385816	0.912983	T	F	F	F
Pxdc1	1.25442	1.69326	5.7201	0.0386152	0.912983	T	F	T	T
Dmap1	-0.48559	4.85313	5.71652	0.0386639	0.912983	F	F	F	F
Mcf2l	-0.511895	4.21955	5.71633	0.0386666	0.912983	T	F	T	F
Dhx32	0.438619	5.48662	5.71409	0.0386971	0.912983	F	F	F	F
Jph4	-0.616412	5.67998	5.71114	0.0387375	0.912983	T	F	F	F
Id2	0.485471	5.62757	5.69772	0.0389215	0.916325	F	F	T	F
Gm11627	-1.03922	1.84284	5.69078	0.0390171	0.91758	F	F	F	F
Tnfaip3	1.02967	1.95615	5.67532	0.039231	0.920925	F	F	T	F
Pou3f2	-1.25011	1.3264	5.66999	0.0393051	0.920925	F	F	T	T
Rnf220	-0.304054	7.15773	5.66846	0.0393265	0.920925	F	F	F	F
Olfr1383	5.87088	-1.57732	5.87362	0.0393293	0.920925	F	F	F	F
Mindy1	0.653759	3.63063	5.66368	0.0393932	0.921427	F	F	F	F
Hoxc5	6.09985	-1.33036	5.85792	0.0395357	0.922331	T	F	T	T
Gm49395	-1.69419	0.39505	5.65293	0.0395436	0.922331	F	F	F	F
Gm16867	-3.68057	-0.328942	5.6518	0.0395595	0.922331	F	F	F	T
Klf6	0.616953	5.82824	5.64761	0.0396183	0.922711	T	F	F	T
Rdx	0.334927	8.69158	5.64233	0.0396926	0.922986	T	F	T	T
Rpl9-ps6	6.77996	-0.982275	5.8392	0.0397837	0.922986	F	F	F	F
Snx2	0.50583	5.99571	5.63184	0.0398407	0.922986	T	T	F	T
Serinc5	0.463228	5.39655	5.62669	0.0399137	0.922986	T	F	T	F
Fkbp14	-0.919103	2.27875	5.6266	0.039915	0.922986	F	F	T	T
Nudcd3	0.321243	6.96394	5.6238	0.0399548	0.922986	T	F	T	T
Tfeb	0.98652	3.59988	5.61894	0.0400239	0.922986	F	F	F	F
Ush1g	-3.45545	-0.474447	5.61665	0.0400565	0.922986	F	F	T	F
Dynlt1c	2.55375	1.65062	5.61612	0.0400641	0.922986	T	F	F	F
S100a4	-2.33368	0.62406	5.6146	0.0400857	0.922986	F	F	F	F
Tmem252	1.65909	0.529435	5.61107	0.040136	0.922986	F	F	T	T
Epha7	0.539861	3.94305	5.6047	0.0402272	0.922986	F	F	T	F
Zc3hav1	0.595322	4.64129	5.6017	0.0402701	0.922986	T	F	T	F
Hoxd9	2.4106	1.78043	5.59716	0.0403354	0.922986	T	F	F	T
Sept3	-0.435308	4.78965	5.59621	0.0403489	0.922986	T	F	T	T
Ttr	1.32146	7.10602	5.59237	0.0404042	0.922986	T	F	F	T
Ppp1r15a	0.477167	4.81378	5.58922	0.0404496	0.922986	F	F	F	F
Crtap	0.451166	5.14228	5.58704	0.040481	0.922986	T	F	F	F
Vwa7	-0.929577	2.1059	5.58531	0.0405061	0.922986	T	F	F	F
Gm21897	0.729524	3.50968	5.58527	0.0405066	0.922986	F	F	F	F
Gm49358	6.75575	-1.00101	5.78195	0.0405544	0.922986	F	F	F	F
Trit1	1.02735	3.52757	5.58082	0.0405711	0.922986	F	F	T	T
Gdpd2	-1.31389	1.24827	5.57376	0.0406734	0.922986	F	F	F	F
Iah1	-0.522918	4.162	5.56986	0.0407301	0.922986	F	F	F	F
Fos	1.08244	1.66329	5.56861	0.0407482	0.922986	T	F	F	T
Frzb	-0.416639	6.09026	5.56695	0.0407724	0.922986	T	F	T	T
Zfp697	0.585785	3.73019	5.56647	0.0407794	0.922986	T	F	T	F
Ppp1r13b	0.653629	4.14149	5.56275	0.0408337	0.923249	F	F	F	F
Rbm47	0.579851	5.98717	5.55515	0.0409447	0.923382	T	F	T	T
Wwc2	0.298685	6.95667	5.5515	0.0409981	0.923382	F	F	F	T
[truncated: 20,722 more rows]

## Sheet: S3E. Female ExE deg vs non-deg
Table S3E. DEGs between degenerating and non-degenerating female extraembryonic tissues.
[truncated: 21,685 more rows]

[truncated: 1 more sheets: S3F. Female Em deg vs non-deg]
