# Supplementary material for: Ablation of the miR-465 Cluster Causes a Skewed Sex Ratio in Mice
Source: Front Endocrinol (Lausanne). 2022 May 23;13:893854. doi: 10.3389/fendo.2022.893854 (PMC9167928; doi:10.3389/fendo.2022.893854)
Supplement: Supplementary file 1 [file DataSheet_1.zip › Supplementary Table S4.XLSX]

## Sheet: Sheet1
Table S4. Dysregulated genes responsible for placental development
Gene ID	Mapped IDs	Gene Name;Gene Symbol;Ortholog	PANTHER Family/Subfamily	PANTHER Protein Class	Species	Imprinted genes	Sex biased genes
MOUSE|MGI=MGI=2444826|UniProtKB=Q8C5G2	Vash2	Tubulinyl-Tyr carboxypeptidase 2;Vash2;ortholog	TUBULINYL-TYR CARBOXYPEPTIDASE 2 (PTHR15750:SF4)		Mus musculus
MOUSE|MGI=MGI=104564|UniProtKB=P49919	Cdkn1c	Cyclin-dependent kinase inhibitor 1C;Cdkn1c;ortholog	CYCLIN-DEPENDENT KINASE INHIBITOR 1C (PTHR10265:SF44)		Mus musculus	Yes
MOUSE|MGI=MGI=108571|UniProtKB=Q9EQD0	Fzd5	Frizzled-5;Fzd5;ortholog	FRIZZLED-5 (PTHR11309:SF136)	transmembrane signal receptor(PC00197)	Mus musculus
MOUSE|MGI=MGI=98214|UniProtKB=P28700	Rxra	Retinoic acid receptor RXR-alpha;Rxra;ortholog	RETINOIC ACID RECEPTOR RXR-ALPHA (PTHR24083:SF39)	C4 zinc finger nuclear receptor(PC00169)	Mus musculus
MOUSE|MGI=MGI=103577|UniProtKB=Q64279	Hand1	Heart- and neural crest derivatives-expressed protein 1;Hand1;ortholog	HEART- AND NEURAL CREST DERIVATIVES-EXPRESSED PROTEIN 1 (PTHR23349:SF3)	basic helix-loop-helix transcription factor(PC00055)	Mus musculus
MOUSE|MGI=MGI=1926287|UniProtKB=Q9JI83	Plac1	Placenta-specific protein 1;Plac1;ortholog	PLACENTA-SPECIFIC PROTEIN 1 (PTHR14380:SF2)		Mus musculus		Yes
MOUSE|MGI=MGI=97308|UniProtKB=Q07279	Nfe2	Transcription factor NF-E2 45 kDa subunit;Nfe2;ortholog	TRANSCRIPTION FACTOR NF-E2 45 KDA SUBUNIT (PTHR24411:SF26)	basic leucine zipper transcription factor(PC00056)	Mus musculus
MOUSE|MGI=MGI=96608|UniProtKB=P43406	Itgav	Integrin alpha-V;Itgav;ortholog	INTEGRIN ALPHA-V (PTHR23220:SF4)		Mus musculus
MOUSE|MGI=MGI=95721|UniProtKB=P28231	Gjb3	Gap junction beta-3 protein;Gjb3;ortholog	GAP JUNCTION BETA-3 PROTEIN (PTHR11984:SF65)	gap junction(PC00105)	Mus musculus
MOUSE|MGI=MGI=94903|UniProtKB=Q64205	Dlx3	Homeobox protein DLX-3;Dlx3;ortholog	HOMEOBOX PROTEIN DLX-3 (PTHR24327:SF28)	homeodomain transcription factor(PC00119)	Mus musculus
MOUSE|MGI=MGI=97359|UniProtKB=P43021	Nodal	Nodal;Nodal;ortholog	NODAL HOMOLOG (PTHR11848:SF159)	growth factor(PC00112)	Mus musculus
MOUSE|MGI=MGI=98954|UniProtKB=P21552	Wnt2	Protein Wnt-2;Wnt2;ortholog	PROTEIN WNT-2 (PTHR12027:SF86)	intercellular signal molecule(PC00207)	Mus musculus
MOUSE|MGI=MGI=96434|UniProtKB=P09535	Igf2	Insulin-like growth factor II;Igf2;ortholog	INSULIN-LIKE GROWTH FACTOR II (PTHR46886:SF1)		Mus musculus	Yes
MOUSE|MGI=MGI=1202307|UniProtKB=O08969	Phlda2	Pleckstrin homology-like domain family A member 2;Phlda2;ortholog	PLECKSTRIN HOMOLOGY-LIKE DOMAIN FAMILY A MEMBER 2 (PTHR15478:SF8)		Mus musculus	Yes
MOUSE|MGI=MGI=1929076|UniProtKB=Q9R118	Htra1	Serine protease HTRA1;Htra1;ortholog	SERINE PROTEASE HTRA1 (PTHR22939:SF13)	serine protease(PC00203)	Mus musculus
MOUSE|MGI=MGI=95723|UniProtKB=Q02739	Gjb5	Gap junction beta-5 protein;Gjb5;ortholog	GAP JUNCTION BETA-5 PROTEIN (PTHR11984:SF29)	gap junction(PC00105)	Mus musculus
MOUSE|MGI=MGI=2685212|UniProtKB=Q7TPY9	Ldoc1	Protein LDOC1;Ldoc1;ortholog	PROTEIN LDOC1-RELATED (PTHR15503:SF6)		Mus musculus		Yes
MOUSE|MGI=MGI=2157785|UniProtKB=Q7TN75	Peg10	Retrotransposon-derived protein PEG10;Peg10;ortholog	RETROTRANSPOSON-DERIVED PROTEIN PEG10 (PTHR15503:SF27)		Mus musculus	Yes	Yes
MOUSE|MGI=MGI=107956|UniProtKB=P70414	Slc8a1	Sodium/calcium exchanger 1;Slc8a1;ortholog	SODIUM/CALCIUM EXCHANGER 1 (PTHR11878:SF6)		Mus musculus
MOUSE|MGI=MGI=97608|UniProtKB=P22777	Serpine1	Plasminogen activator inhibitor 1;Serpine1;ortholog	PLASMINOGEN ACTIVATOR INHIBITOR 1 (PTHR11461:SF49)	protease inhibitor(PC00191)	Mus musculus
MOUSE|MGI=MGI=88354|UniProtKB=P09803	Cdh1	Cadherin-1;Cdh1;ortholog	CADHERIN-1 (PTHR24027:SF319)		Mus musculus
MOUSE|MGI=MGI=1855700|UniProtKB=O55134	Pcdh12	Protocadherin-12;Pcdh12;ortholog	PROTOCADHERIN-12 (PTHR24028:SF42)		Mus musculus
MOUSE|MGI=MGI=1352452|UniProtKB=P43135	Nr2f2	COUP transcription factor 2;Nr2f2;ortholog	COUP TRANSCRIPTION FACTOR 2 (PTHR24083:SF45)	C4 zinc finger nuclear receptor(PC00169)	Mus musculus
MOUSE|MGI=MGI=1920030|UniProtKB=Q2TJ95	Rspo3	R-spondin-3;Rspo3;ortholog			Mus musculus
MOUSE|MGI=MGI=1859287|UniProtKB=Q9CWR8	Dnmt3l	DNA (cytosine-5)-methyltransferase 3-like;Dnmt3l;ortholog	DNA (CYTOSINE-5)-METHYLTRANSFERASE 3-LIKE (PTHR23068:SF13)	DNA methyltransferase(PC00013)	Mus musculus	Yes	Yes
MOUSE|MGI=MGI=2684898|UniProtKB=Q5G5D5	Syna	Syncytin-A;Syna;ortholog	HERV-H_2Q24.1 PROVIRUS ANCESTRAL ENV POLYPROTEIN-RELATED (PTHR10424:SF60)		Mus musculus
MOUSE|MGI=MGI=108088|UniProtKB=Q9QYY0	Gab1	GRB2-associated-binding protein 1;Gab1;ortholog	GRB2-ASSOCIATED-BINDING PROTEIN 1 (PTHR45960:SF5)	scaffold/adaptor protein(PC00226)	Mus musculus
MOUSE|MGI=MGI=96770|UniProtKB=P27782	Lef1	Lymphoid enhancer-binding factor 1;Lef1;ortholog	LYMPHOID ENHANCER-BINDING FACTOR 1 (PTHR10373:SF11)		Mus musculus
MOUSE|MGI=MGI=1860275|UniProtKB=Q9JI81	Cts8	Cathepsin 8;Cts8;ortholog	CATHEPSIN 8 (PTHR12411:SF140)	cysteine protease(PC00081)	Mus musculus
MOUSE|MGI=MGI=95805|UniProtKB=Q60631	Grb2	Growth factor receptor-bound protein 2;Grb2;ortholog	GROWTH FACTOR RECEPTOR-BOUND PROTEIN 2 (PTHR46037:SF4)		Mus musculus
MOUSE|MGI=MGI=103302|UniProtKB=P23359	Bmp7	Bone morphogenetic protein 7;Bmp7;ortholog	BONE MORPHOGENETIC PROTEIN 7 (PTHR11848:SF135)	growth factor(PC00112)	Mus musculus
MOUSE|MGI=MGI=107687|UniProtKB=P70331	Mdfi	MyoD family inhibitor;Mdfi;ortholog	MYOD FAMILY INHIBITOR (PTHR15304:SF1)		Mus musculus
MOUSE|MGI=MGI=1347473|UniProtKB=Q61060	Foxd3	Forkhead box protein D3;Foxd3;ortholog	FORKHEAD BOX PROTEIN D3 (PTHR11829:SF162)	winged helix/forkhead transcription factor(PC00246)	Mus musculus
MOUSE|MGI=MGI=88373|UniProtKB=P28033	Cebpb	CCAAT/enhancer-binding protein beta;Cebpb;ortholog	CCAAT/ENHANCER-BINDING PROTEIN BETA (PTHR23334:SF21)	basic leucine zipper transcription factor(PC00056)	Mus musculus
MOUSE|MGI=MGI=96603|UniProtKB=Q00651	Itga4	Integrin alpha-4;Itga4;ortholog	INTEGRIN ALPHA-4 (PTHR23220:SF78)		Mus musculus
MOUSE|MGI=MGI=101884|UniProtKB=P35396	Ppard	Peroxisome proliferator-activated receptor delta;Ppard;ortholog	PEROXISOME PROLIFERATOR-ACTIVATED RECEPTOR DELTA (PTHR24082:SF15)	C4 zinc finger nuclear receptor(PC00169)	Mus musculus
MOUSE|MGI=MGI=108058|UniProtKB=P97297	Adm	ADM;Adm;ortholog	ADM (PTHR23414:SF3)	peptide hormone(PC00179)	Mus musculus
MOUSE|MGI=MGI=97747|UniProtKB=P37238	Pparg	Peroxisome proliferator-activated receptor gamma;Pparg;ortholog	PEROXISOME PROLIFERATOR-ACTIVATED RECEPTOR GAMMA (PTHR24082:SF488)	C4 zinc finger nuclear receptor(PC00169)	Mus musculus
MOUSE|MGI=MGI=96920|UniProtKB=O35885	Ascl2	Achaete-scute homolog 2;Ascl2;ortholog	ACHAETE-SCUTE HOMOLOG 2 (PTHR13935:SF62)	basic helix-loop-helix transcription factor(PC00055)	Mus musculus
MOUSE|MGI=MGI=1920929|UniProtKB=Q99MV2	Tex19	Testis-expressed protein 19.1;Tex19.1;ortholog	TESTIS-EXPRESSED PROTEIN 19.1 (PTHR31387:SF1)		Mus musculus
MOUSE|MGI=MGI=95294|UniProtKB=Q01279	Egfr	Epidermal growth factor receptor;Egfr;ortholog	EPIDERMAL GROWTH FACTOR RECEPTOR (PTHR24416:SF91)		Mus musculus
MOUSE|MGI=MGI=96693|UniProtKB=P19001	Krt19	Keratin, type I cytoskeletal 19;Krt19;ortholog	KERATIN, TYPE I CYTOSKELETAL 19 (PTHR23239:SF14)		Mus musculus
MOUSE|MGI=MGI=87986|UniProtKB=P31750	Akt1	RAC-alpha serine/threonine-protein kinase;Akt1;ortholog	RAC-ALPHA SERINE/THREONINE-PROTEIN KINASE (PTHR24356:SF171)	non-receptor serine/threonine protein kinase(PC00167)	Mus musculus
MOUSE|MGI=MGI=2384034|UniProtKB=P0CB42	Alkbh1	Nucleic acid dioxygenase ALKBH1;Alkbh1;ortholog	NUCLEIC ACID DIOXYGENASE ALKBH1 (PTHR16557:SF2)		Mus musculus		Yes
