# Supplementary material for: Ablation of the miR-465 Cluster Causes a Skewed Sex Ratio in Mice
Source: Front Endocrinol (Lausanne). 2022 May 23;13:893854. doi: 10.3389/fendo.2022.893854 (PMC9167928; doi:10.3389/fendo.2022.893854)
Supplement: Supplementary file 1 [file DataSheet_1.zip › Supplementary Table S5.XLSX]

## Sheet: Testis_miR-465_KO_vs_WT
Table S5A. Differentially expressed miRNAs between miR-465 KO and WT testis.
Symbol	logFC	logCPM	F	PValue	FDR
mmu-mir-465c-1	-6.59053	11.0887	288.571	4.61258e-62	2.48849e-59
mmu-mir-465c-2	-6.59053	11.0887	288.571	4.61258e-62	2.48849e-59
mmu-mir-465b-1	-6.4688	11.0838	281.616	1.13939e-60	3.07349e-58
mmu-mir-465b-2	-6.4688	11.0838	281.616	1.13939e-60	3.07349e-58
mmu-mir-465a	-6.45154	9.90104	279.765	2.67911e-60	5.78152e-58
mmu-mir-465d	-6.1533	8.54038	267.058	9.58466e-58	1.72364e-55
mmu-mir-129-1	-3.70015	7.86887	134.984	1.33603e-30	2.0594e-28
mmu-mir-129-2	-3.65575	7.88447	132.349	4.77926e-30	6.44603e-28
mmu-mir-32	4.10402	7.12736	97.4189	1.16816e-22	1.40049e-20
mmu-mir-471	3.9209	12.4119	95.4674	3.0422e-22	3.28253e-20
mmu-mir-202	3.9497	12.9914	94.6013	4.65346e-22	4.38583e-20
mmu-mir-450a-1	3.67993	7.95753	94.5055	4.87766e-22	4.38583e-20
mmu-mir-450a-2	3.66804	7.94642	94.0677	6.04686e-22	5.01889e-20
mmu-mir-470	-3.32192	13.8392	88.9475	7.48829e-21	5.77134e-19
mmu-mir-184	-3.15228	12.1082	86.4928	2.50684e-20	1.80326e-18
mmu-mir-320	-3.00646	9.75791	85.5037	4.08059e-20	2.75185e-18
mmu-mir-19a	3.04862	10.7318	67.07	3.72911e-16	2.36689e-14
mmu-mir-135a-1	3.9659	5.7166	66.3826	5.24812e-16	3.14596e-14
mmu-mir-499	3.0115	7.08584	65.0311	1.02773e-15	5.83645e-14
mmu-mir-326	-3.33388	4.61329	63.3339	2.39179e-15	1.29037e-13
mmu-mir-96	3.8802	5.60316	62.5405	3.55083e-15	1.82445e-13
mmu-mir-301a	2.94273	6.8384	60.5033	9.80132e-15	4.8071e-13
mmu-mir-29c	2.90545	11.8316	60.0871	1.20628e-14	5.659e-13
mmu-mir-26b	2.78753	10.6204	57.9743	3.46267e-14	1.55676e-12
mmu-mir-29a	2.86656	12.4371	57.4312	4.54162e-14	1.96016e-12
mmu-mir-150	-2.55594	5.75964	56.6399	6.74417e-14	2.79883e-12
mmu-mir-19b-1	2.72795	10.6765	55.8296	1.01123e-13	3.94046e-12
mmu-mir-19b-2	2.72784	10.7018	55.7911	1.0309e-13	3.94046e-12
mmu-mir-463	2.76718	11.6179	55.7372	1.05907e-13	3.94046e-12
mmu-mir-20a	2.83516	13.1772	54.8234	1.67276e-13	6.01636e-12
mmu-mir-201	2.66626	10.5182	53.9237	2.62414e-13	9.13369e-12
mmu-mir-135a-2	3.19388	5.81179	53.4875	3.2646e-13	1.10078e-11
mmu-mir-335	3.19916	5.7963	53.3852	3.43607e-13	1.12349e-11
mmu-mir-135b	3.49806	5.40274	52.3076	5.89532e-13	1.86167e-11
mmu-mir-672	-2.19882	7.14919	52.2597	6.0388e-13	1.86167e-11
mmu-mir-1981	-2.22743	8.96304	51.9633	7.00565e-13	2.09975e-11
mmu-mir-574	-4.56037	3.46348	52.3983	9.41868e-13	2.74669e-11
mmu-mir-15a	2.43568	7.95166	50.8402	1.23031e-12	3.42059e-11
mmu-mir-101c	2.55667	9.93831	50.8305	1.23636e-12	3.42059e-11
mmu-mir-144	3.03915	5.82617	50.4233	1.5165e-12	4.09076e-11
mmu-mir-7221	-2.2091	6.65994	50.271	1.63693e-12	4.30793e-11
mmu-mir-98	2.42303	8.42585	49.8807	1.99115e-12	5.11536e-11
mmu-mir-99b	-2.21553	11.6168	45.6962	1.63142e-11	4.09373e-10
mmu-mir-126a	2.56123	13.4552	45.6041	1.70882e-11	4.19048e-10
mmu-mir-362	2.24927	8.12207	44.3932	3.14465e-11	7.54016e-10
mmu-mir-142a	2.28663	9.13165	43.782	4.27901e-11	1.00371e-09
mmu-mir-3963	2.24405	7.40312	42.9572	6.48615e-11	1.48905e-09
mmu-mir-486b	-2.22479	5.54177	42.4974	8.17977e-11	1.83874e-09
mmu-mir-743b	2.38709	13.6885	39.998	2.89112e-10	6.36636e-09
mmu-mir-301b	2.70606	5.48525	39.0376	4.69998e-10	1.01426e-08
mmu-mir-369	2.73418	5.39532	38.4424	6.35255e-10	1.344e-08
mmu-mir-423	-2.00114	10.9668	38.3855	6.53807e-10	1.35665e-08
mmu-mir-7233	2.06284	8.43582	37.9112	8.31376e-10	1.69256e-08
mmu-mir-486a	-2.05212	5.59996	37.1584	1.21754e-09	2.43283e-08
mmu-mir-101a	2.24129	12.9636	36.7982	1.46158e-09	2.86735e-08
mmu-mir-450b	2.72241	5.26021	36.5097	1.69184e-09	3.25982e-08
mmu-mir-29b-2	1.99065	7.93206	36.2249	1.95492e-09	3.67248e-08
mmu-mir-7215	2.10053	6.88081	36.2056	1.97408e-09	3.67248e-08
mmu-mir-200a	2.085	9.66193	36.0876	2.09591e-09	3.83303e-08
mmu-mir-1264	4.45541	4.00116	35.2867	3.14755e-09	5.66035e-08
mmu-mir-29b-1	1.94177	7.95368	34.6807	4.28252e-09	7.57514e-08
mmu-mir-872	2.08554	11.432	34.2774	5.25694e-09	9.0066e-08
mmu-mir-669c	-1.87615	6.07964	34.2767	5.25872e-09	9.0066e-08
mmu-mir-411	2.00099	7.05655	34.1597	5.58126e-09	9.40965e-08
mmu-mir-218-1	1.99039	7.11767	34.0969	5.76217e-09	9.5652e-08
mmu-mir-877	-1.92346	5.81594	33.9807	6.11297e-09	9.89474e-08
mmu-mir-883b	2.09009	11.8254	33.9707	6.14409e-09	9.89474e-08
mmu-mir-151	-1.79507	9.13244	33.8845	6.41949e-09	1.01862e-07
mmu-mir-374b	1.91435	8.15199	33.6398	7.27074e-09	1.13698e-07
mmu-mir-147	1.90182	7.9495	33.4364	8.06354e-09	1.24294e-07
mmu-mir-21a	2.18041	14.883	32.9693	1.02276e-08	1.5543e-07
mmu-mir-466n	6.39658	3.69041	35.5154	1.05724e-08	1.5844e-07
mmu-mir-468	2.08653	12.7035	32.7293	1.15571e-08	1.70824e-07
mmu-mir-883a	2.07073	12.4862	32.562	1.25855e-08	1.83511e-07
mmu-mir-218-2	1.92905	7.13244	32.3889	1.37454e-08	1.9775e-07
mmu-mir-331	-1.79315	6.24847	32.1698	1.53694e-08	2.18205e-07
mmu-mir-149	-2.36691	4.25442	32.0555	1.62912e-08	2.28288e-07
mmu-mir-547	1.99589	12.0181	31.0441	2.72876e-08	3.77478e-07
mmu-mir-6239	-2.31416	4.20421	30.3417	3.90564e-08	5.33441e-07
mmu-mir-467h	1.93282	6.57858	30.1417	4.32591e-08	5.83457e-07
mmu-mir-199b	1.92686	11.0509	30.0914	4.43842e-08	5.91241e-07
mmu-mir-194-1	1.79439	8.33136	29.8056	5.13626e-08	6.75857e-07
mmu-mir-541	-1.64393	8.54508	29.7106	5.39199e-08	7.00958e-07
mmu-mir-106a	1.78004	8.25347	29.4668	6.10746e-08	7.84518e-07
mmu-mir-199a-1	1.90877	11.2343	29.4182	6.2613e-08	7.94817e-07
mmu-mir-199a-2	1.90641	11.239	29.3481	6.48989e-08	8.12255e-07
mmu-mir-22	1.96975	12.8651	29.3303	6.54923e-08	8.12255e-07
mmu-mir-467e	1.81781	7.12884	29.2438	6.84521e-08	8.39316e-07
mmu-mir-28c	2.2811	5.326	29.0695	7.48386e-08	9.02688e-07
mmu-mir-375	-1.80769	13.0901	29.0576	7.52937e-08	9.02688e-07
mmu-mir-378a	-1.65082	9.03265	28.9688	7.87923e-08	9.34252e-07
mmu-mir-1a-2	1.84001	9.65773	28.8844	8.227e-08	9.64884e-07
mmu-mir-1a-1	1.83633	9.65464	28.7864	8.65005e-08	1.00359e-06
mmu-mir-340	1.92494	12.3388	28.7202	8.94823e-08	1.02714e-06
mmu-mir-101b	1.91501	12.5309	28.2395	1.14455e-07	1.29997e-06
mmu-mir-652	-1.60921	8.71958	28.1816	1.17897e-07	1.32092e-06
mmu-let-7f-1	1.91903	12.6936	28.1676	1.18748e-07	1.32092e-06
mmu-mir-195a	1.78303	9.42922	27.7099	1.5013e-07	1.65296e-06
mmu-mir-429	1.71293	7.63157	27.5655	1.6166e-07	1.76194e-06
mmu-let-7f-2	1.89414	12.734	27.4662	1.70107e-07	1.83546e-06
mmu-mir-511	2.15765	5.40829	27.4391	1.7249e-07	1.84274e-06
mmu-mir-16-2	1.82205	10.8552	27.3571	1.79894e-07	1.903e-06
mmu-mir-350	1.97531	5.9071	27.3322	1.82208e-07	1.90877e-06
mmu-mir-127	-1.57776	8.62623	27.3058	1.84686e-07	1.91612e-06
mmu-mir-7230	-1.5671	8.53045	27.0666	2.08797e-07	2.13636e-06
mmu-mir-205	-2.51114	3.707	27.0566	2.09874e-07	2.13636e-06
mmu-mir-136	1.93044	5.86978	26.0965	3.43577e-07	3.463e-06
mmu-mir-881	1.94847	16.1169	26.0793	3.46621e-07	3.463e-06
mmu-mir-449a	1.82751	12.5789	25.8918	3.81673e-07	3.77821e-06
mmu-mir-194-2	1.6676	8.59827	25.8062	3.98856e-07	3.91241e-06
mmu-mir-378c	-1.4868	8.13997	25.0434	5.90441e-07	5.73951e-06
mmu-mir-9-2	1.63953	8.90577	24.5919	7.44949e-07	7.17678e-06
mmu-mir-9-1	1.62746	8.90914	24.2585	8.8458e-07	8.44656e-06
mmu-mir-30c-1	1.73558	12.2632	23.8576	1.0876e-06	1.0294e-05
mmu-mir-204	-1.4468	8.22962	23.6262	1.22548e-06	1.14982e-05
mmu-mir-92a-2	-1.57802	11.7476	23.4881	1.316e-06	1.22411e-05
mmu-mir-342	-1.45934	8.57449	23.4689	1.32907e-06	1.2257e-05
mmu-mir-18a	1.58753	8.87436	23.2362	1.49874e-06	1.37046e-05
mmu-mir-92a-1	-1.57219	12.1276	22.9553	1.73271e-06	1.57109e-05
mmu-mir-214	-1.51749	6.12075	22.8711	1.80967e-06	1.62719e-05
mmu-mir-20b	2.33376	4.54936	22.6024	2.07926e-06	1.85415e-05
mmu-mir-328	-1.38254	8.10412	21.7373	3.25295e-06	2.87699e-05
mmu-mir-501	-1.37049	7.71857	21.63	3.43867e-06	3.01653e-05
mmu-mir-190b	1.67075	6.06554	21.4501	3.77457e-06	3.28448e-05
mmu-mir-542	1.47708	7.92126	21.3151	4.04802e-06	3.49425e-05
mmu-mir-200b	1.47701	8.1649	21.123	4.47188e-06	3.82949e-05
mmu-mir-16-1	1.58641	11.1094	21.0612	4.61755e-06	3.9231e-05
mmu-mir-760	-1.36619	6.85733	20.409	6.47718e-06	5.46006e-05
mmu-mir-9-3	1.46233	9.08237	19.7191	9.27004e-06	7.75378e-05
mmu-mir-208b	3.7789	3.47406	21.2829	9.83681e-06	8.16455e-05
mmu-mir-1306	-1.90043	3.97424	19.0182	1.33513e-05	0.00010997
mmu-let-7b	-1.40457	11.8804	18.5468	1.7071e-05	0.000139542
mmu-mir-26a-2	1.51221	12.4546	18.3581	1.8837e-05	0.000152821
mmu-mir-26a-1	1.50752	12.4496	18.2559	1.98693e-05	0.000159992
mmu-mir-7216	1.35065	7.6386	17.9488	2.33261e-05	0.000186436
mmu-mir-503	1.33398	7.77092	17.6775	2.68789e-05	0.000213253
mmu-mir-879	5.74278	3.01352	19.1039	2.78081e-05	0.000219014
mmu-mir-1198	-1.59141	4.61095	17.4857	2.97149e-05	0.000232336
mmu-mir-27a	1.45274	11.8638	17.4403	3.04294e-05	0.000236211
mmu-mir-17	1.36086	9.17908	17.1463	3.5493e-05	0.000273549
mmu-mir-30c-2	1.45318	12.3335	17.127	3.58528e-05	0.000274363
mmu-mir-878	1.44626	12.2371	17.0399	3.75263e-05	0.000285147
mmu-mir-3068	1.31777	8.44852	16.8824	4.07552e-05	0.000307517
mmu-mir-6481	5.67454	2.9665	18.1229	4.23336e-05	0.000317208
mmu-mir-92b	-1.31122	5.8371	16.4184	5.1983e-05	0.000386825
mmu-mir-701	1.7576	4.81918	16.2396	5.70998e-05	0.000421991
mmu-mir-192	1.36478	10.4828	16.2244	5.75559e-05	0.000422468
mmu-mir-376c	4.13368	3.15167	17.4062	5.86324e-05	0.000427462
mmu-mir-7241	-1.29114	11.0525	16.148	5.99133e-05	0.000433869
mmu-mir-219a-2	5.60643	2.92102	17.1871	6.45071e-05	0.000464021
mmu-mir-378d	-1.19964	6.91661	15.8272	7.09186e-05	0.00050505
mmu-mir-298	-1.18358	8.23702	15.8211	7.11471e-05	0.00050505
mmu-mir-741	1.43348	14.3147	15.554	8.18792e-05	0.000577435
mmu-mir-215	2.5453	3.66934	15.8946	9.59157e-05	0.000672032
mmu-mir-6935	5.53397	2.87312	16.1761	9.83961e-05	0.000684964
mmu-mir-297b	1.97291	4.20455	15.1287	0.000102442	0.000708556
mmu-let-7g	1.41812	14.691	15.0846	0.000104856	0.000720633
mmu-mir-434	1.25239	7.01401	14.8601	0.000118039	0.000806102
mmu-mir-211	-1.16396	6.81538	14.7978	0.000121979	0.000827768
mmu-mir-5101	5.45168	2.8173	15.0721	0.000150259	0.00101331
mmu-mir-148b	1.30109	11.7501	14.2458	0.000163298	0.0010944
mmu-mir-322	1.25757	9.77827	14.1855	0.000168589	0.00112289
mmu-mir-141	1.2047	7.25336	14.1345	0.0001732	0.00114652
mmu-mir-497a	1.18116	7.86292	14.1184	0.000174684	0.00114929
mmu-mir-293	1.35758	5.78058	14.032	0.000182854	0.00119576
mmu-mir-181c	1.22048	6.88219	13.9509	0.000190886	0.00123847
mmu-mir-18b	2.22377	3.75049	14.0173	0.000191682	0.00123847
mmu-mir-1947	-2.86618	2.70465	13.9153	0.000194514	0.00124929
mmu-mir-146b	1.23966	9.73106	13.8532	0.000201023	0.00128345
mmu-mir-582	1.57716	4.86359	13.7916	0.000207697	0.00131826
mmu-mir-30e	1.34218	14.2463	13.7728	0.000209767	0.00132362
mmu-mir-3472	1.32085	5.90321	13.7169	0.000216086	0.00135556
mmu-mir-99a	1.29065	12.6701	13.525	0.000239231	0.00149208
mmu-mir-30b	1.23897	11.022	13.3	0.000269581	0.00167171
mmu-mir-5100	-1.65359	3.74185	12.9803	0.000319525	0.0019701
mmu-mir-351	-1.06999	8.49707	12.7169	0.000367605	0.00225367
mmu-mir-7232	1.10774	7.93583	12.4857	0.000415811	0.0025348
mmu-mir-880	1.15888	10.0018	12.0789	0.000516651	0.00313183
mmu-mir-27b	1.19783	12.3636	11.8868	0.000572531	0.00345118
mmu-mir-743a	1.20577	12.736	11.8599	0.000580842	0.00348183
mmu-mir-1946a	-1.04157	6.54767	11.5135	0.000699217	0.00416826
mmu-mir-190a	1.46634	4.69157	11.4744	0.000714053	0.00423331
mmu-mir-224	1.16393	5.9844	11.1234	0.000862045	0.00508277
mmu-mir-1191a	1.38261	4.88164	11.1025	0.000871779	0.00511222
mmu-mir-153	5.10503	2.60589	11.0683	0.000887958	0.00517896
mmu-mir-5112	-1.72505	3.40066	11.1902	0.000913944	0.00530186
mmu-mir-130a	1.19303	5.69757	10.9157	0.000963915	0.00556184
mmu-mir-139	-1.12276	5.30548	10.7376	0.00106086	0.00608868
mmu-mir-7214	-1.02972	10.0622	10.609	0.00113699	0.00649107
mmu-mir-193b	-1.09479	5.34705	10.288	0.001352	0.00767793
mmu-mir-483	-2.20085	2.81438	10.1959	0.00150901	0.00852471
mmu-mir-297c	1.8083	3.77435	10.4231	0.00153767	0.00857593
mmu-mir-1906-1	1.61342	4.0068	10.0449	0.00154192	0.00857593
mmu-mir-1906-2	1.61342	4.0068	10.0449	0.00154192	0.00857593
mmu-mir-378b	-1.07747	5.34184	9.95125	0.00162213	0.00897581
mmu-mir-543	2.14683	3.38618	10.2092	0.00164736	0.00902284
mmu-mir-33	2.18166	3.41306	10.6011	0.00164736	0.00902284
mmu-mir-376b	2.69682	3.08831	10.4874	0.00180353	0.00982832
mmu-mir-338	1.55259	4.06584	9.70487	0.00185389	0.010052
mmu-mir-200c	1.005	6.84433	9.68884	0.00187008	0.0100891
mmu-mir-5099	-0.980857	10.0786	9.62503	0.00193599	0.0103927
mmu-mir-297a-1	2.38793	3.22816	10.2468	0.00200105	0.0106888
mmu-let-7c-1	-1.01212	12.4845	9.4017	0.00218575	0.0116178
mmu-mir-21b	1.80733	3.62645	9.47235	0.00228807	0.012043
mmu-mir-21c	1.80902	3.62771	9.49167	0.00228807	0.012043
mmu-mir-145a	-0.985713	12.0178	9.08814	0.00259268	0.0135168
mmu-mir-7b	1.01004	10.7723	9.08471	0.00259755	0.0135168
mmu-mir-674	-0.94309	6.23643	9.07899	0.00260566	0.0135168
mmu-mir-128-2	0.948667	8.80619	8.88473	0.00289706	0.0149161
mmu-mir-5118	2.36701	3.13314	9.32129	0.00290305	0.0149161
mmu-mir-134	-1.02976	5.22613	8.83374	0.0029789	0.0151698
mmu-mir-1895	1.619	3.77644	8.83274	0.00298053	0.0151698
mmu-mir-409	-0.891139	7.02219	8.81151	0.00301532	0.0152748
mmu-mir-3964	2.59168	3.01935	9.33212	0.00310152	0.0156381
mmu-mir-155	-1.09539	4.74064	8.71152	0.00318476	0.0159831
mmu-mir-1957a	1.1325	5.20099	8.68466	0.00323191	0.0160965
mmu-let-7c-2	-0.973551	12.5263	8.68167	0.0032372	0.0160965
mmu-mir-124-2	1.18654	4.9251	8.60443	0.00337702	0.0167147
mmu-mir-124-3	1.19769	4.86533	8.56848	0.00344416	0.0169692
mmu-mir-124-1	1.18989	4.85967	8.45391	0.00366737	0.0179868
mmu-mir-361	-0.85498	7.66478	8.40552	0.003766	0.0183869
mmu-mir-671	-1.07911	4.6939	8.30007	0.00399042	0.0193699
mmu-mir-7a-1	0.973145	11.3756	8.29424	0.00400323	0.0193699
mmu-mir-744	-0.845424	8.04142	8.15866	0.00431292	0.0207752
mmu-mir-106b	-0.895384	9.93049	8.04972	0.00457937	0.0219606
mmu-mir-186	0.913498	9.27015	8.00364	0.00469708	0.0224255
mmu-mir-7a-2	0.950567	11.3326	7.93935	0.00486647	0.0231318
mmu-mir-6539	-1.09474	4.36017	7.64455	0.00572667	0.0271012
mmu-mir-193a	-2.16212	2.61043	7.59356	0.0058905	0.0277548
mmu-mir-148a	0.985145	15.1528	7.45436	0.00636257	0.0298487
mmu-mir-128-1	0.862778	9.09232	7.26208	0.00707895	0.0330658
mmu-mir-425	-0.860747	10.7942	7.23086	0.00720283	0.0334994
mmu-mir-28a	0.841934	7.17761	7.1524	0.00752401	0.0348429
mmu-mir-1843b	-0.78993	8.12005	7.08249	0.00782252	0.0360705
mmu-mir-504	-2.08708	2.57798	6.8105	0.00910406	0.0418012
mmu-mir-292a	-0.893572	5.30658	6.76998	0.00931263	0.0425776
mmu-mir-138-2	-0.80074	6.51897	6.74792	0.00942822	0.0429243
mmu-mir-100	0.892308	12.4934	6.72648	0.00954197	0.0432596
mmu-mir-3066	1.31508	3.90091	6.71797	0.00958753	0.0432843
mmu-mir-546	-1.4375	3.23131	6.81652	0.00965827	0.043422
mmu-mir-676	-0.779212	6.87412	6.64049	0.0100126	0.0448281
mmu-mir-6937	-3.15662	2.13825	6.63206	0.0100599	0.0448539
mmu-mir-1945	-2.6005	2.30224	6.52434	0.0106862	0.0474502
mmu-mir-152	0.854577	11.3182	6.4683	0.0110277	0.048766
mmu-mir-7222	-0.810333	10.9195	6.37567	0.0116169	0.0511618
mmu-mir-708	0.995025	4.93455	6.28621	0.0122167	0.0533956
mmu-mir-6369	1.02537	4.7656	6.28528	0.0122231	0.0533956
mmu-mir-3084-1	1.35419	3.6888	6.18225	0.0132512	0.0574217
mmu-mir-3084-2	1.35419	3.6888	6.18225	0.0132512	0.0574217
mmu-mir-324	-0.922573	4.66792	6.02117	0.0141876	0.0612338
mmu-mir-181a-2	-0.75331	9.13824	5.99809	0.014374	0.0617912
mmu-mir-467d	1.4061	3.54622	5.94565	0.0168828	0.072288
mmu-mir-669o	-1.35488	3.15675	5.6976	0.0184086	0.0785096
mmu-mir-3471-1	0.760004	6.62572	5.55113	0.0185281	0.0787078
mmu-mir-31	0.806213	5.90006	5.51575	0.0189058	0.0799975
mmu-mir-138-1	-0.70078	6.94136	5.38299	0.0203958	0.0859653
mmu-mir-203	0.803973	13.1139	5.36351	0.0206245	0.0865908
mmu-mir-505	1.71223	3.10691	5.64936	0.0207562	0.0868059
mmu-mir-93	0.771927	11.1346	5.34269	0.0208718	0.0869525
mmu-mir-3108	4.32913	2.19832	5.28887	0.0215255	0.0877961
mmu-mir-140	-0.753275	12.0862	5.2776	0.0216651	0.0877961
mmu-mir-6951	2.44481	2.60424	5.25394	0.0219611	0.0877961
mmu-mir-669a-10	-1.66562	2.70034	5.24683	0.0220507	0.0877961
mmu-mir-669a-11	-1.66562	2.70034	5.24683	0.0220507	0.0877961
mmu-mir-669a-12	-1.66562	2.70034	5.24683	0.0220507	0.0877961
mmu-mir-669a-4	-1.66562	2.70034	5.24683	0.0220507	0.0877961
mmu-mir-669a-5	-1.66562	2.70034	5.24683	0.0220507	0.0877961
mmu-mir-669a-6	-1.66562	2.70034	5.24683	0.0220507	0.0877961
mmu-mir-669a-7	-1.66562	2.70034	5.24683	0.0220507	0.0877961
mmu-mir-669a-8	-1.66562	2.70034	5.24683	0.0220507	0.0877961
mmu-mir-669a-9	-1.66562	2.70034	5.24683	0.0220507	0.0877961
mmu-mir-3105	1.95226	2.87766	5.45449	0.0222082	0.088098
mmu-mir-3535	-0.715558	9.69553	5.18356	0.0228666	0.0903775
mmu-mir-34a	-0.725973	10.8117	5.1293	0.0235911	0.0929006
mmu-mir-3474	-2.10631	2.37007	5.0757	0.0243301	0.0954625
mmu-mir-669a-1	-1.59237	2.71794	4.92117	0.0265987	0.103985
mmu-mir-3085	-1.02522	3.69258	4.9019	0.0268966	0.104771
mmu-mir-1930	-2.90056	2.05163	4.8813	0.0272189	0.104777
mmu-mir-719	-2.90318	2.04826	4.87887	0.0272572	0.104777
mmu-mir-1899	-2.90344	2.04793	4.87866	0.0272605	0.104777
mmu-mir-3057	-2.90283	2.04802	4.87701	0.0272866	0.104777
mmu-mir-25	-0.730817	12.7814	4.82751	0.0280798	0.10744
mmu-mir-7217	-0.652571	8.23282	4.78898	0.0287136	0.109477
mmu-mir-363	1.12579	3.77407	4.75152	0.0293443	0.111488
mmu-mir-669a-3	-1.59093	2.68662	4.71335	0.0300017	0.113585
mmu-mir-2137	0.698857	6.55872	4.69809	0.0302688	0.114196
mmu-mir-669a-2	-1.53682	2.73234	4.67485	0.0306804	0.115345
mmu-mir-145b	-1.16401	3.24504	4.53816	0.034994	0.131106
mmu-mir-669p-1	-1.71467	2.52823	4.37859	0.0364708	0.135697
mmu-mir-669p-2	-1.71467	2.52823	4.37859	0.0364708	0.135697
mmu-mir-181a-1	-0.647154	9.2804	4.37113	0.0366306	0.135823
mmu-mir-295	0.939289	4.22863	4.35568	0.0369638	0.136589
mmu-mir-6933	-1.25496	3.05408	4.45376	0.0372342	0.137118
mmu-mir-496a	1.56771	3.01838	4.51402	0.0378878	0.139051
mmu-mir-15b	0.658998	9.1551	4.2866	0.0384931	0.140793
mmu-mir-7073	-1.62375	2.57658	4.22227	0.0399769	0.145352
mmu-mir-3970	0.875215	4.46666	4.22091	0.040009	0.145352
mmu-mir-300	0.734729	5.36628	4.07721	0.0435477	0.157678
mmu-mir-383	-3.96202	1.74553	4.04839	0.0442961	0.158855
mmu-mir-7036b	-3.96202	1.74553	4.04839	0.0442961	0.158855
mmu-mir-7063	-3.96186	1.74541	4.0477	0.0443144	0.158855
mmu-mir-1195	0.631919	8.91078	4.01718	0.0451222	0.161215
mmu-mir-6240	-0.608761	9.04428	3.93645	0.0473347	0.168561
mmu-mir-1193	2.20679	2.47481	3.80602	0.0511548	0.181566
mmu-mir-5128	-0.763186	4.35899	3.70605	0.0543031	0.192108
mmu-mir-7242	-0.593344	6.49628	3.67458	0.0553363	0.195124
mmu-mir-3473e	0.721774	5.05712	3.59563	0.0580207	0.203923
mmu-mir-532	-0.599065	10.2521	3.54895	0.0596726	0.209048
mmu-mir-1843a	-0.557241	8.08096	3.51446	0.0609255	0.212746
mmu-mir-24-2	0.605257	9.62304	3.5081	0.0611596	0.212875
mmu-mir-3473f	0.574911	7.42426	3.48313	0.0620876	0.21541
mmu-mir-703	-2.13174	2.13684	3.41332	0.0647634	0.22347
mmu-mir-7686	-2.13138	2.1366	3.41175	0.0648248	0.22347
mmu-mir-1192	1.50641	2.81576	3.39816	0.0674226	0.231685
mmu-mir-1668	-2.59531	1.95247	3.30613	0.069114	0.236118
mmu-mir-8114	-2.5954	1.95201	3.30527	0.0691504	0.236118
mmu-let-7k	-0.739369	4.10722	3.13398	0.0767704	0.26131
mmu-let-7a-1	0.603169	12.9483	3.08202	0.0792566	0.268924
mmu-mir-365-2	-0.582908	5.59938	3.07054	0.0798178	0.269979
mmu-mir-935	-1.44283	2.50395	3.03426	0.0816189	0.275209
mmu-mir-451a	0.600778	5.64374	2.97586	0.0846106	0.284407
mmu-mir-223	0.5666	6.15601	2.9434	0.0863249	0.289269
mmu-let-7a-2	0.587306	12.9289	2.92742	0.0871826	0.291238
mmu-mir-30a	0.595512	14.6881	2.83822	0.0921425	0.306482
mmu-mir-103-2	-0.550352	11.8277	2.83523	0.0923138	0.306482
mmu-mir-3106	3.69343	1.93911	2.81645	0.0933989	0.309133
mmu-mir-491	3.68843	1.93204	2.79419	0.0947029	0.310591
mmu-mir-495	3.68843	1.93204	2.79419	0.0947029	0.310591
mmu-mir-758	3.68843	1.93204	2.79419	0.0947029	0.310591
mmu-mir-5126	0.79428	3.93342	2.77167	0.0960429	0.314031
mmu-mir-1969	-0.999342	3.05072	2.80575	0.0982884	0.320402
mmu-mir-3086	-1.52036	2.36529	2.71161	0.0997177	0.323084
mmu-mir-103-1	-0.538052	11.808	2.71129	0.0997372	0.323084
mmu-mir-433	-1.51763	2.36865	2.70694	0.100009	0.323084
mmu-mir-330	-0.574499	5.18984	2.68969	0.101096	0.325621
mmu-mir-706	1.68943	2.503	2.66436	0.102716	0.329854
mmu-mir-365-1	-0.537022	5.64127	2.62508	0.105284	0.337098
mmu-mir-341	0.874326	3.61644	2.71018	0.105735	0.337179
mmu-mir-412	-0.643531	4.36018	2.6153	0.105935	0.337179
mmu-mir-154	1.9426	2.35478	2.58867	0.107728	0.341879
mmu-mir-466q	-1.00444	2.97433	2.63674	0.10916	0.345407
mmu-mir-3572	-3.42286	1.62753	2.44975	0.117641	0.363913
mmu-mir-6898	-3.42286	1.62753	2.44975	0.117641	0.363913
mmu-mir-7060	-3.42286	1.62753	2.44975	0.117641	0.363913
mmu-mir-6929	-3.4227	1.6274	2.44932	0.117674	0.363913
mmu-mir-6944	-3.4227	1.6274	2.44932	0.117674	0.363913
mmu-mir-7022	-3.4227	1.6274	2.44932	0.117674	0.363913
mmu-mir-5617	-3.42253	1.62728	2.44888	0.117707	0.363913
mmu-mir-7240	-3.42253	1.62728	2.44888	0.117707	0.363913
mmu-mir-452	1.23109	2.82609	2.45852	0.119622	0.368778
mmu-mir-7656	-1.63346	2.2162	2.40117	0.121342	0.372035
mmu-mir-5113	-1.63318	2.21652	2.40083	0.121368	0.372035
mmu-mir-345	-0.497584	5.9687	2.38787	0.122378	0.374068
mmu-mir-410	0.688254	4.15382	2.37734	0.123205	0.375124
mmu-mir-3473a	0.768952	3.766	2.37463	0.123419	0.375124
mmu-mir-690	0.466864	8.00328	2.34831	0.125517	0.380429
mmu-mir-466i	-1.43935	2.3291	2.2892	0.130375	0.393195
mmu-mir-5121	0.790648	3.63107	2.28821	0.130458	0.393195
mmu-mir-24-1	0.476107	9.40346	2.22656	0.135753	0.408016
mmu-mir-7688	-1.82716	2.04328	2.1316	0.144387	0.42746
mmu-mir-431	-1.82708	2.0427	2.13062	0.144479	0.42746
mmu-mir-7083	-1.82655	2.04336	2.13043	0.144497	0.42746
mmu-mir-1968	-1.82414	2.04685	2.13018	0.144521	0.42746
mmu-mir-3060	-1.82691	2.04258	2.13008	0.14453	0.42746
mmu-mir-3063	-1.82153	2.05022	2.12935	0.144599	0.42746
mmu-mir-1892	3.39997	1.84204	2.10048	0.14735	0.433801
mmu-mir-493	3.39781	1.83896	2.09287	0.148085	0.433801
mmu-mir-1955	3.39757	1.83863	2.09203	0.148166	0.433801
mmu-mir-664	-0.567489	4.43664	2.0901	0.148353	0.433801
mmu-mir-7669	3.39494	1.83489	2.08279	0.149065	0.434705
mmu-mir-6236	0.479848	5.83305	2.01159	0.156198	0.453354
mmu-mir-380	1.78184	2.28346	2.0106	0.1563	0.453354
mmu-mir-133a-2	-0.474297	5.56356	2.00379	0.157002	0.453516
mmu-mir-377	1.77858	2.28001	1.99934	0.157464	0.453516
mmu-mir-1929	1.34993	2.5572	1.99101	0.158331	0.453516
mmu-mir-874	1.34971	2.55731	1.99046	0.158389	0.453516
mmu-mir-1b	1.77602	2.27665	1.9898	0.158458	0.453516
mmu-mir-3074-2	-0.991003	2.74657	1.98307	0.159164	0.454004
mmu-mir-370	-0.781996	3.22176	1.98366	0.161564	0.454004
mmu-mir-346	-2.20123	1.85375	1.95044	0.162635	0.454004
mmu-mir-702	-2.20123	1.85375	1.95044	0.162635	0.454004
mmu-mir-6997	-2.20107	1.85363	1.95	0.162683	0.454004
mmu-mir-7029	-2.20107	1.85363	1.95	0.162683	0.454004
mmu-mir-7226	-2.20107	1.85363	1.95	0.162683	0.454004
mmu-mir-1941	-2.20409	1.85011	1.94933	0.162755	0.454004
mmu-mir-6915	-2.20368	1.85032	1.94902	0.162788	0.454004
mmu-mir-7670	-2.20351	1.8502	1.94858	0.162836	0.454004
mmu-mir-494	0.66807	3.85304	1.92371	0.165543	0.460364
mmu-mir-133a-1	-0.460874	5.57054	1.89377	0.168873	0.468415
mmu-mir-34b	0.478549	14.7883	1.84171	0.174845	0.483738
mmu-mir-6412	0.572923	4.32011	1.80715	0.178945	0.493814
mmu-mir-6546	0.600839	4.10039	1.78097	0.182124	0.501306
mmu-mir-107	-0.430006	11.3463	1.75476	0.185373	0.508951
mmu-mir-143	0.464297	16.1667	1.67245	0.196023	0.536824
mmu-mir-3471-2	0.392586	7.32073	1.64001	0.200416	0.547467
mmu-mir-466f-3	-1.37161	2.18986	1.62533	0.202442	0.551603
mmu-mir-3073b	1.03915	2.7296	1.61353	0.205418	0.558302
mmu-mir-6238	1.02944	2.72001	1.57812	0.209122	0.566942
mmu-mir-1946b	-0.898959	2.71924	1.56804	0.210582	0.569259
mmu-mir-466m	-2.02597	1.82443	1.56161	0.21152	0.569259
mmu-mir-130b	-0.389562	6.41052	1.55996	0.211761	0.569259
mmu-mir-125a	-0.400023	10.6269	1.55484	0.212512	0.569259
mmu-mir-133b	-0.774184	3.00256	1.59366	0.212615	0.569259
mmu-mir-195b	1.21163	2.48805	1.50405	0.220139	0.587946
mmu-mir-10a	0.421619	13.4039	1.49679	0.221255	0.589466
mmu-mir-485	-0.836541	2.79184	1.49491	0.227161	0.590598
mmu-mir-376a	3.03311	1.74109	1.45839	0.227275	0.590598
mmu-mir-6395	3.03178	1.73919	1.45498	0.227818	0.590598
mmu-mir-6946	3.03069	1.73763	1.4522	0.228263	0.590598
mmu-mir-5623	3.03045	1.73729	1.45159	0.228361	0.590598
mmu-mir-668	3.02828	1.73419	1.44605	0.229251	0.590598
mmu-mir-216b	3.02803	1.73385	1.44544	0.22935	0.590598
mmu-mir-489	3.02803	1.73385	1.44544	0.22935	0.590598
mmu-mir-6900	3.02779	1.73351	1.44482	0.229448	0.590598
mmu-mir-8097	3.02779	1.73351	1.44482	0.229448	0.590598
mmu-mir-3968	0.396963	6.0243	1.44112	0.230047	0.590598
mmu-mir-3102	3.02563	1.73041	1.43931	0.230339	0.590598
mmu-mir-6339	3.02563	1.73041	1.43931	0.230339	0.590598
mmu-mir-6928	3.02563	1.73041	1.43931	0.230339	0.590598
mmu-mir-8095	3.02563	1.73041	1.43931	0.230339	0.590598
mmu-mir-5119	3.02538	1.73007	1.4387	0.230437	0.590598
mmu-mir-669e	0.79539	3.07173	1.45954	0.23708	0.605346
mmu-mir-714	-1.57386	1.98288	1.397	0.237314	0.605346
mmu-mir-3064	-0.981282	2.50144	1.39056	0.238398	0.605509
mmu-mir-1964	-0.981081	2.50132	1.38995	0.2385	0.605509
mmu-mir-125b-1	-0.379228	11.427	1.35908	0.243784	0.617471
mmu-mir-669l	-0.611921	3.35133	1.33792	0.247487	0.625382
mmu-mir-3473d	0.47762	4.43965	1.32762	0.249314	0.628527
mmu-mir-466c-1	-1.06835	2.35589	1.30446	0.253484	0.634592
mmu-mir-466c-2	-1.06835	2.35589	1.30446	0.253484	0.634592
mmu-mir-466c-3	-1.06835	2.35589	1.30446	0.253484	0.634592
mmu-mir-3470a	-0.359272	10.0342	1.27654	0.258626	0.64203
mmu-let-7d	0.36272	10.2989	1.24639	0.264326	0.64203
mmu-mir-3962	0.910571	2.71324	1.24674	0.264944	0.64203
mmu-mir-421	0.515256	3.95776	1.24184	0.2652	0.64203
mmu-mir-455	0.372669	5.90023	1.23764	0.266009	0.64203
mmu-mir-466h	-1.35946	2.04752	1.19597	0.27421	0.64203
mmu-mir-181b-1	-0.327191	7.26596	1.18713	0.27599	0.64203
mmu-mir-125b-2	-0.350011	11.4773	1.15463	0.282663	0.64203
mmu-mir-188	1.07172	2.42802	1.10215	0.293874	0.64203
mmu-mir-484	0.354406	5.79897	1.10096	0.294134	0.64203
mmu-mir-6911	-0.973621	2.36038	1.10019	0.294302	0.64203
mmu-mir-130c	-2.55141	1.49917	1.09662	0.295087	0.64203
mmu-mir-1962	-2.55141	1.49917	1.09662	0.295087	0.64203
mmu-mir-216a	-2.55141	1.49917	1.09662	0.295087	0.64203
mmu-mir-3058	-2.55141	1.49917	1.09662	0.295087	0.64203
mmu-mir-5621	-2.55141	1.49917	1.09662	0.295087	0.64203
mmu-mir-6338	-2.55141	1.49917	1.09662	0.295087	0.64203
mmu-mir-6351	-2.55141	1.49917	1.09662	0.295087	0.64203
mmu-mir-6373	-2.55141	1.49917	1.09662	0.295087	0.64203
mmu-mir-6382	-2.55141	1.49917	1.09662	0.295087	0.64203
mmu-mir-6391	-2.55141	1.49917	1.09662	0.295087	0.64203
mmu-mir-6392	-2.55141	1.49917	1.09662	0.295087	0.64203
mmu-mir-653	-2.55141	1.49917	1.09662	0.295087	0.64203
mmu-mir-667	-2.55141	1.49917	1.09662	0.295087	0.64203
mmu-mir-6906	-2.55141	1.49917	1.09662	0.295087	0.64203
mmu-mir-691	-2.55141	1.49917	1.09662	0.295087	0.64203
mmu-mir-6912	-2.55141	1.49917	1.09662	0.295087	0.64203
mmu-mir-6919	-2.55141	1.49917	1.09662	0.295087	0.64203
mmu-mir-6921	-2.55141	1.49917	1.09662	0.295087	0.64203
mmu-mir-693	-2.55141	1.49917	1.09662	0.295087	0.64203
mmu-mir-6939	-2.55141	1.49917	1.09662	0.295087	0.64203
mmu-mir-6942	-2.55141	1.49917	1.09662	0.295087	0.64203
mmu-mir-6963	-2.55141	1.49917	1.09662	0.295087	0.64203
mmu-mir-6981	-2.55141	1.49917	1.09662	0.295087	0.64203
mmu-mir-6987	-2.55141	1.49917	1.09662	0.295087	0.64203
mmu-mir-7008	-2.55141	1.49917	1.09662	0.295087	0.64203
mmu-mir-7016	-2.55141	1.49917	1.09662	0.295087	0.64203
mmu-mir-7067	-2.55141	1.49917	1.09662	0.295087	0.64203
mmu-mir-7227	-2.55141	1.49917	1.09662	0.295087	0.64203
mmu-mir-7648	-2.55141	1.49917	1.09662	0.295087	0.64203
mmu-mir-7663	-2.55141	1.49917	1.09662	0.295087	0.64203
mmu-mir-7667	-2.55141	1.49917	1.09662	0.295087	0.64203
mmu-mir-7685	-2.55141	1.49917	1.09662	0.295087	0.64203
mmu-mir-105	-2.55124	1.49904	1.09642	0.295131	0.64203
mmu-mir-1894	-2.55124	1.49904	1.09642	0.295131	0.64203
mmu-mir-2136	-2.55124	1.49904	1.09642	0.295131	0.64203
mmu-mir-3091	-2.55124	1.49904	1.09642	0.295131	0.64203
mmu-mir-3093	-2.55124	1.49904	1.09642	0.295131	0.64203
mmu-mir-3098	-2.55124	1.49904	1.09642	0.295131	0.64203
mmu-mir-490	-2.55124	1.49904	1.09642	0.295131	0.64203
mmu-mir-5106	-2.55124	1.49904	1.09642	0.295131	0.64203
mmu-mir-5616	-2.55124	1.49904	1.09642	0.295131	0.64203
mmu-mir-6405	-2.55124	1.49904	1.09642	0.295131	0.64203
mmu-mir-6410	-2.55124	1.49904	1.09642	0.295131	0.64203
mmu-mir-6940	-2.55124	1.49904	1.09642	0.295131	0.64203
mmu-mir-6962	-2.55124	1.49904	1.09642	0.295131	0.64203
mmu-mir-6973b	-2.55124	1.49904	1.09642	0.295131	0.64203
mmu-mir-6986	-2.55124	1.49904	1.09642	0.295131	0.64203
mmu-mir-7034	-2.55124	1.49904	1.09642	0.295131	0.64203
mmu-mir-7086	-2.55124	1.49904	1.09642	0.295131	0.64203
mmu-mir-7118	-2.55124	1.49904	1.09642	0.295131	0.64203
mmu-mir-717	-2.55124	1.49904	1.09642	0.295131	0.64203
mmu-mir-7673	-2.55124	1.49904	1.09642	0.295131	0.64203
mmu-mir-7674	-2.55124	1.49904	1.09642	0.295131	0.64203
mmu-mir-873a	-2.55124	1.49904	1.09642	0.295131	0.64203
mmu-mir-467c	0.370231	5.39284	1.0901	0.296527	0.642294
mmu-mir-6970	-1.43553	1.94711	1.08072	0.298614	0.642294
mmu-mir-3062	-1.43511	1.94732	1.08033	0.298701	0.642294
mmu-mir-1933	-1.43494	1.9472	1.08002	0.298771	0.642294
mmu-mir-3072	-1.43494	1.9472	1.08002	0.298771	0.642294
mmu-mir-540	-1.43503	1.94674	1.07978	0.298824	0.642294
mmu-mir-10b	0.356729	13.9479	1.05582	0.304248	0.652
mmu-mir-182	0.321292	9.02353	1.05304	0.304885	0.652
mmu-mir-467g	2.71192	1.6563	1.05187	0.305153	0.652
mmu-mir-6386	0.806364	2.74431	1.04538	0.30665	0.653904
mmu-mir-23b	-0.312899	9.17067	1.02078	0.312409	0.66487
mmu-mir-1948	1.38609	2.1207	1.00025	0.317324	0.67185
mmu-mir-142b	1.38583	2.12037	0.999676	0.317464	0.67185
mmu-mir-5124a	1.38575	2.11993	0.999292	0.317557	0.67185
mmu-mir-3097	1.38034	2.11344	0.98768	0.320384	0.674452
mmu-mir-7043	1.38001	2.11267	0.986737	0.320616	0.674452
mmu-mir-6404	1.37982	2.11279	0.986548	0.320662	0.674452
mmu-mir-466f-4	-1.42074	1.91656	0.983788	0.32134	0.674563
mmu-mir-1839	-0.313996	9.83284	0.979275	0.322452	0.675583
mmu-mir-1971	-1.14625	2.08376	0.92337	0.336663	0.682546
mmu-mir-551b	2.53219	1.62438	0.881276	0.347922	0.682546
mmu-mir-5134	2.52976	1.62089	0.877375	0.348991	0.682546
mmu-mir-7037	2.52976	1.62089	0.877375	0.348991	0.682546
mmu-mir-7057	2.52976	1.62089	0.877375	0.348991	0.682546
mmu-mir-9768	2.52976	1.62089	0.877375	0.348991	0.682546
mmu-mir-208a	2.52951	1.62055	0.876987	0.349098	0.682546
mmu-mir-30f	2.52951	1.62055	0.876987	0.349098	0.682546
mmu-mir-5625	2.52951	1.62055	0.876987	0.349098	0.682546
mmu-mir-697	2.52951	1.62055	0.876987	0.349098	0.682546
mmu-mir-7659	2.52951	1.62055	0.876987	0.349098	0.682546
mmu-mir-8110	2.52951	1.62055	0.876987	0.349098	0.682546
mmu-mir-3969	2.52855	1.61915	0.875433	0.349526	0.682546
mmu-mir-1960	2.52733	1.61741	0.873495	0.350059	0.682546
mmu-mir-302a	2.52733	1.61741	0.873495	0.350059	0.682546
mmu-mir-6355	2.52733	1.61741	0.873495	0.350059	0.682546
mmu-mir-6988	2.52733	1.61741	0.873495	0.350059	0.682546
mmu-mir-7061	2.52733	1.61741	0.873495	0.350059	0.682546
mmu-mir-5709	2.52709	1.61707	0.873109	0.350166	0.682546
mmu-mir-6715	2.52709	1.61707	0.873109	0.350166	0.682546
mmu-mir-6896	2.52709	1.61707	0.873109	0.350166	0.682546
mmu-mir-7006	2.52709	1.61707	0.873109	0.350166	0.682546
mmu-mir-7219	2.52709	1.61707	0.873109	0.350166	0.682546
mmu-mir-7650	2.52709	1.61707	0.873109	0.350166	0.682546
mmu-mir-7664	2.52709	1.61707	0.873109	0.350166	0.682546
mmu-mir-767	2.52709	1.61707	0.873109	0.350166	0.682546
mmu-mir-451b	2.52684	1.61672	0.872723	0.350272	0.682546
mmu-mir-5626	2.52684	1.61672	0.872723	0.350272	0.682546
mmu-mir-568	2.52684	1.61672	0.872723	0.350272	0.682546
mmu-mir-6336	2.52684	1.61672	0.872723	0.350272	0.682546
mmu-mir-6964	2.52684	1.61672	0.872723	0.350272	0.682546
mmu-mir-7243	2.52684	1.61672	0.872723	0.350272	0.682546
mmu-mir-770	2.52684	1.61672	0.872723	0.350272	0.682546
mmu-mir-5125	-1.66191	1.74422	0.860852	0.35357	0.682546
mmu-mir-6361	-1.66174	1.74409	0.860622	0.353634	0.682546
mmu-mir-6418	-1.66435	1.74076	0.860461	0.353679	0.682546
mmu-mir-7013	-1.66435	1.74076	0.860461	0.353679	0.682546
mmu-mir-5122	-1.6646	1.74042	0.860428	0.353688	0.682546
mmu-mir-712	-1.6646	1.74042	0.860428	0.353688	0.682546
mmu-mir-344b	-1.66419	1.74063	0.860231	0.353743	0.682546
mmu-mir-7020	-1.66419	1.74063	0.860231	0.353743	0.682546
mmu-mir-6538	-1.66402	1.74051	0.86	0.353808	0.682546
mmu-mir-8120	-1.66402	1.74051	0.86	0.353808	0.682546
mmu-mir-3061	-1.66427	1.74017	0.859968	0.353817	0.682546
mmu-mir-742	0.2967	6.38317	0.858455	0.354241	0.682546
mmu-mir-6363	0.470964	3.62492	0.855683	0.355019	0.682825
mmu-mir-615	-0.371725	4.33392	0.851964	0.356066	0.683622
mmu-mir-181b-2	-0.27575	7.32929	0.844537	0.358171	0.686441
mmu-mir-7229	-0.280395	8.77794	0.842096	0.358866	0.686555
mmu-mir-1983	0.388526	4.27849	0.834274	0.361107	0.689619
mmu-mir-5114	-0.959494	2.20846	0.819023	0.365533	0.695644
mmu-mir-6390	-0.959584	2.20802	0.818961	0.365552	0.695644
mmu-mir-5098	-0.265063	8.35756	0.774142	0.379004	0.719974
mmu-mir-196a-1	0.312565	5.10107	0.722628	0.395346	0.749699
mmu-mir-1247	0.537231	3.11359	0.72973	0.398273	0.753925
mmu-mir-291a	0.735356	2.58046	0.708129	0.400128	0.756109
mmu-let-7e	0.269017	9.91426	0.697472	0.403696	0.761518
mmu-mir-34c	0.302079	17.6361	0.688461	0.40675	0.765939
mmu-mir-196b	0.301103	5.0936	0.670339	0.412994	0.775634
mmu-mir-7218	0.24982	7.28018	0.669357	0.413336	0.775634
mmu-mir-8111	0.261567	6.32037	0.662285	0.415814	0.77893
mmu-mir-337	-0.352408	3.99486	0.65997	0.41663	0.779106
mmu-mir-7234	-0.264994	11.5765	0.657541	0.417489	0.779361
mmu-mir-196a-2	0.289919	5.15988	0.634259	0.425856	0.793607
mmu-mir-8106	2.19593	1.56042	0.624619	0.429394	0.797136
mmu-mir-1957b	2.19483	1.55885	0.623352	0.429862	0.797136
mmu-mir-680-1	2.19458	1.5585	0.623072	0.429966	0.797136
mmu-mir-382	0.297347	4.91733	0.618392	0.431703	0.798984
mmu-mir-6994	1.14279	2.03554	0.604948	0.436753	0.804737
mmu-mir-3083	1.14235	2.03533	0.604426	0.436951	0.804737
mmu-mir-7021	1.14228	2.03488	0.604168	0.437049	0.804737
mmu-mir-592	1.13983	2.03199	0.600548	0.438426	0.804975
mmu-mir-1949	1.1395	2.03121	0.599906	0.43867	0.804975
mmu-mir-6344	1.13699	2.02787	0.596065	0.44014	0.8063
mmu-mir-3089	0.67049	2.55311	0.572018	0.449513	0.822076
mmu-mir-3095	-0.936691	2.03827	0.557387	0.455369	0.824705
mmu-mir-1970	-0.931374	2.04486	0.554124	0.456692	0.824705
mmu-mir-466f-1	-1.02989	1.94316	0.546006	0.460008	0.824705
mmu-mir-669d	-0.413857	3.22312	0.543201	0.466265	0.824705
mmu-mir-669d-2	-0.413857	3.22312	0.543201	0.466265	0.824705
mmu-mir-466b-2	-0.713785	2.29439	0.517574	0.47193	0.824705
mmu-mir-6916	-1.77861	1.43062	0.516171	0.472532	0.824705
mmu-mir-669m-2	-0.537583	2.66758	0.510863	0.474817	0.824705
mmu-mir-466b-1	-0.686095	2.32595	0.503763	0.477902	0.824705
mmu-mir-466b-4	-0.686095	2.32595	0.503763	0.477902	0.824705
mmu-mir-466b-5	-0.686095	2.32595	0.503763	0.477902	0.824705
mmu-mir-466b-6	-0.686095	2.32595	0.503763	0.477902	0.824705
mmu-mir-466b-7	-0.686095	2.32595	0.503763	0.477902	0.824705
mmu-mir-488	-0.487608	2.80383	0.497769	0.480533	0.824705
mmu-mir-3081	0.385031	3.4604	0.513662	0.483602	0.824705
mmu-mir-296	0.221596	9.69471	0.47965	0.488631	0.824705
mmu-mir-1954	-0.205518	7.15757	0.462484	0.496514	0.824705
mmu-mir-721	-0.371228	3.39035	0.501397	0.497722	0.824705
mmu-mir-294	-0.665579	2.28414	0.444192	0.505154	0.824705
mmu-mir-487b	-0.663622	2.28744	0.442547	0.505943	0.824705
mmu-mir-6399	-0.662563	2.28728	0.441203	0.50659	0.824705
mmu-mir-684-2	-0.918094	1.94653	0.436476	0.508875	0.824705
mmu-mir-1191b	1.00301	1.9903	0.436424	0.508901	0.824705
mmu-mir-466j	-0.624066	2.34484	0.430496	0.511792	0.824705
mmu-mir-329	0.335446	3.54828	0.421178	0.516396	0.824705
mmu-mir-1943	0.719463	2.27751	0.420998	0.516485	0.824705
mmu-mir-222	0.230505	5.28024	0.418327	0.517819	0.824705
mmu-mir-344-1	1.25329	1.7952	0.403731	0.525213	0.824705
mmu-mir-344-2	1.25329	1.7952	0.403731	0.525213	0.824705
mmu-mir-129b	1.76095	1.49758	0.39415	0.53017	0.824705
mmu-mir-1956	1.76095	1.49758	0.39415	0.53017	0.824705
mmu-mir-302d	1.76095	1.49758	0.39415	0.53017	0.824705
mmu-mir-3067	1.76095	1.49758	0.39415	0.53017	0.824705
mmu-mir-3078	1.76095	1.49758	0.39415	0.53017	0.824705
mmu-mir-3094	1.76095	1.49758	0.39415	0.53017	0.824705
mmu-mir-325	1.76095	1.49758	0.39415	0.53017	0.824705
mmu-mir-5130	1.76095	1.49758	0.39415	0.53017	0.824705
mmu-mir-5619	1.76095	1.49758	0.39415	0.53017	0.824705
mmu-mir-6379	1.76095	1.49758	0.39415	0.53017	0.824705
mmu-mir-6409	1.76095	1.49758	0.39415	0.53017	0.824705
mmu-mir-6414	1.76095	1.49758	0.39415	0.53017	0.824705
mmu-mir-6901	1.76095	1.49758	0.39415	0.53017	0.824705
mmu-mir-6945	1.76095	1.49758	0.39415	0.53017	0.824705
mmu-mir-7018	1.76095	1.49758	0.39415	0.53017	0.824705
mmu-mir-7115	1.76095	1.49758	0.39415	0.53017	0.824705
mmu-mir-7665	1.76095	1.49758	0.39415	0.53017	0.824705
mmu-mir-802	1.76095	1.49758	0.39415	0.53017	0.824705
mmu-mir-191	-0.214076	13.7191	0.393608	0.530453	0.824705
mmu-mir-122	1.75851	1.49406	0.39235	0.531111	0.824705
mmu-mir-1231	1.75851	1.49406	0.39235	0.531111	0.824705
mmu-mir-302b	1.75851	1.49406	0.39235	0.531111	0.824705
mmu-mir-3092	1.75851	1.49406	0.39235	0.531111	0.824705
mmu-mir-344c	1.75851	1.49406	0.39235	0.531111	0.824705
mmu-mir-5104	1.75851	1.49406	0.39235	0.531111	0.824705
mmu-mir-6378	1.75851	1.49406	0.39235	0.531111	0.824705
mmu-mir-6387	1.75851	1.49406	0.39235	0.531111	0.824705
mmu-mir-654	1.75851	1.49406	0.39235	0.531111	0.824705
mmu-mir-6914	1.75851	1.49406	0.39235	0.531111	0.824705
mmu-mir-6938	1.75851	1.49406	0.39235	0.531111	0.824705
mmu-mir-6968	1.75851	1.49406	0.39235	0.531111	0.824705
mmu-mir-6983	1.75851	1.49406	0.39235	0.531111	0.824705
mmu-mir-7004	1.75851	1.49406	0.39235	0.531111	0.824705
mmu-mir-7009	1.75851	1.49406	0.39235	0.531111	0.824705
mmu-mir-7017	1.75851	1.49406	0.39235	0.531111	0.824705
mmu-mir-7064	1.75851	1.49406	0.39235	0.531111	0.824705
mmu-mir-7087	1.75851	1.49406	0.39235	0.531111	0.824705
mmu-mir-7116	1.75851	1.49406	0.39235	0.531111	0.824705
mmu-mir-7213	1.75851	1.49406	0.39235	0.531111	0.824705
mmu-mir-7646	1.75851	1.49406	0.39235	0.531111	0.824705
mmu-mir-7647	1.75851	1.49406	0.39235	0.531111	0.824705
mmu-mir-7653	1.75851	1.49406	0.39235	0.531111	0.824705
mmu-mir-8093	1.75851	1.49406	0.39235	0.531111	0.824705
mmu-mir-8104	1.75851	1.49406	0.39235	0.531111	0.824705
mmu-mir-8118	1.75851	1.49406	0.39235	0.531111	0.824705
mmu-mir-1197	1.75826	1.49372	0.392171	0.531205	0.824705
mmu-mir-1901	1.75826	1.49372	0.392171	0.531205	0.824705
mmu-mir-1967	1.75826	1.49372	0.392171	0.531205	0.824705
mmu-mir-219b	1.75826	1.49372	0.392171	0.531205	0.824705
mmu-mir-3059	1.75826	1.49372	0.392171	0.531205	0.824705
mmu-mir-3065	1.75826	1.49372	0.392171	0.531205	0.824705
mmu-mir-3104	1.75826	1.49372	0.392171	0.531205	0.824705
mmu-mir-3109	1.75826	1.49372	0.392171	0.531205	0.824705
mmu-mir-3965	1.75826	1.49372	0.392171	0.531205	0.824705
mmu-mir-3967	1.75826	1.49372	0.392171	0.531205	0.824705
mmu-mir-496b	1.75826	1.49372	0.392171	0.531205	0.824705
mmu-mir-497b	1.75826	1.49372	0.392171	0.531205	0.824705
mmu-mir-590	1.75826	1.49372	0.392171	0.531205	0.824705
mmu-mir-6347	1.75826	1.49372	0.392171	0.531205	0.824705
mmu-mir-6365	1.75826	1.49372	0.392171	0.531205	0.824705
mmu-mir-6371	1.75826	1.49372	0.392171	0.531205	0.824705
mmu-mir-6376	1.75826	1.49372	0.392171	0.531205	0.824705
mmu-mir-665	1.75826	1.49372	0.392171	0.531205	0.824705
mmu-mir-6925	1.75826	1.49372	0.392171	0.531205	0.824705
mmu-mir-6953	1.75826	1.49372	0.392171	0.531205	0.824705
mmu-mir-6955	1.75826	1.49372	0.392171	0.531205	0.824705
mmu-mir-6957	1.75826	1.49372	0.392171	0.531205	0.824705
mmu-mir-7010	1.75826	1.49372	0.392171	0.531205	0.824705
mmu-mir-7046	1.75826	1.49372	0.392171	0.531205	0.824705
mmu-mir-705	1.75826	1.49372	0.392171	0.531205	0.824705
mmu-mir-7062	1.75826	1.49372	0.392171	0.531205	0.824705
mmu-mir-7066	1.75826	1.49372	0.392171	0.531205	0.824705
mmu-mir-7079	1.75826	1.49372	0.392171	0.531205	0.824705
mmu-mir-7090	1.75826	1.49372	0.392171	0.531205	0.824705
mmu-mir-7578	1.75826	1.49372	0.392171	0.531205	0.824705
mmu-mir-8113	1.75826	1.49372	0.392171	0.531205	0.824705
mmu-mir-669f	-0.335426	3.32864	0.386755	0.535982	0.830926
mmu-mir-466b-3	-0.63082	2.26276	0.38037	0.537449	0.832005
mmu-mir-339	-0.178878	7.41826	0.3558	0.55089	0.85159
mmu-mir-677	-0.187942	6.30271	0.353113	0.552397	0.852699
mmu-mir-206	-0.454718	2.62391	0.343735	0.557722	0.858952
mmu-mir-670	0.241929	4.38417	0.34318	0.55804	0.858952
mmu-mir-692-1	-1.38091	1.40654	0.33347	0.563663	0.866371
mmu-mir-5124b	-0.893017	1.84831	0.324994	0.568661	0.871633
mmu-mir-682	-0.89277	1.84865	0.324925	0.568702	0.871633
mmu-mir-466f-2	0.508209	2.47431	0.300958	0.583321	0.89277
mmu-mir-1902	0.615824	2.23642	0.293936	0.587747	0.893525
mmu-mir-290a	0.851174	1.94762	0.293414	0.588079	0.893525
mmu-mir-669j	1.56209	1.49808	0.292691	0.588539	0.893525
mmu-mir-7675	0.848821	1.94469	0.291315	0.589417	0.893525
mmu-mir-704	0.84633	1.94086	0.288952	0.59093	0.893525
mmu-mir-1927	0.846161	1.94098	0.288871	0.590982	0.893525
mmu-mir-1258	0.846086	1.94053	0.28873	0.591072	0.893525
mmu-mir-3110	0.845917	1.94065	0.288649	0.591124	0.893525
mmu-mir-711	0.845673	1.94032	0.288428	0.591267	0.893525
mmu-mir-1928	0.843444	1.93682	0.286314	0.592629	0.894331
mmu-let-7i	0.17641	12.4875	0.275555	0.599666	0.903686
mmu-mir-709	-0.262257	3.5767	0.283001	0.603746	0.908566
mmu-mir-6380	0.517861	2.35119	0.257631	0.611787	0.919385
mmu-mir-1931	0.758421	1.96824	0.250693	0.616622	0.925361
mmu-mir-3473c	-0.803408	1.81687	0.241519	0.623145	0.933852
mmu-mir-6377	-0.564997	2.12616	0.236305	0.626921	0.938208
mmu-mir-6932	-0.561788	2.13013	0.234434	0.628288	0.938951
mmu-mir-5129	-0.559287	2.13358	0.233028	0.629321	0.939194
mmu-mir-132	-0.153075	5.99752	0.223277	0.636586	0.948724
mmu-mir-181d	-0.137931	7.65027	0.213438	0.644117	0.958624
mmu-mir-1961	0.734474	1.90944	0.206935	0.649211	0.964874
mmu-mir-23a	-0.136544	8.62491	0.200757	0.654141	0.967406
mmu-mir-466g	-0.307659	2.86723	0.211684	0.655681	0.967406
mmu-mir-694	0.514583	2.20545	0.19587	0.658105	0.967406
mmu-mir-6948	0.514392	2.20557	0.195745	0.658207	0.967406
mmu-mir-7059	-0.419445	2.35901	0.195648	0.658286	0.967406
mmu-mir-221	-0.133871	7.12435	0.194987	0.658828	0.967406
mmu-mir-7689	-0.416078	2.36243	0.193047	0.660422	0.967406
mmu-mir-3088	-0.413783	2.36602	0.191398	0.661785	0.967406
mmu-mir-680-3	1.13346	1.42983	0.185448	0.666761	0.967406
mmu-mir-299a	0.172581	4.51002	0.185224	0.666951	0.967406
mmu-mir-374c	1.13224	1.42806	0.185019	0.667123	0.967406
mmu-mir-6967-1	1.13224	1.42806	0.185019	0.667123	0.967406
mmu-mir-6967-2	1.13224	1.42806	0.185019	0.667123	0.967406
mmu-mir-3070-1	1.13211	1.42788	0.184976	0.66716	0.967406
mmu-mir-3070-2	1.13211	1.42788	0.184976	0.66716	0.967406
mmu-mir-344i	1.13211	1.42788	0.184976	0.66716	0.967406
mmu-mir-509	1.13211	1.42788	0.184976	0.66716	0.967406
mmu-mir-6959	1.13211	1.42788	0.184976	0.66716	0.967406
mmu-mir-466b-8	-0.373852	2.46809	0.182988	0.668846	0.967406
mmu-mir-466e	-0.373852	2.46809	0.182988	0.668846	0.967406
mmu-mir-291b	-0.625148	1.89399	0.176177	0.674707	0.974577
mmu-mir-466d	-0.220454	3.39867	0.174567	0.676405	0.975724
mmu-let-7j	0.12894	11.3553	0.154134	0.694641	0.986582
mmu-mir-466l	0.455948	2.18396	0.149679	0.698868	0.986582
mmu-mir-1896	-0.793147	1.62212	0.13634	0.711971	0.986582
mmu-mir-1903	-0.793147	1.62212	0.13634	0.711971	0.986582
mmu-mir-1982	-0.793147	1.62212	0.13634	0.711971	0.986582
mmu-mir-6244	-0.793147	1.62212	0.13634	0.711971	0.986582
mmu-mir-7084	-0.793147	1.62212	0.13634	0.711971	0.986582
mmu-mir-6341	-0.793065	1.62223	0.136332	0.711979	0.986582
mmu-mir-6385	-0.792899	1.62246	0.136316	0.711995	0.986582
mmu-mir-7042	-0.792899	1.62246	0.136316	0.711995	0.986582
mmu-mir-5133	-0.792979	1.62199	0.136281	0.71203	0.986582
mmu-mir-539	-0.792979	1.62199	0.136281	0.71203	0.986582
mmu-mir-5620	-0.792979	1.62199	0.136281	0.71203	0.986582
mmu-mir-6977	-0.792979	1.62199	0.136281	0.71203	0.986582
mmu-mir-7015	-0.792979	1.62199	0.136281	0.71203	0.986582
mmu-mir-6952	-0.792731	1.62234	0.136258	0.712054	0.986582
mmu-mir-7019	-0.792731	1.62234	0.136258	0.712054	0.986582
mmu-mir-7026	-0.792731	1.62234	0.136258	0.712054	0.986582
mmu-mir-7679	-0.792731	1.62234	0.136258	0.712054	0.986582
mmu-mir-8094	-0.792731	1.62234	0.136258	0.712054	0.986582
mmu-mir-8098	-0.792731	1.62234	0.136258	0.712054	0.986582
mmu-mir-3103	-0.790457	1.62595	0.136095	0.712218	0.986582
mmu-mir-6993	-0.790457	1.62595	0.136095	0.712218	0.986582
mmu-mir-7075	-0.790457	1.62595	0.136095	0.712218	0.986582
mmu-mir-8096	-0.790457	1.62595	0.136095	0.712218	0.986582
mmu-mir-1298	-0.790289	1.62582	0.136036	0.712278	0.986582
mmu-mir-1966	-0.790289	1.62582	0.136036	0.712278	0.986582
mmu-mir-6372	-0.790289	1.62582	0.136036	0.712278	0.986582
mmu-mir-679	-0.790289	1.62582	0.136036	0.712278	0.986582
mmu-mir-6976	-0.790289	1.62582	0.136036	0.712278	0.986582
mmu-mir-7661	-0.790289	1.62582	0.136036	0.712278	0.986582
mmu-mir-8115	-0.204513	3.42215	0.153184	0.717516	0.992564
mmu-mir-7223	-0.107413	7.88128	0.129656	0.718812	0.993084
mmu-mir-669h	-0.382719	2.22298	0.127682	0.720871	0.994654
mmu-mir-3470b	-0.114402	11.4628	0.122303	0.726572	1
mmu-mir-344d-1	0.837348	1.40489	0.119616	0.729474	1
mmu-mir-344d-2	0.837348	1.40489	0.119616	0.729474	1
mmu-mir-344d-3	0.837348	1.40489	0.119616	0.729474	1
mmu-mir-6367	0.837348	1.40489	0.119616	0.729474	1
mmu-mir-8108	0.190732	3.35605	0.11992	0.732401	1
mmu-mir-669b	-0.2711	2.58998	0.113972	0.735688	1
mmu-mir-871	-0.113425	13.4591	0.111146	0.738865	1
mmu-mir-212	-0.12521	4.48969	0.100173	0.751643	1
mmu-mir-467b	0.138268	4.05189	0.0992366	0.752768	1
mmu-mir-28b	0.548459	1.82228	0.0969628	0.755525	1
mmu-mir-466o	-0.349812	2.16591	0.0955127	0.757302	1
mmu-mir-669m-1	-0.241816	2.62646	0.0950378	0.757888	1
mmu-mir-7094-1	-0.523233	1.7932	0.0945495	0.758491	1
mmu-mir-7094-2	-0.523233	1.7932	0.0945495	0.758491	1
mmu-mir-467f	0.474634	1.91619	0.0928583	0.760594	1
mmu-mir-187	-0.159353	3.3984	0.0905983	0.763437	1
mmu-mir-6920	0.476795	1.84346	0.077941	0.780125	1
mmu-mir-3112	0.47655	1.84313	0.0778502	0.78025	1
mmu-mir-384	0.47655	1.84313	0.0778502	0.78025	1
mmu-mir-680-2	0.47655	1.84313	0.0778502	0.78025	1
mmu-mir-6343	-0.394243	1.94599	0.0771843	0.781168	1
mmu-mir-7035	0.184384	2.93857	0.077089	0.781299	1
mmu-mir-7651	0.474218	1.84017	0.0770034	0.781418	1
mmu-mir-3475	0.473973	1.83984	0.0769134	0.781542	1
mmu-mir-7092	0.473973	1.83984	0.0769134	0.781542	1
mmu-mir-7682	-0.392218	1.94917	0.0766578	0.781896	1
mmu-mir-217	-0.39197	1.9495	0.0765902	0.78199	1
mmu-mir-449b	-0.0819186	6.94771	0.0717396	0.788838	1
mmu-mir-500	0.120879	3.89869	0.0705042	0.790621	1
mmu-mir-3473b	-0.0959331	4.91166	0.0669119	0.795904	1
mmu-mir-700	-0.0906203	5.2111	0.065313	0.798304	1
mmu-mir-1934	0.0975137	4.77773	0.0651252	0.798588	1
mmu-mir-683-1	-0.646501	1.49644	0.0611554	0.804695	1
mmu-mir-683-2	-0.646501	1.49644	0.0611554	0.804695	1
mmu-mir-183	0.0693348	8.16168	0.0527188	0.818413	1
mmu-mir-6354	0.132709	3.26693	0.0542607	0.822346	1
mmu-mir-5123	0.268694	2.12197	0.0477297	0.827076	1
mmu-mir-7068	0.268058	2.12189	0.0475177	0.827454	1
mmu-mir-3618	-0.135976	2.93968	0.0438247	0.843145	1
mmu-mir-467a-1	0.0847635	4.08503	0.0381488	0.845157	1
mmu-mir-467a-10	0.0847635	4.08503	0.0381488	0.845157	1
mmu-mir-467a-2	0.0847635	4.08503	0.0381488	0.845157	1
mmu-mir-467a-3	0.0847635	4.08503	0.0381488	0.845157	1
mmu-mir-467a-4	0.0847635	4.08503	0.0381488	0.845157	1
mmu-mir-467a-5	0.0847635	4.08503	0.0381488	0.845157	1
mmu-mir-467a-6	0.0847635	4.08503	0.0381488	0.845157	1
mmu-mir-467a-7	0.0847635	4.08503	0.0381488	0.845157	1
mmu-mir-467a-8	0.0847635	4.08503	0.0381488	0.845157	1
mmu-mir-467a-9	0.0847635	4.08503	0.0381488	0.845157	1
mmu-mir-6516	-0.121742	3.07963	0.0400699	0.849137	1
mmu-mir-3082	0.180364	2.35442	0.0333123	0.855189	1
mmu-mir-210	-0.0542574	8.07659	0.0326601	0.856598	1
mmu-mir-3074-1	-0.108666	3.31701	0.0392747	0.85753	1
mmu-mir-146a	0.0539385	9.13958	0.029897	0.862735	1
mmu-mir-669i	-0.196418	1.36319	0.0291705	0.864397	1
mmu-mir-669k	-0.196418	1.36319	0.0291705	0.864397	1
mmu-mir-7210	-0.0552484	11.4436	0.0284681	0.866024	1
mmu-mir-297a-3	0.198418	2.10882	0.0254911	0.873159	1
mmu-mir-297a-4	0.198418	2.10882	0.0254911	0.873159	1
mmu-mir-684-1	-0.252532	1.84434	0.0244631	0.875722	1
mmu-mir-449c	0.0470596	7.14683	0.0238293	0.87733	1
mmu-mir-1187	0.269354	1.79748	0.0228162	0.879945	1
mmu-mir-692-2	0.378825	1.53937	0.0212479	0.884115	1
mmu-mir-692-3	0.378825	1.53937	0.0212479	0.884115	1
mmu-mir-379	-0.0391843	8.19375	0.0169136	0.896533	1
mmu-mir-466a	0.140946	2.19452	0.0153135	0.901523	1
mmu-mir-323	0.0731027	2.88228	0.0117612	0.913646	1
mmu-mir-466k	0.133105	1.96683	0.00854823	0.926341	1
mmu-mir-466p	0.0877145	2.36618	0.0080228	0.928634	1
mmu-mir-1291	0.0319526	5.16246	0.00792398	0.929074	1
mmu-mir-185	-0.0258091	8.72745	0.00707919	0.932952	1
mmu-mir-381	-0.0239155	5.44074	0.00479993	0.94477	1
mmu-mir-219a-1	0.0238138	3.92369	0.00277754	0.957972	1
mmu-mir-297a-2	0.0700849	1.9392	0.00226412	0.962052	1
mmu-mir-598	0.0166228	4.57147	0.0017371	0.966758	1
mmu-mir-1194	0.0113465	9.92209	0.0012582	0.971706	1
mmu-mir-3069	-0.0301196	2.49228	0.00117633	0.972642	1
mmu-mir-7038	-0.0314185	2.27825	0.000897907	0.976097	1
mmu-mir-686	-0.02826	2.28225	0.000736518	0.978351	1
mmu-mir-7033	-0.0246063	2.28645	0.000569215	0.980967	1
mmu-mir-8119	-0.0283627	2.03286	0.000455372	0.982976	1
mmu-mir-673	-0.0239823	2.16781	0.000437031	0.983322	1
mmu-mir-7049	-0.0252166	2.03629	0.000368226	0.984691	1
mmu-mir-3079	-0.0251359	2.03674	0.000366188	0.984734	1
mmu-mir-6417	-0.0251359	2.03674	0.000366188	0.984734	1
mmu-mir-1936	-0.0245669	1.73507	0.000165074	0.98975	1
mmu-mir-6346	-0.0243987	1.73494	0.000163167	0.989809	1
mmu-mir-6348	-0.0243987	1.73494	0.000163167	0.989809	1
mmu-mir-9769	-0.0243987	1.73494	0.000163167	0.989809	1
mmu-mir-5615-1	-0.0243205	1.73541	0.000162351	0.989835	1
mmu-mir-5615-2	-0.0243205	1.73541	0.000162351	0.989835	1
mmu-mir-1224	-0.0241524	1.73528	0.000160459	0.989894	1
mmu-mir-5127	-0.0241524	1.73528	0.000160459	0.989894	1
mmu-mir-5624	-0.0241524	1.73528	0.000160459	0.989894	1
mmu-mir-1951	-0.023906	1.73562	0.000157773	0.989979	1
mmu-mir-7065	-0.023906	1.73562	0.000157773	0.989979	1
mmu-mir-8112	-0.0218952	1.73885	0.000136737	0.990671	1
mmu-mir-6419	-0.0217271	1.73873	0.000135	0.99073	1
mmu-mir-1938	-0.0216485	1.7392	0.000134247	0.990756	1
mmu-mir-5136	-0.0214803	1.73907	0.000132525	0.990816	1
mmu-mir-6413	-0.0116069	3.1666	0.000383097	0.991106	1
mmu-mir-1249	-0.0190507	1.74253	0.000109373	0.991656	1
mmu-mir-6388	-0.0190507	1.74253	0.000109373	0.991656	1
mmu-mir-30d	-0.000859307	13.9439	6.24402e-06	0.998006	1
mmu-mir-1188	0	1.35879	0	1	1
mmu-mir-1190	0	1.35879	0	1	1
mmu-mir-1199	0	1.35879	0	1	1
mmu-mir-1251	0	1.35879	0	1	1
mmu-mir-137	0	1.35879	0	1	1
mmu-mir-1893	0	1.35879	0	1	1
mmu-mir-1897	0	1.35879	0	1	1
mmu-mir-1900	0	1.35879	0	1	1
mmu-mir-1912	0	1.35879	0	1	1
mmu-mir-1932	0	1.35879	0	1	1
mmu-mir-1950	0	1.35879	0	1	1
mmu-mir-1952	0	1.35879	0	1	1
mmu-mir-1953	0	1.35879	0	1	1
mmu-mir-1958	0	1.35879	0	1	1
mmu-mir-1963	0	1.35879	0	1	1
mmu-mir-2139	0	1.35879	0	1	1
mmu-mir-2183	0	1.35879	0	1	1
mmu-mir-219c	0	1.35879	0	1	1
mmu-mir-2861	0	1.35879	0	1	1
mmu-mir-290b	0	1.35879	0	1	1
mmu-mir-299b	0	1.35879	0	1	1
mmu-mir-302c	0	1.35879	0	1	1
mmu-mir-3071	0	1.35879	0	1	1
mmu-mir-3073a	0	1.35879	0	1	1
mmu-mir-3075	0	1.35879	0	1	1
mmu-mir-3076	0	1.35879	0	1	1
mmu-mir-3077	0	1.35879	0	1	1
mmu-mir-3080	0	1.35879	0	1	1
mmu-mir-3087	0	1.35879	0	1	1
mmu-mir-3099	0	1.35879	0	1	1
mmu-mir-3100	0	1.35879	0	1	1
mmu-mir-3101	0	1.35879	0	1	1
mmu-mir-3113	0	1.35879	0	1	1
mmu-mir-327	0	1.35879	0	1	1
mmu-mir-343	0	1.35879	0	1	1
mmu-mir-344e	0	1.35879	0	1	1
mmu-mir-3473g	0	1.35879	0	1	1
mmu-mir-3547	0	1.35879	0	1	1
mmu-mir-3552	0	1.35879	0	1	1
mmu-mir-3620	0	1.35879	0	1	1
mmu-mir-367	0	1.35879	0	1	1
mmu-mir-3960	0	1.35879	0	1	1
mmu-mir-3966	0	1.35879	0	1	1
mmu-mir-3971	0	1.35879	0	1	1
mmu-mir-432	0	1.35879	0	1	1
mmu-mir-448	0	1.35879	0	1	1
mmu-mir-453	0	1.35879	0	1	1
mmu-mir-5103	0	1.35879	0	1	1
mmu-mir-5107	0	1.35879	0	1	1
mmu-mir-5110	0	1.35879	0	1	1
mmu-mir-5131	0	1.35879	0	1	1
mmu-mir-5132	0	1.35879	0	1	1
mmu-mir-544	0	1.35879	0	1	1
mmu-mir-5627	0	1.35879	0	1	1
mmu-mir-5710	0	1.35879	0	1	1
mmu-mir-599	0	1.35879	0	1	1
mmu-mir-6337	0	1.35879	0	1	1
mmu-mir-6342	0	1.35879	0	1	1
mmu-mir-6345	0	1.35879	0	1	1
mmu-mir-6352	0	1.35879	0	1	1
mmu-mir-6353	0	1.35879	0	1	1
mmu-mir-6357	0	1.35879	0	1	1
mmu-mir-6358	0	1.35879	0	1	1
mmu-mir-6359	0	1.35879	0	1	1
mmu-mir-6362	0	1.35879	0	1	1
mmu-mir-6364	0	1.35879	0	1	1
mmu-mir-6366	0	1.35879	0	1	1
mmu-mir-6368	0	1.35879	0	1	1
mmu-mir-6370	0	1.35879	0	1	1
mmu-mir-6374	0	1.35879	0	1	1
mmu-mir-6383	0	1.35879	0	1	1
mmu-mir-6384	0	1.35879	0	1	1
mmu-mir-6389	0	1.35879	0	1	1
mmu-mir-6393	0	1.35879	0	1	1
mmu-mir-6394	0	1.35879	0	1	1
mmu-mir-6396	0	1.35879	0	1	1
mmu-mir-6398	0	1.35879	0	1	1
mmu-mir-6401	0	1.35879	0	1	1
mmu-mir-6402	0	1.35879	0	1	1
mmu-mir-6403	0	1.35879	0	1	1
mmu-mir-6406	0	1.35879	0	1	1
mmu-mir-6407	0	1.35879	0	1	1
mmu-mir-6411	0	1.35879	0	1	1
mmu-mir-6416	0	1.35879	0	1	1
mmu-mir-6540	0	1.35879	0	1	1
mmu-mir-6541	0	1.35879	0	1	1
mmu-mir-666	0	1.35879	0	1	1
mmu-mir-669g	0	1.35879	0	1	1
mmu-mir-669n	0	1.35879	0	1	1
mmu-mir-678	0	1.35879	0	1	1
mmu-mir-681	0	1.35879	0	1	1
mmu-mir-687	0	1.35879	0	1	1
mmu-mir-6899	0	1.35879	0	1	1
mmu-mir-6902	0	1.35879	0	1	1
mmu-mir-6903	0	1.35879	0	1	1
mmu-mir-6904	0	1.35879	0	1	1
mmu-mir-6905	0	1.35879	0	1	1
mmu-mir-6907	0	1.35879	0	1	1
mmu-mir-6908	0	1.35879	0	1	1
mmu-mir-6913	0	1.35879	0	1	1
mmu-mir-6918	0	1.35879	0	1	1
mmu-mir-6922	0	1.35879	0	1	1
mmu-mir-6927	0	1.35879	0	1	1
mmu-mir-6931	0	1.35879	0	1	1
mmu-mir-6934	0	1.35879	0	1	1
mmu-mir-6949	0	1.35879	0	1	1
mmu-mir-695	0	1.35879	0	1	1
mmu-mir-6950	0	1.35879	0	1	1
mmu-mir-6958	0	1.35879	0	1	1
mmu-mir-696	0	1.35879	0	1	1
mmu-mir-6960	0	1.35879	0	1	1
mmu-mir-6961	0	1.35879	0	1	1
mmu-mir-6971	0	1.35879	0	1	1
mmu-mir-6972	0	1.35879	0	1	1
mmu-mir-6973a	0	1.35879	0	1	1
mmu-mir-6974	0	1.35879	0	1	1
mmu-mir-698	0	1.35879	0	1	1
mmu-mir-6984	0	1.35879	0	1	1
mmu-mir-6985	0	1.35879	0	1	1
mmu-mir-6989	0	1.35879	0	1	1
mmu-mir-6992	0	1.35879	0	1	1
mmu-mir-7000	0	1.35879	0	1	1
mmu-mir-7003	0	1.35879	0	1	1
mmu-mir-7005	0	1.35879	0	1	1
mmu-mir-7007	0	1.35879	0	1	1
mmu-mir-7011	0	1.35879	0	1	1
mmu-mir-7012	0	1.35879	0	1	1
mmu-mir-7014	0	1.35879	0	1	1
mmu-mir-7025	0	1.35879	0	1	1
mmu-mir-7027	0	1.35879	0	1	1
mmu-mir-7028	0	1.35879	0	1	1
mmu-mir-7030	0	1.35879	0	1	1
mmu-mir-7041	0	1.35879	0	1	1
mmu-mir-7044	0	1.35879	0	1	1
mmu-mir-7048	0	1.35879	0	1	1
mmu-mir-7053	0	1.35879	0	1	1
mmu-mir-7054	0	1.35879	0	1	1
mmu-mir-7055	0	1.35879	0	1	1
mmu-mir-7056	0	1.35879	0	1	1
mmu-mir-7058	0	1.35879	0	1	1
mmu-mir-7069	0	1.35879	0	1	1
mmu-mir-707	0	1.35879	0	1	1
mmu-mir-7070	0	1.35879	0	1	1
mmu-mir-7071	0	1.35879	0	1	1
mmu-mir-7072	0	1.35879	0	1	1
mmu-mir-7078	0	1.35879	0	1	1
mmu-mir-7081	0	1.35879	0	1	1
mmu-mir-7082	0	1.35879	0	1	1
mmu-mir-7085	0	1.35879	0	1	1
mmu-mir-7089	0	1.35879	0	1	1
mmu-mir-7091	0	1.35879	0	1	1
mmu-mir-7093	0	1.35879	0	1	1
mmu-mir-710	0	1.35879	0	1	1
mmu-mir-7119	0	1.35879	0	1	1
mmu-mir-713	0	1.35879	0	1	1
mmu-mir-7211	0	1.35879	0	1	1
mmu-mir-7224	0	1.35879	0	1	1
mmu-mir-7225	0	1.35879	0	1	1
mmu-mir-7228	0	1.35879	0	1	1
mmu-mir-7231	0	1.35879	0	1	1
mmu-mir-7236	0	1.35879	0	1	1
mmu-mir-7237	0	1.35879	0	1	1
mmu-mir-7238	0	1.35879	0	1	1
mmu-mir-7239	0	1.35879	0	1	1
mmu-mir-759	0	1.35879	0	1	1
mmu-mir-763	0	1.35879	0	1	1
mmu-mir-764	0	1.35879	0	1	1
mmu-mir-7652	0	1.35879	0	1	1
mmu-mir-7655	0	1.35879	0	1	1
mmu-mir-7658	0	1.35879	0	1	1
mmu-mir-7660	0	1.35879	0	1	1
mmu-mir-7668	0	1.35879	0	1	1
mmu-mir-7672	0	1.35879	0	1	1
mmu-mir-7676-1	0	1.35879	0	1	1
mmu-mir-7676-2	0	1.35879	0	1	1
mmu-mir-7677	0	1.35879	0	1	1
mmu-mir-7678	0	1.35879	0	1	1
mmu-mir-7683	0	1.35879	0	1	1
mmu-mir-804	0	1.35879	0	1	1
mmu-mir-8090	0	1.35879	0	1	1
mmu-mir-8091	0	1.35879	0	1	1
mmu-mir-8092	0	1.35879	0	1	1
mmu-mir-8099-1	0	1.35879	0	1	1
mmu-mir-8099-2	0	1.35879	0	1	1
mmu-mir-8101	0	1.35879	0	1	1
mmu-mir-8102	0	1.35879	0	1	1
mmu-mir-8103	0	1.35879	0	1	1
mmu-mir-8105	0	1.35879	0	1	1
mmu-mir-8107	0	1.35879	0	1	1
mmu-mir-875	0	1.35879	0	1	1
mmu-mir-876	0	1.35879	0	1	1
mmu-mir-882	0	1.35879	0	1	1

## Sheet: E7.5_miR-465_ExE_F_vs_M
Table S5B. Differentially expressed miRNAs in the miR-465 cluster KO female and male extraembryonic tissues at E7.5.
Symbol	baseMean	log2FoldChange	lfcSE	stat	pvalue	padj
mmu-mir-10a	1474.04	-1.60695	0.289605	-5.54875	2.87718e-08	1.03075e-05
mmu-mir-10b	2019.16	-1.53633	0.277427	-5.53779	3.06314e-08	1.03075e-05
mmu-mir-196b	75.3082	-1.87305	0.385112	-4.86366	1.15237e-06	0.000258515
mmu-mir-7210	8.91481	-6.51487	1.82014	-3.57933	0.00034448	0.0579588
mmu-let-7b	638.453	-1.52002	0.499835	-3.04105	0.00235754	0.317325
mmu-let-7a-1	2032.08	-0.235515	0.432682	-0.544314	0.586225	0.998508
mmu-let-7a-2	1906.95	-0.290184	0.431897	-0.671882	0.501659	0.998508
mmu-let-7c-1	1004.81	-0.933469	0.457778	-2.03913	0.041437	0.998508
mmu-let-7c-2	1074.94	-0.925	0.451735	-2.04766	0.0405933	0.998508
mmu-let-7d	1246.79	0.186879	0.382801	0.488188	0.625417	0.998508
mmu-let-7e	603.346	-0.223317	0.429884	-0.519481	0.603425	0.998508
mmu-let-7f-1	1656.37	-0.0857324	0.462057	-0.185545	0.852801	0.998508
mmu-let-7f-2	1750.65	-0.0318149	0.463606	-0.068625	0.945288	0.998508
mmu-let-7g	2957.83	0.204139	0.384125	0.531438	0.595115	0.998508
mmu-let-7i	1226.41	0.035442	0.41464	0.0854765	0.931883	0.998508
mmu-let-7j	632.433	0.0673866	0.445417	0.151289	0.879748	0.998508
mmu-mir-100	44.0394	-0.88343	0.643196	-1.3735	0.169597	0.998508
mmu-mir-101a	1493.33	0.34516	0.336836	1.02471	0.305498	0.998508
mmu-mir-101b	2778.75	0.220513	0.341467	0.645782	0.51842	0.998508
mmu-mir-101c	4.47316	1.06352	1.0466	1.01616	0.309552	0.998508
mmu-mir-103-1	983.9	0.263691	0.253727	1.03927	0.298678	0.998508
mmu-mir-103-2	1025.36	0.243922	0.250509	0.973704	0.330203	0.998508
mmu-mir-106a	3023.19	0.550935	0.317782	1.73369	0.0829732	0.998508
mmu-mir-106b	1042.17	0.18751	0.255685	0.733363	0.463337	0.998508
mmu-mir-107	691.42	0.314492	0.245262	1.28227	0.199748	0.998508
mmu-mir-1187	65.153	0.0984563	0.369073	0.266767	0.789649	0.998508
mmu-mir-1188	33.7861	0.736561	0.622187	1.18383	0.236482	0.998508
mmu-mir-1191a	68.0257	0.123456	0.43655	0.2828	0.77733	0.998508
mmu-mir-1193	261.627	0.0797324	0.415075	0.192091	0.847671	0.998508
mmu-mir-1194	49.1758	0.272812	0.463089	0.589112	0.555786	0.998508
mmu-mir-1195	27.4159	-0.050396	0.511264	-0.0985715	0.921479	0.998508
mmu-mir-1197	14.1067	0.0913107	0.622818	0.146609	0.883441	0.998508
mmu-mir-1198	644.619	-0.141568	0.29485	-0.480135	0.631131	0.998508
mmu-mir-1199	3.70127	-0.073995	1.1505	-0.0643154	0.948719	0.998508
mmu-mir-122	58.6335	-0.117153	0.633733	-0.184862	0.853337	0.998508
mmu-mir-1224	10.1995	0.188225	0.713692	0.263734	0.791985	0.998508
mmu-mir-1231	4.31571	-0.536956	1.11814	-0.480223	0.631069	0.998508
mmu-mir-124-1	4.73571	1.03622	1.09038	0.950327	0.341946	0.998508
mmu-mir-124-2	4.73571	1.03622	1.09038	0.950327	0.341946	0.998508
mmu-mir-124-3	4.9656	0.982514	1.05105	0.93479	0.349897	0.998508
mmu-mir-1247	5.36222	-0.152502	0.968409	-0.157477	0.874869	0.998508
mmu-mir-1249	16.1962	1.30678	0.668683	1.95425	0.0506714	0.998508
mmu-mir-1258	10.1797	0.0310292	0.83597	0.0371176	0.970391	0.998508
mmu-mir-125a	2282.69	-0.108107	0.287632	-0.375851	0.707027	0.998508
mmu-mir-125b-1	29.0625	-0.848252	0.889842	-0.953261	0.340458	0.998508
mmu-mir-125b-2	27.2935	-0.807008	0.892158	-0.904557	0.3657	0.998508
mmu-mir-126a	1835.17	-0.62677	0.451359	-1.38863	0.164945	0.998508
mmu-mir-127	26644.6	0.178875	0.325828	0.548987	0.583014	0.998508
mmu-mir-128-1	306.684	0.0918338	0.352676	0.260391	0.794562	0.998508
mmu-mir-128-2	205.852	-0.0594989	0.352147	-0.16896	0.865828	0.998508
mmu-mir-1291	145.038	1.00505	0.713745	1.40814	0.159089	0.998508
mmu-mir-129-1	2.45514	1.45846	1.63316	0.893031	0.37184	0.998508
mmu-mir-129-2	2.9264	1.78724	1.60766	1.1117	0.266267	0.998508
mmu-mir-1298	2.36749	2.89869	2.3844	1.21569	0.224104	0.998508
mmu-mir-1306	41.8879	0.396051	0.516404	0.76694	0.443117	0.998508
mmu-mir-130a	24.6148	0.535837	0.589341	0.909214	0.363237	0.998508
mmu-mir-130b	985.475	0.175209	0.352849	0.496556	0.619502	0.998508
mmu-mir-132	9.27998	-0.0718099	0.82514	-0.0870275	0.93065	0.998508
mmu-mir-133a-1	11.1032	-1.05034	0.823817	-1.27497	0.202319	0.998508
mmu-mir-133a-2	10.8649	-1.00449	0.859264	-1.16902	0.242397	0.998508
mmu-mir-133b	2.27891	0.0946547	1.39519	0.0678436	0.94591	0.998508
mmu-mir-134	2406.71	0.0641272	0.375258	0.170888	0.864312	0.998508
mmu-mir-135a-1	22.1663	0.834704	0.842704	0.990508	0.321926	0.998508
mmu-mir-135a-2	18.6133	0.813956	0.840519	0.968397	0.332846	0.998508
mmu-mir-135b	35.6717	0.883088	0.854247	1.03376	0.301248	0.998508
mmu-mir-136	1295.05	-0.00117255	0.338696	-0.00346196	0.997238	0.998508
mmu-mir-138-1	4.50628	-0.681296	1.08222	-0.629538	0.528997	0.998508
mmu-mir-138-2	4.02391	-0.57679	1.20952	-0.476876	0.63345	0.998508
mmu-mir-139	20.3685	-0.0505953	0.791888	-0.0638919	0.949056	0.998508
mmu-mir-140	1427.98	0.145663	0.319032	0.456578	0.647974	0.998508
mmu-mir-141	40.0252	-0.127457	0.516754	-0.246649	0.80518	0.998508
mmu-mir-142a	140.299	-0.572149	0.8036	-0.711983	0.476475	0.998508
mmu-mir-143	990.568	-0.414181	0.62782	-0.659713	0.509438	0.998508
mmu-mir-144	74.3378	-0.378354	0.810139	-0.467023	0.640483	0.998508
mmu-mir-145a	156.131	-0.73717	0.628426	-1.17304	0.240779	0.998508
mmu-mir-146a	45.1209	-0.224241	0.657535	-0.341033	0.733079	0.998508
mmu-mir-146b	1446.05	-0.550584	0.558189	-0.986376	0.323949	0.998508
mmu-mir-147	30.498	-0.677114	0.739564	-0.915558	0.359899	0.998508
mmu-mir-148a	24732.5	-0.0144825	0.265402	-0.0545683	0.956482	0.998508
mmu-mir-148b	2787.72	-0.0204939	0.229323	-0.0893668	0.92879	0.998508
mmu-mir-149	80.4062	0.112438	0.509677	0.220605	0.8254	0.998508
mmu-mir-150	5.8427	0.142065	1.22861	0.115631	0.907945	0.998508
mmu-mir-151	2488.65	0.465316	0.526047	0.884552	0.376398	0.998508
mmu-mir-152	886.618	-0.0523698	0.39477	-0.132659	0.894463	0.998508
mmu-mir-154	180.66	-0.137907	0.461845	-0.298599	0.765246	0.998508
mmu-mir-155	17.3294	0.646121	0.684482	0.943956	0.345192	0.998508
mmu-mir-15a	38.5536	-0.231919	0.509114	-0.455535	0.648724	0.998508
mmu-mir-15b	141.26	0.089034	0.390437	0.228037	0.819618	0.998508
mmu-mir-16-1	757.607	0.535389	0.287202	1.86415	0.0623	0.998508
mmu-mir-16-2	124.157	0.178635	0.33328	0.53599	0.591966	0.998508
mmu-mir-17	7341.13	0.305739	0.277297	1.10257	0.270215	0.998508
mmu-mir-181a-1	109.819	-0.505313	0.49267	-1.02566	0.305051	0.998508
mmu-mir-181a-2	95.382	-0.32657	0.504164	-0.647745	0.51715	0.998508
mmu-mir-181b-1	82.3062	0.145147	0.545221	0.266218	0.790072	0.998508
mmu-mir-181b-2	91.4944	0.250412	0.501998	0.49883	0.617899	0.998508
mmu-mir-181c	10.4942	-0.734391	1.14476	-0.641524	0.521182	0.998508
mmu-mir-181d	105.554	0.359377	0.492367	0.729898	0.465453	0.998508
mmu-mir-182	50149.3	0.139774	0.354822	0.393926	0.693635	0.998508
mmu-mir-183	20576.8	0.00267202	0.365593	0.00730871	0.994169	0.998508
mmu-mir-1839	153.334	-0.111287	0.315996	-0.352179	0.724704	0.998508
mmu-mir-184	4.12276	-0.384401	1.07972	-0.35602	0.721825	0.998508
mmu-mir-1843a	38.554	-0.249403	0.427439	-0.583483	0.559568	0.998508
mmu-mir-1843b	41.3133	-0.359269	0.454726	-0.790079	0.429482	0.998508
mmu-mir-185	417.186	0.194044	0.365088	0.5315	0.595072	0.998508
mmu-mir-186	1434.14	0.0687392	0.381283	0.180284	0.85693	0.998508
mmu-mir-187	15.147	-0.130791	0.623274	-0.209844	0.833789	0.998508
mmu-mir-188	3.15592	-0.185138	1.37126	-0.135013	0.892601	0.998508
mmu-mir-1893	1.31423	0.551121	2.55472	0.215727	0.829201	0.998508
mmu-mir-18a	881.907	0.188937	0.293533	0.643666	0.519792	0.998508
mmu-mir-18b	791.242	1.64411	0.780929	2.10532	0.0352631	0.998508
mmu-mir-1906-1	1.97176	0.848529	1.52728	0.55558	0.578498	0.998508
mmu-mir-1906-2	1.97176	0.848529	1.52728	0.55558	0.578498	0.998508
mmu-mir-190a	4.72072	2.36169	1.251	1.88784	0.0590473	0.998508
mmu-mir-190b	7.00463	1.3201	0.963467	1.37016	0.170638	0.998508
mmu-mir-191	12493.6	-0.169713	0.341005	-0.497684	0.618707	0.998508
mmu-mir-192	1342.84	-0.121412	0.295249	-0.411219	0.680912	0.998508
mmu-mir-1929	3.52716	-0.122235	1.33032	-0.0918838	0.92679	0.998508
mmu-mir-1930	4.37714	-0.0897551	1.11526	-0.0804791	0.935856	0.998508
mmu-mir-1931	4.65844	0.084923	1.17994	0.0719724	0.942624	0.998508
mmu-mir-1933	16.2435	-0.204853	0.882496	-0.232129	0.816438	0.998508
mmu-mir-1934	130.533	-0.0655196	0.459634	-0.142548	0.886648	0.998508
mmu-mir-1936	1.1523	-1.27759	2.0591	-0.620458	0.534956	0.998508
mmu-mir-1938	16.9611	1.97045	0.813221	2.42302	0.0153919	0.998508
mmu-mir-193a	73.5402	0.754711	0.364204	2.07222	0.038245	0.998508
mmu-mir-193b	15.0921	0.0062202	0.872371	0.00713022	0.994311	0.998508
mmu-mir-194-1	212.722	-0.121647	0.372498	-0.326571	0.743993	0.998508
mmu-mir-194-2	309.64	-0.150834	0.34742	-0.434153	0.664177	0.998508
mmu-mir-1943	4.21224	0.68947	1.20558	0.571897	0.567392	0.998508
mmu-mir-1945	5.43953	-0.731954	1.09557	-0.668107	0.504066	0.998508
mmu-mir-1946a	70.2165	0.0908842	0.395053	0.230056	0.818048	0.998508
mmu-mir-1946b	16.1937	0.710113	0.62957	1.12793	0.259348	0.998508
mmu-mir-1947	17.3849	0.390884	0.613952	0.636669	0.524341	0.998508
mmu-mir-1948	9.37458	0.95823	0.979727	0.978058	0.328046	0.998508
mmu-mir-1949	60.3932	0.81979	0.518088	1.58234	0.113572	0.998508
mmu-mir-1951	2.03393	0.290692	1.93566	0.150177	0.880625	0.998508
mmu-mir-1953	1.82603	0.688047	1.76515	0.389795	0.696688	0.998508
mmu-mir-1954	11.1493	0.306378	0.706234	0.43382	0.664419	0.998508
mmu-mir-1955	2.85518	-2.33195	1.768	-1.31898	0.187177	0.998508
mmu-mir-1956	1.40835	0.799509	2.12307	0.376582	0.706484	0.998508
mmu-mir-1957a	33.356	0.475642	0.487441	0.975794	0.329167	0.998508
mmu-mir-195a	22.6593	-0.307598	0.639926	-0.480678	0.630745	0.998508
mmu-mir-1960	0.926987	2.28194	2.40614	0.948382	0.342935	0.998508
mmu-mir-1964	69.6178	0.230093	0.370732	0.620644	0.534834	0.998508
mmu-mir-1966	4.46256	0.838004	1.25657	0.6669	0.504836	0.998508
mmu-mir-1968	93.8403	-0.174022	0.378483	-0.459789	0.645668	0.998508
mmu-mir-1969	16.0235	-0.437559	0.652619	-0.670466	0.502561	0.998508
mmu-mir-196a-1	42.037	-1.28534	0.602238	-2.13428	0.03282	0.998508
mmu-mir-196a-2	35.8324	-1.4156	0.578651	-2.44638	0.01443	0.998508
mmu-mir-1981	246.539	-0.619157	0.50016	-1.23792	0.215747	0.998508
mmu-mir-1982	2.72975	-0.143909	1.49332	-0.0963686	0.923228	0.998508
mmu-mir-1983	317.491	0.00581062	0.32715	0.0177613	0.985829	0.998508
mmu-mir-199a-1	69.9336	-0.927331	0.654705	-1.41641	0.156655	0.998508
mmu-mir-199a-2	70.9566	-0.896203	0.646829	-1.38553	0.16589	0.998508
mmu-mir-199b	61.3842	-0.87161	0.660333	-1.31995	0.18685	0.998508
mmu-mir-19a	649.23	0.161393	0.327339	0.493045	0.621981	0.998508
mmu-mir-19b-1	496.378	0.189912	0.295498	0.642685	0.520429	0.998508
mmu-mir-19b-2	484.925	0.168261	0.319099	0.5273	0.597985	0.998508
mmu-mir-1a-1	259.597	-1.18691	0.56717	-2.09269	0.0363771	0.998508
mmu-mir-1a-2	259.708	-1.1878	0.567343	-2.09361	0.0362946	0.998508
mmu-mir-200a	2899.37	0.172118	0.31304	0.549828	0.582437	0.998508
mmu-mir-200b	12605.2	-0.00927226	0.258415	-0.0358813	0.971377	0.998508
mmu-mir-200c	7814.39	-0.138507	0.240848	-0.575083	0.565235	0.998508
mmu-mir-203	666.212	0.281319	0.475761	0.591302	0.554318	0.998508
mmu-mir-204	6.11492	0.155293	1.21399	0.12792	0.898213	0.998508
mmu-mir-205	50.6524	0.670411	0.695767	0.963556	0.335269	0.998508
mmu-mir-206	3.99546	-2.46834	1.56771	-1.57449	0.115375	0.998508
mmu-mir-208a	0.950464	-3.29147	3.86656	-0.851265	0.394622	0.998508
mmu-mir-20a	16615	0.358343	0.333923	1.07313	0.283211	0.998508
mmu-mir-20b	2150.8	1.56911	0.742276	2.11392	0.0345221	0.998508
mmu-mir-210	532.608	0.109274	0.349333	0.312808	0.754426	0.998508
mmu-mir-211	1.70437	1.58644	2.42858	0.653237	0.513604	0.998508
mmu-mir-212	39.6645	-0.0198078	0.469569	-0.0421831	0.966353	0.998508
mmu-mir-214	4.26692	-2.06185	1.56777	-1.31515	0.18846	0.998508
mmu-mir-215	57.6208	-0.214914	0.55844	-0.384848	0.70035	0.998508
mmu-mir-218-1	88.272	-0.00274341	0.742899	-0.00369285	0.997054	0.998508
mmu-mir-218-2	101.184	0.0428235	0.730161	0.0586494	0.953231	0.998508
mmu-mir-219a-1	124.254	0.557868	0.359199	1.55309	0.120402	0.998508
mmu-mir-219a-2	9.43537	1.05297	0.930989	1.13103	0.258043	0.998508
mmu-mir-219c	1.25556	-1.56273	2.21411	-0.705806	0.480309	0.998508
mmu-mir-21a	28599.1	-0.0756628	0.471673	-0.160414	0.872555	0.998508
mmu-mir-22	1574.16	0.209926	0.348442	0.60247	0.546861	0.998508
mmu-mir-221	133.102	0.146077	0.411793	0.354735	0.722788	0.998508
mmu-mir-222	281.519	0.0899388	0.494377	0.181924	0.855643	0.998508
mmu-mir-223	16.4036	0.540119	0.766609	0.704555	0.481087	0.998508
mmu-mir-224	845.88	-0.135773	0.398145	-0.341013	0.733094	0.998508
mmu-mir-23a	85.1104	0.0503045	0.498409	0.10093	0.919606	0.998508
mmu-mir-23b	124.515	0.790737	0.639802	1.23591	0.216492	0.998508
mmu-mir-24-1	130.136	0.106608	0.3308	0.322275	0.747245	0.998508
mmu-mir-24-2	138.149	0.114556	0.327086	0.350232	0.726164	0.998508
mmu-mir-25	13519.8	0.251519	0.272839	0.921859	0.356602	0.998508
mmu-mir-26a-1	10047	0.017464	0.233132	0.0749103	0.940286	0.998508
mmu-mir-26a-2	10115.4	0.0196746	0.232874	0.0844861	0.93267	0.998508
mmu-mir-26b	1973.28	0.0129286	0.275045	0.0470052	0.962509	0.998508
mmu-mir-27a	117.311	0.43066	0.467267	0.921659	0.356707	0.998508
mmu-mir-27b	261.814	0.401607	0.419033	0.958413	0.337855	0.998508
mmu-mir-28a	537.45	-0.142155	0.258573	-0.549767	0.582479	0.998508
mmu-mir-28c	9.35369	-0.106268	0.753608	-0.141013	0.88786	0.998508
mmu-mir-290a	2695.23	0.202415	0.38193	0.529981	0.596125	0.998508
mmu-mir-291a	3854.95	-0.0918021	0.249444	-0.368027	0.712853	0.998508
mmu-mir-291b	1230.84	-0.00605611	0.28953	-0.020917	0.983312	0.998508
mmu-mir-292a	107979	-0.174243	0.361798	-0.481603	0.630088	0.998508
mmu-mir-293	7392.32	0.0616774	0.303543	0.203192	0.838985	0.998508
mmu-mir-294	1178.22	-0.154078	0.362649	-0.424869	0.670932	0.998508
mmu-mir-295	12851.7	0.0987002	0.354442	0.278467	0.780654	0.998508
mmu-mir-296	1026.67	0.706351	0.277508	2.54533	0.0109174	0.998508
mmu-mir-297a-1	51.1099	-0.0381541	0.491233	-0.07767	0.938091	0.998508
mmu-mir-297a-2	91.2515	-0.137429	0.399194	-0.344266	0.730646	0.998508
mmu-mir-297a-3	94.4794	-0.129994	0.408204	-0.318454	0.75014	0.998508
mmu-mir-297a-4	94.4794	-0.129994	0.408204	-0.318454	0.75014	0.998508
mmu-mir-297b	405.606	-0.176662	0.337226	-0.523869	0.600369	0.998508
mmu-mir-297c	256.324	-0.197918	0.345887	-0.572204	0.567184	0.998508
mmu-mir-298	1582.96	0.217776	0.292401	0.744786	0.456401	0.998508
mmu-mir-299a	788.649	0.424057	0.393831	1.07675	0.281593	0.998508
mmu-mir-29a	50.3661	0.594432	0.598315	0.993511	0.320461	0.998508
mmu-mir-29b-1	8.90391	0.557662	0.852745	0.653961	0.513137	0.998508
mmu-mir-29b-2	12.4239	0.535281	0.690866	0.774796	0.43846	0.998508
mmu-mir-29c	33.4158	0.525901	0.570882	0.921208	0.356942	0.998508
mmu-mir-300	3782.06	-0.0290155	0.384616	-0.0754403	0.939864	0.998508
mmu-mir-301a	350.38	0.144182	0.320635	0.449677	0.652944	0.998508
mmu-mir-301b	77.6307	0.281735	0.411649	0.684406	0.493719	0.998508
mmu-mir-302a	20217.2	1.69402	0.800819	2.11536	0.0343992	0.998508
mmu-mir-302b	31465.7	1.33691	1.22865	1.08811	0.276545	0.998508
mmu-mir-302c	303.832	1.11324	0.766886	1.45164	0.146602	0.998508
mmu-mir-3057	134.164	-0.253369	0.391022	-0.647968	0.517006	0.998508
mmu-mir-3060	9.24663	-0.528673	0.879482	-0.601118	0.547762	0.998508
mmu-mir-3061	8.51575	0.30159	0.828951	0.363821	0.715991	0.998508
mmu-mir-3062	5.96401	0.0259937	0.959467	0.0270918	0.978387	0.998508
mmu-mir-3063	7.47455	0.775736	0.861003	0.900968	0.367606	0.998508
mmu-mir-3064	16.2233	-0.108059	0.785115	-0.137634	0.890529	0.998508
mmu-mir-3066	13.7823	0.252547	0.716845	0.352304	0.724611	0.998508
mmu-mir-3068	136.452	-0.221524	0.429121	-0.516227	0.605696	0.998508
mmu-mir-3069	12.3279	0.944787	1.03776	0.910411	0.362606	0.998508
mmu-mir-3070-1	5.00636	-0.49563	1.05926	-0.467903	0.639854	0.998508
mmu-mir-3070-2	5.04498	0.153642	1.0417	0.147491	0.882744	0.998508
mmu-mir-3072	21.61	0.855704	0.663447	1.28978	0.197125	0.998508
mmu-mir-3073a	1.23321	0.674427	2.23885	0.301238	0.763233	0.998508
mmu-mir-3074-1	22.1107	-0.380335	0.523146	-0.727015	0.467217	0.998508
mmu-mir-3074-2	10.9948	-0.196781	0.712593	-0.276148	0.782434	0.998508
mmu-mir-3076	2.3211	0.306885	1.43261	0.214214	0.83038	0.998508
mmu-mir-3077	1.4789	-1.46071	2.41746	-0.604232	0.54569	0.998508
mmu-mir-3079	12.0681	-0.478213	0.819413	-0.583605	0.559486	0.998508
mmu-mir-3080	1.44423	1.64999	2.37846	0.693722	0.487857	0.998508
mmu-mir-3081	7.7715	-0.507759	0.982493	-0.516806	0.605291	0.998508
mmu-mir-3082	1.79147	0.702463	1.73225	0.405521	0.685094	0.998508
mmu-mir-3084-1	42.9183	-0.914345	0.62788	-1.45624	0.145326	0.998508
mmu-mir-3084-2	42.9183	-0.914345	0.62788	-1.45624	0.145326	0.998508
mmu-mir-3086	21.4117	-0.121713	0.673279	-0.180777	0.856543	0.998508
mmu-mir-3089	1.54137	1.03754	2.18263	0.475362	0.634529	0.998508
mmu-mir-3091	6.70776	0.634304	0.907334	0.699085	0.484499	0.998508
mmu-mir-3094	1.99078	0.490186	1.51566	0.323414	0.746382	0.998508
mmu-mir-3095	58.1154	-0.0979752	0.561707	-0.174424	0.861532	0.998508
mmu-mir-3098	9.679	-0.880201	0.778999	-1.12991	0.258513	0.998508
mmu-mir-3099	8.86015	0.108835	0.807094	0.134848	0.892732	0.998508
mmu-mir-30a	16563.4	-0.0547835	0.278026	-0.197045	0.843793	0.998508
mmu-mir-30b	223.093	0.360327	0.30884	1.16671	0.243327	0.998508
mmu-mir-30c-1	2933.45	0.184454	0.324952	0.567633	0.570284	0.998508
mmu-mir-30c-2	3021.15	0.184746	0.313653	0.589014	0.555852	0.998508
mmu-mir-30d	14801.1	-0.174732	0.27855	-0.627292	0.530468	0.998508
mmu-mir-30e	10714.8	0.133423	0.348167	0.383215	0.70156	0.998508
mmu-mir-31	20.1556	1.04498	0.714711	1.4621	0.143713	0.998508
mmu-mir-3102	12.1689	-0.395584	0.705351	-0.560834	0.574911	0.998508
mmu-mir-3103	3.85827	-2.29132	1.68416	-1.36051	0.173669	0.998508
mmu-mir-3105	2.66976	0.49861	1.55985	0.319653	0.749231	0.998508
mmu-mir-3110	21.1693	-0.873214	0.548649	-1.59157	0.111481	0.998508
mmu-mir-3112	1.1137	3.71551	3.03981	1.22228	0.221601	0.998508
mmu-mir-32	179.522	0.0157292	0.329932	0.047674	0.961976	0.998508
mmu-mir-320	4213.62	-0.0255167	0.291769	-0.087455	0.93031	0.998508
mmu-mir-322	2456.71	0.192927	0.443701	0.434813	0.663698	0.998508
mmu-mir-323	1587.69	-0.0120923	0.433306	-0.027907	0.977736	0.998508
mmu-mir-324	11.042	0.17121	0.732949	0.233591	0.815302	0.998508
mmu-mir-325	7.57246	1.79511	3.52613	0.509087	0.610691	0.998508
mmu-mir-326	1.80882	-0.309843	2.02299	-0.153161	0.878271	0.998508
mmu-mir-328	436.288	-0.224341	0.352861	-0.635777	0.524922	0.998508
mmu-mir-329	441.559	-0.185373	0.390234	-0.47503	0.634766	0.998508
mmu-mir-330	247.778	-0.0178162	0.302614	-0.0588742	0.953052	0.998508
mmu-mir-331	26.3829	0.66043	0.525275	1.2573	0.208644	0.998508
mmu-mir-335	7422.38	-0.505809	0.385923	-1.31065	0.189977	0.998508
mmu-mir-337	2622.57	0.19385	0.311445	0.622419	0.533666	0.998508
mmu-mir-339	167.763	0.0611979	0.323629	0.189099	0.850015	0.998508
mmu-mir-340	2221.13	-0.146771	0.365743	-0.401294	0.688204	0.998508
mmu-mir-341	347.226	0.3339	0.416885	0.800941	0.423166	0.998508
mmu-mir-342	616.878	0.0412235	0.251978	0.163599	0.870046	0.998508
mmu-mir-344-1	22.7787	1.44732	0.883461	1.63824	0.101372	0.998508
mmu-mir-344-2	22.7787	1.44732	0.883461	1.63824	0.101372	0.998508
mmu-mir-344b	1.14286	1.55994	2.24244	0.695646	0.486651	0.998508
mmu-mir-344d-1	1.49628	0.081204	1.7169	0.0472968	0.962277	0.998508
mmu-mir-344d-2	1.73191	0.45336	1.66403	0.272447	0.785279	0.998508
mmu-mir-344d-3	2.4388	1.21924	1.59526	0.764289	0.444695	0.998508
mmu-mir-345	170.79	-0.0268919	0.313417	-0.0858024	0.931623	0.998508
mmu-mir-346	26.0646	0.309618	0.567288	0.545787	0.585213	0.998508
mmu-mir-3470a	30.3833	0.251954	0.613512	0.410675	0.681311	0.998508
mmu-mir-3470b	155.965	0.246384	0.441473	0.558095	0.57678	0.998508
mmu-mir-3471-1	1.74251	0.413295	1.68654	0.245054	0.806414	0.998508
mmu-mir-3471-2	4.99723	-1.28099	1.06778	-1.19967	0.230267	0.998508
mmu-mir-3472	1.07859	-2.13408	2.28635	-0.9334	0.350614	0.998508
mmu-mir-3473b	6.70599	-0.414524	1.13993	-0.36364	0.716127	0.998508
mmu-mir-3473d	177.952	0.811288	0.579333	1.40038	0.161399	0.998508
mmu-mir-3473f	849.897	0.655915	0.421733	1.55528	0.119879	0.998508
mmu-mir-3473g	1.14331	0.502146	2.21679	0.22652	0.820797	0.998508
mmu-mir-3474	3.82195	-0.45964	1.52066	-0.302264	0.762451	0.998508
mmu-mir-34a	26.4722	0.0100667	0.525326	0.0191628	0.984711	0.998508
mmu-mir-34b	51.4205	-0.758344	0.729412	-1.03966	0.298496	0.998508
mmu-mir-34c	248.727	-0.40233	0.580003	-0.693668	0.48789	0.998508
mmu-mir-350	20.0911	-0.148739	0.547081	-0.271877	0.785717	0.998508
mmu-mir-351	10439.6	0.0957948	0.319377	0.299942	0.764221	0.998508
mmu-mir-3535	2750.08	-0.593222	0.482538	-1.22938	0.21893	0.998508
mmu-mir-3544	1.27002	1.30879	2.18846	0.598042	0.549812	0.998508
mmu-mir-3547	6.9508	-1.15748	1.60376	-0.72173	0.47046	0.998508
mmu-mir-3572	20.9957	0.361336	0.569023	0.63501	0.525422	0.998508
mmu-mir-361	922.717	-0.0708973	0.240944	-0.294248	0.768568	0.998508
mmu-mir-3618	5.97272	1.08172	0.95196	1.13631	0.255826	0.998508
mmu-mir-362	882.919	0.194281	0.341753	0.568484	0.569706	0.998508
mmu-mir-3620	8.323	-0.00498103	1.45743	-0.00341767	0.997273	0.998508
mmu-mir-363	2122.41	1.56542	1.21132	1.29232	0.196246	0.998508
mmu-mir-365-1	67.2977	-0.151529	0.407292	-0.37204	0.709863	0.998508
mmu-mir-365-2	224.33	0.127272	0.312502	0.407269	0.68381	0.998508
mmu-mir-367	47.2318	1.54501	0.793004	1.9483	0.0513788	0.998508
mmu-mir-369	243.567	-0.100453	0.425908	-0.235855	0.813545	0.998508
mmu-mir-370	4799.74	0.115196	0.427996	0.269153	0.787812	0.998508
mmu-mir-374b	299.613	0.637387	0.337717	1.88734	0.0591147	0.998508
mmu-mir-375	374.052	0.289506	0.37012	0.782194	0.434101	0.998508
mmu-mir-376a	40.6196	-0.0360216	0.632853	-0.0569194	0.954609	0.998508
mmu-mir-376b	155.663	0.286563	0.406891	0.704274	0.481262	0.998508
mmu-mir-376c	5.83369	0.10402	0.913509	0.113869	0.909342	0.998508
mmu-mir-377	107.963	0.284185	0.403523	0.704258	0.481272	0.998508
mmu-mir-378a	3099.5	-0.0631763	0.435852	-0.144949	0.884751	0.998508
mmu-mir-378b	11.9963	0.22858	0.716206	0.319155	0.749609	0.998508
mmu-mir-378c	1499.2	-0.142304	0.423791	-0.335789	0.73703	0.998508
mmu-mir-378d	576.684	0.180668	0.525626	0.34372	0.731057	0.998508
mmu-mir-379	571.946	0.0732139	0.340546	0.214989	0.829776	0.998508
mmu-mir-380	383.565	0.0837513	0.310662	0.26959	0.787476	0.998508
mmu-mir-381	2066.87	0.0374946	0.379308	0.0988498	0.921257	0.998508
mmu-mir-382	3258.78	0.0768841	0.325587	0.23614	0.813324	0.998508
mmu-mir-384	3.6455	4.40687	2.51926	1.74927	0.0802445	0.998508
mmu-mir-409	19845.9	-0.0443171	0.338915	-0.130762	0.895964	0.998508
mmu-mir-410	106.021	0.291679	0.369235	0.789956	0.429553	0.998508
mmu-mir-411	458.069	0.0151066	0.376054	0.0401714	0.967956	0.998508
mmu-mir-412	668.662	0.217408	0.407285	0.533798	0.593481	0.998508
mmu-mir-421	562.013	0.608575	0.288492	2.1095	0.0349013	0.998508
mmu-mir-423	14656.9	-0.00293406	0.274128	-0.0107032	0.99146	0.998508
mmu-mir-425	188.074	-0.143919	0.318601	-0.451721	0.65147	0.998508
mmu-mir-429	327.666	-0.0438624	0.292966	-0.149718	0.880987	0.998508
mmu-mir-431	634.159	-0.183893	0.323424	-0.568582	0.56964	0.998508
mmu-mir-433	3314.58	-0.020111	0.309309	-0.0650191	0.948159	0.998508
mmu-mir-434	5499.29	-0.0905518	0.343929	-0.263286	0.79233	0.998508
mmu-mir-449a	4.34047	-0.293191	1.59466	-0.183858	0.854125	0.998508
mmu-mir-449c	1.41379	4.04356	3.44702	1.17306	0.240771	0.998508
mmu-mir-450a-1	425.168	0.396541	0.337359	1.17543	0.239824	0.998508
mmu-mir-450a-2	377.824	0.454149	0.339314	1.33843	0.180755	0.998508
mmu-mir-450b	553.461	0.236617	0.314929	0.751334	0.452452	0.998508
mmu-mir-451a	86.5743	-0.878692	0.690838	-1.27192	0.203401	0.998508
mmu-mir-452	38.4108	0.109758	0.639069	0.171747	0.863636	0.998508
mmu-mir-455	494.76	-0.176507	0.280664	-0.62889	0.529421	0.998508
mmu-mir-463	53.2393	0.324343	0.427286	0.759076	0.447807	0.998508
mmu-mir-465a	1.36299	-2.59738	2.23982	-1.15964	0.246197	0.998508
mmu-mir-465b-1	2.27963	-1.99932	1.80493	-1.1077	0.26799	0.998508
mmu-mir-465b-2	2.27963	-1.99932	1.80493	-1.1077	0.26799	0.998508
mmu-mir-465c-1	3.01999	-3.0179	1.68646	-1.78949	0.0735364	0.998508
mmu-mir-465c-2	3.01999	-3.0179	1.68646	-1.78949	0.0735364	0.998508
mmu-mir-466a	125.315	-0.181677	0.408907	-0.4443	0.656826	0.998508
mmu-mir-466b-1	287.434	-0.22117	0.418969	-0.527892	0.597574	0.998508
mmu-mir-466b-2	284.483	-0.211118	0.423107	-0.498972	0.617799	0.998508
mmu-mir-466b-3	248.437	-0.240183	0.420485	-0.571203	0.567862	0.998508
mmu-mir-466b-4	287.434	-0.22117	0.418969	-0.527892	0.597574	0.998508
mmu-mir-466b-5	287.434	-0.22117	0.418969	-0.527892	0.597574	0.998508
mmu-mir-466b-6	287.434	-0.22117	0.418969	-0.527892	0.597574	0.998508
mmu-mir-466b-7	287.434	-0.22117	0.418969	-0.527892	0.597574	0.998508
mmu-mir-466b-8	317.16	-0.194885	0.401736	-0.485106	0.627601	0.998508
mmu-mir-466c-1	318.113	-0.18993	0.398508	-0.476603	0.633645	0.998508
mmu-mir-466c-2	318.113	-0.18993	0.398508	-0.476603	0.633645	0.998508
mmu-mir-466c-3	318.113	-0.18993	0.398508	-0.476603	0.633645	0.998508
mmu-mir-466d	630.057	-0.292412	0.34865	-0.838698	0.401639	0.998508
mmu-mir-466e	317.16	-0.194885	0.401736	-0.485106	0.627601	0.998508
mmu-mir-466f-1	312.735	-0.338954	0.361343	-0.938037	0.348225	0.998508
mmu-mir-466f-2	1876.96	-0.34174	0.446598	-0.765208	0.444148	0.998508
mmu-mir-466f-3	463.082	-0.288806	0.352271	-0.819841	0.412307	0.998508
mmu-mir-466f-4	8.7506	-0.497884	0.855827	-0.581758	0.56073	0.998508
mmu-mir-466g	495.162	-0.0529649	0.515428	-0.102759	0.918154	0.998508
mmu-mir-466h	466.471	-0.209227	0.338658	-0.617813	0.536699	0.998508
mmu-mir-466i	398.934	-0.185049	0.460568	-0.401785	0.687843	0.998508
mmu-mir-466j	38.145	-0.0674591	0.490323	-0.137581	0.890572	0.998508
mmu-mir-466k	23.456	-0.156485	0.575129	-0.272088	0.785555	0.998508
mmu-mir-466l	36.8117	-0.412936	0.565393	-0.730352	0.465175	0.998508
mmu-mir-466m	89.0138	-0.593063	0.393498	-1.50716	0.131771	0.998508
mmu-mir-466n	149.867	0.260401	0.583615	0.446186	0.655463	0.998508
mmu-mir-466o	137.735	-0.258739	0.393132	-0.658147	0.510444	0.998508
mmu-mir-466p	295.288	-0.222862	0.411773	-0.541225	0.588352	0.998508
mmu-mir-466q	3.22413	1.29333	1.92969	0.67023	0.502711	0.998508
mmu-mir-467a-1	188.754	-0.296452	0.304102	-0.974844	0.329638	0.998508
mmu-mir-467a-10	188.754	-0.296452	0.304102	-0.974844	0.329638	0.998508
mmu-mir-467a-2	188.754	-0.296452	0.304102	-0.974844	0.329638	0.998508
mmu-mir-467a-3	188.754	-0.296452	0.304102	-0.974844	0.329638	0.998508
mmu-mir-467a-4	188.754	-0.296452	0.304102	-0.974844	0.329638	0.998508
mmu-mir-467a-5	188.754	-0.296452	0.304102	-0.974844	0.329638	0.998508
mmu-mir-467a-6	188.754	-0.296452	0.304102	-0.974844	0.329638	0.998508
mmu-mir-467a-7	188.754	-0.296452	0.304102	-0.974844	0.329638	0.998508
mmu-mir-467a-8	188.754	-0.296452	0.304102	-0.974844	0.329638	0.998508
mmu-mir-467a-9	188.754	-0.296452	0.304102	-0.974844	0.329638	0.998508
mmu-mir-467b	160.913	-0.258373	0.314531	-0.821454	0.411387	0.998508
mmu-mir-467c	2488.3	-0.221089	0.322559	-0.685422	0.493077	0.998508
mmu-mir-467d	488.685	-0.146782	0.341383	-0.429964	0.667222	0.998508
mmu-mir-467e	837.426	-0.0882591	0.33887	-0.260451	0.794516	0.998508
mmu-mir-467f	46.2314	-0.36476	0.451319	-0.808209	0.41897	0.998508
mmu-mir-467g	4.92333	-0.598697	1.05862	-0.565544	0.571703	0.998508
mmu-mir-467h	1476.78	-0.252806	0.330534	-0.764842	0.444366	0.998508
mmu-mir-468	5.5175	-5.8195	3.91454	-1.48663	0.137111	0.998508
mmu-mir-470	1168.92	0.162893	0.299436	0.543998	0.586443	0.998508
mmu-mir-471	242.93	0.259591	0.397352	0.653304	0.51356	0.998508
mmu-mir-483	1499.18	0.0579109	0.460959	0.125631	0.900024	0.998508
mmu-mir-484	1516.44	-0.0448689	0.292122	-0.153596	0.877928	0.998508
mmu-mir-485	4792.8	0.110104	0.396404	0.277756	0.7812	0.998508
mmu-mir-486a	176.381	-0.965579	0.505672	-1.9095	0.0561978	0.998508
mmu-mir-486b	164.743	-1.0924	0.514788	-2.12205	0.0338337	0.998508
mmu-mir-487b	222.302	-0.0362373	0.50122	-0.0722981	0.942365	0.998508
mmu-mir-488	4.56253	3.40307	1.91972	1.77269	0.0762801	0.998508
mmu-mir-491	2.56156	3.10574	1.78199	1.74285	0.08136	0.998508
mmu-mir-493	531.534	0.187633	0.381964	0.491233	0.623262	0.998508
mmu-mir-494	1721.52	0.00517345	0.427871	0.0120911	0.990353	0.998508
mmu-mir-495	826.333	-0.285973	0.384647	-0.743469	0.457198	0.998508
mmu-mir-496a	2.12642	0.777358	1.63687	0.474904	0.634855	0.998508
mmu-mir-497a	17.4624	0.253817	0.601135	0.42223	0.672857	0.998508
mmu-mir-497b	6.24752	-0.947961	0.934709	-1.01418	0.310498	0.998508
mmu-mir-499	109.3	-0.0133434	0.444987	-0.0299861	0.976078	0.998508
mmu-mir-500	5.50017	-0.333656	0.980598	-0.340258	0.733662	0.998508
mmu-mir-501	2195.79	-0.162102	0.345668	-0.468953	0.639103	0.998508
mmu-mir-503	4032.13	0.419835	0.45367	0.92542	0.354747	0.998508
mmu-mir-504	27.3312	0.192392	0.694778	0.276912	0.781848	0.998508
mmu-mir-505	175.678	0.111682	0.476392	0.234433	0.814648	0.998508
mmu-mir-5098	28.5026	0.877015	0.659625	1.32957	0.183661	0.998508
mmu-mir-5099	4239.72	0.3823	0.517399	0.738888	0.459975	0.998508
mmu-mir-5100	1.93189	-0.590638	1.77741	-0.332303	0.73966	0.998508
mmu-mir-5103	1.23894	1.28483	2.59947	0.494268	0.621117	0.998508
mmu-mir-5113	6.057	0.14893	1.02858	0.144792	0.884875	0.998508
mmu-mir-5114	6.0679	0.860005	1.34728	0.638326	0.523261	0.998508
mmu-mir-5116	1.41553	0.613382	2.14793	0.285569	0.775208	0.998508
mmu-mir-5121	8.37465	0.582632	0.873038	0.667361	0.504542	0.998508
mmu-mir-5122	7.25069	-0.888219	0.954593	-0.93047	0.352128	0.998508
mmu-mir-5123	3.44966	0.430199	1.31424	0.327337	0.743413	0.998508
mmu-mir-5128	115.854	0.41991	0.391112	1.07363	0.282988	0.998508
mmu-mir-5129	3.3092	-0.350498	1.33992	-0.26158	0.793645	0.998508
mmu-mir-5130	1.60129	2.34014	2.08153	1.12424	0.26091	0.998508
mmu-mir-5131	1.24972	-1.86071	2.47942	-0.750461	0.452977	0.998508
mmu-mir-5132	2.96004	-1.46391	1.52534	-0.959729	0.337192	0.998508
mmu-mir-5134	1.35335	0.0144883	2.50133	0.00579225	0.995378	0.998508
mmu-mir-5136	2.43095	-0.0344984	1.37473	-0.0250947	0.979979	0.998508
mmu-mir-532	4167.53	-0.103058	0.316269	-0.325856	0.744533	0.998508
mmu-mir-539	12.0474	0.0554013	0.813829	0.0680749	0.945726	0.998508
mmu-mir-540	543.937	0.302577	0.532635	0.568077	0.569983	0.998508
mmu-mir-541	66642.4	0.0519659	0.337663	0.153899	0.877689	0.998508
mmu-mir-542	1082.64	0.332139	0.354017	0.938199	0.348142	0.998508
mmu-mir-543	15253.4	-0.18197	0.321968	-0.565181	0.571951	0.998508
mmu-mir-5620	2.63861	-2.97934	1.74056	-1.71171	0.0869499	0.998508
mmu-mir-5622	1.019	2.44505	2.33965	1.04505	0.296	0.998508
mmu-mir-5625	3.23173	-2.14331	1.49375	-1.43485	0.15133	0.998508
mmu-mir-574	20.8256	0.474656	0.632832	0.75005	0.453224	0.998508
mmu-mir-582	6.61348	0.176258	0.960342	0.183536	0.854377	0.998508
mmu-mir-598	32.3132	-0.32476	0.555075	-0.585075	0.558497	0.998508
mmu-mir-615	30.0127	-1.73544	1.13173	-1.53343	0.12517	0.998508
mmu-mir-6236	1040.27	-0.725783	0.511449	-1.41907	0.155878	0.998508
mmu-mir-6240	2865.91	-0.0904564	0.482968	-0.187293	0.851431	0.998508
mmu-mir-6399	28.0153	0.421409	0.547443	0.769778	0.441431	0.998508
mmu-mir-6418	2.02506	1.03327	2.25506	0.458199	0.646809	0.998508
mmu-mir-6481	1.84823	-1.74284	2.14522	-0.812428	0.416546	0.998508
mmu-mir-6516	33.9513	-0.220062	0.663193	-0.331821	0.740024	0.998508
mmu-mir-652	50.2803	0.0877362	0.423629	0.207106	0.835927	0.998508
mmu-mir-653	21.8071	2.36512	1.21004	1.95459	0.050632	0.998508
mmu-mir-6539	347.04	-0.00629269	0.427022	-0.0147362	0.988243	0.998508
mmu-mir-6540	12.1526	1.38657	1.08751	1.27499	0.202314	0.998508
mmu-mir-6546	10.866	0.385313	0.752724	0.511891	0.608727	0.998508
mmu-mir-664	22.8295	-0.691899	0.648679	-1.06663	0.28614	0.998508
mmu-mir-665	183.676	-0.000852061	0.455703	-0.00186977	0.998508	0.998508
mmu-mir-666	50.5509	0.201638	0.46077	0.437612	0.661668	0.998508
mmu-mir-667	474.975	0.499602	0.318074	1.57071	0.11625	0.998508
mmu-mir-668	122.819	-0.195613	0.417824	-0.468172	0.639662	0.998508
mmu-mir-669a-1	224.475	-0.195389	0.340063	-0.574569	0.565583	0.998508
mmu-mir-669a-10	224.475	-0.195389	0.340063	-0.574569	0.565583	0.998508
mmu-mir-669a-11	224.475	-0.195389	0.340063	-0.574569	0.565583	0.998508
mmu-mir-669a-12	224.475	-0.195389	0.340063	-0.574569	0.565583	0.998508
mmu-mir-669a-2	224.475	-0.195389	0.340063	-0.574569	0.565583	0.998508
mmu-mir-669a-3	206.669	-0.218609	0.344233	-0.635062	0.525388	0.998508
mmu-mir-669a-4	224.475	-0.195389	0.340063	-0.574569	0.565583	0.998508
mmu-mir-669a-5	224.475	-0.195389	0.340063	-0.574569	0.565583	0.998508
mmu-mir-669a-6	224.475	-0.195389	0.340063	-0.574569	0.565583	0.998508
mmu-mir-669a-7	224.475	-0.195389	0.340063	-0.574569	0.565583	0.998508
mmu-mir-669a-8	224.475	-0.195389	0.340063	-0.574569	0.565583	0.998508
mmu-mir-669a-9	224.475	-0.195389	0.340063	-0.574569	0.565583	0.998508
mmu-mir-669b	229.99	-0.0971925	0.379227	-0.256291	0.797726	0.998508
mmu-mir-669c	11058.8	-0.0594305	0.304222	-0.195352	0.845117	0.998508
mmu-mir-669d	213.501	-0.20363	0.377907	-0.538837	0.589999	0.998508
mmu-mir-669d-2	212.024	-0.214355	0.378509	-0.566313	0.571181	0.998508
mmu-mir-669e	772.06	-0.131819	0.378228	-0.348516	0.727453	0.998508
mmu-mir-669f	1241.19	-0.199357	0.394097	-0.505858	0.612956	0.998508
mmu-mir-669g	54.061	0.248512	0.595034	0.417644	0.676207	0.998508
mmu-mir-669h	369.183	-0.131243	0.357597	-0.367014	0.713609	0.998508
mmu-mir-669i	11.0138	-0.32979	0.791487	-0.416671	0.676919	0.998508
mmu-mir-669j	3.15078	0.441895	1.22549	0.360586	0.718409	0.998508
mmu-mir-669k	11.2163	-0.200287	0.77366	-0.258883	0.795726	0.998508
mmu-mir-669l	529.574	-0.184112	0.348465	-0.528351	0.597256	0.998508
mmu-mir-669m-1	231.087	-0.112159	0.377825	-0.296854	0.766578	0.998508
mmu-mir-669m-2	230.733	-0.105839	0.379742	-0.278712	0.780466	0.998508
mmu-mir-669o	490.638	-0.19824	0.341053	-0.581259	0.561066	0.998508
mmu-mir-669p-1	138.051	-0.152707	0.371377	-0.411192	0.680932	0.998508
mmu-mir-669p-2	138.051	-0.152707	0.371377	-0.411192	0.680932	0.998508
mmu-mir-671	30.6772	-0.0808053	0.484633	-0.166735	0.867579	0.998508
mmu-mir-672	2019.26	-0.428223	0.475535	-0.900509	0.367849	0.998508
mmu-mir-673	160.13	-0.0731961	0.390529	-0.187428	0.851325	0.998508
mmu-mir-674	549.869	-0.273215	0.542476	-0.503644	0.614512	0.998508
mmu-mir-675	84.0893	0.164561	0.395837	0.41573	0.677607	0.998508
mmu-mir-676	359.69	0.213997	0.45464	0.470695	0.637859	0.998508
mmu-mir-677	983.769	-0.186109	0.344736	-0.53986	0.589294	0.998508
mmu-mir-679	688.652	-0.00119168	0.335881	-0.00354792	0.997169	0.998508
mmu-mir-682	8.97822	1.29278	0.958906	1.34818	0.1776	0.998508
mmu-mir-684-1	2.5684	1.2131	1.72211	0.704431	0.481165	0.998508
mmu-mir-684-2	2.43262	1.51648	1.75791	0.862662	0.388323	0.998508
mmu-mir-686	1.75327	-0.169618	2.04703	-0.0828606	0.933962	0.998508
mmu-mir-6896	1.56354	1.74542	2.45911	0.709775	0.477844	0.998508
mmu-mir-6898	2.87417	-0.0220292	1.34582	-0.0163686	0.98694	0.998508
mmu-mir-690	745.998	-0.267714	0.34471	-0.776634	0.437375	0.998508
mmu-mir-6900	1.37371	-0.957633	2.16828	-0.441655	0.658739	0.998508
mmu-mir-6904	0.739198	-0.039217	2.91882	-0.0134359	0.98928	0.998508
mmu-mir-6909	1.2711	-1.45289	2.69371	-0.539364	0.589635	0.998508
mmu-mir-6910	1.56999	0.403572	1.81801	0.221985	0.824325	0.998508
mmu-mir-6911	1.97022	0.0814727	1.59074	0.0512167	0.959153	0.998508
mmu-mir-6912	1.52548	-0.143301	2.09718	-0.0683306	0.945522	0.998508
mmu-mir-6915	1.0555	-0.605556	2.13978	-0.282999	0.777178	0.998508
mmu-mir-6918	1.09662	-0.801259	2.66355	-0.300823	0.763549	0.998508
mmu-mir-6919	1.43791	1.57016	2.4561	0.639291	0.522634	0.998508
mmu-mir-692-1	1.27422	0.702964	1.85143	0.379688	0.704177	0.998508
mmu-mir-692-2	7.60866	0.431828	0.994439	0.434243	0.664112	0.998508
mmu-mir-692-3	7.60866	0.431828	0.994439	0.434243	0.664112	0.998508
mmu-mir-6927	1.2965	-2.45043	2.2382	-1.09483	0.273593	0.998508
mmu-mir-6933	1.82587	-0.996864	1.73837	-0.573446	0.566342	0.998508
mmu-mir-6935	0.705377	1.90626	3.54334	0.537983	0.590589	0.998508
mmu-mir-6937	2.86462	0.509454	1.3332	0.382129	0.702366	0.998508
mmu-mir-6940	1.69847	-0.73068	1.88511	-0.387607	0.698307	0.998508
mmu-mir-6941	1.57359	-2.14354	2.1385	-1.00236	0.316171	0.998508
mmu-mir-6944	5.68431	0.477226	1.20047	0.397531	0.690976	0.998508
mmu-mir-6945	3.17231	1.06131	1.43407	0.740067	0.45926	0.998508
mmu-mir-6946	1.43171	-1.05656	1.88268	-0.561199	0.574662	0.998508
mmu-mir-6948	1.20973	-0.211761	2.20734	-0.0959347	0.923572	0.998508
mmu-mir-6950	2.26844	-0.349255	1.60366	-0.217786	0.827596	0.998508
mmu-mir-6952	1.29666	0.364664	2.21434	0.164683	0.869194	0.998508
mmu-mir-6958	3.01266	0.729677	1.2338	0.591409	0.554247	0.998508
mmu-mir-696	228.928	0.630735	0.575096	1.09675	0.272752	0.998508
mmu-mir-6960	3.54552	1.07333	1.21568	0.882909	0.377285	0.998508
mmu-mir-6970	3.96621	-1.12036	1.25458	-0.893019	0.371847	0.998508
mmu-mir-6976	0.865568	2.22299	2.76853	0.802949	0.422004	0.998508
mmu-mir-6977	4.20061	-0.326121	1.16197	-0.280661	0.77897	0.998508
mmu-mir-6984	1.25566	1.98244	2.50496	0.791407	0.428707	0.998508
mmu-mir-6988	1.37428	-2.54768	2.53438	-1.00525	0.314778	0.998508
mmu-mir-6989	1.54422	2.96865	2.10355	1.41126	0.158169	0.998508
mmu-mir-6991	1.80719	-1.1169	1.7225	-0.648418	0.516715	0.998508
mmu-mir-6992	10.6143	-0.578242	0.759972	-0.760873	0.446733	0.998508
mmu-mir-6997	1.82156	-0.284391	1.78478	-0.159342	0.873399	0.998508
mmu-mir-6998	2.72875	-0.210809	1.32976	-0.158532	0.874037	0.998508
mmu-mir-700	8.07472	-0.416609	0.843306	-0.494019	0.621293	0.998508
mmu-mir-7003	0.831207	0.325099	2.44875	0.132761	0.894382	0.998508
mmu-mir-7008	1.80569	0.941828	1.67932	0.560837	0.574908	0.998508
mmu-mir-7012	0.765177	-2.9918	3.31796	-0.9017	0.367216	0.998508
mmu-mir-7013	1.9525	-0.606094	1.68625	-0.359434	0.719271	0.998508
mmu-mir-7016	2.32334	0.250465	1.44854	0.172908	0.862724	0.998508
mmu-mir-7017	1.77354	3.34118	1.96313	1.70196	0.0887627	0.998508
mmu-mir-7019	1.05703	0.811363	2.28439	0.355177	0.722457	0.998508
mmu-mir-702	4.7063	0.0309254	1.1218	0.0275677	0.978007	0.998508
mmu-mir-7021	2.66179	0.649536	1.42832	0.454756	0.649285	0.998508
mmu-mir-7026	2.49742	0.563134	1.57443	0.357674	0.720587	0.998508
mmu-mir-703	27.4599	0.464564	1.01012	0.459908	0.645583	0.998508
mmu-mir-7033	1.12541	-0.605829	2.66401	-0.227413	0.820103	0.998508
mmu-mir-7034	1.49461	-0.700031	2.16067	-0.323988	0.745947	0.998508
mmu-mir-7038	2.81944	-0.790663	1.51105	-0.523253	0.600798	0.998508
mmu-mir-704	4.66673	-0.00558718	1.27817	-0.00437124	0.996512	0.998508
mmu-mir-7042	0.911747	-0.595784	3.26007	-0.182752	0.854993	0.998508
mmu-mir-7053	0.77763	1.14468	2.87284	0.39845	0.690298	0.998508
mmu-mir-7054	2.2373	-0.313915	2.20588	-0.142308	0.886836	0.998508
mmu-mir-7059	2.84632	0.578663	1.3138	0.440451	0.659611	0.998508
mmu-mir-706	1.16072	-2.2448	2.34793	-0.956075	0.339035	0.998508
mmu-mir-7060	0.714445	0.0385424	2.94041	0.0131078	0.989542	0.998508
mmu-mir-7061	0.967563	-1.91836	2.36604	-0.810791	0.417486	0.998508
mmu-mir-7063	1.35585	1.99938	1.92756	1.03726	0.299614	0.998508
mmu-mir-7067	2.34882	0.0409297	1.49991	0.0272882	0.97823	0.998508
mmu-mir-7068	4.91636	-1.72783	1.35323	-1.27682	0.201665	0.998508
mmu-mir-7069	3.257	-0.5429	1.19552	-0.454112	0.649748	0.998508
mmu-mir-7070	4.08524	-0.227361	1.13003	-0.201198	0.840544	0.998508
mmu-mir-7071	3.93363	-0.879523	1.4875	-0.591275	0.554336	0.998508
mmu-mir-7073	7.82874	-0.493366	0.948987	-0.519887	0.603142	0.998508
mmu-mir-7079	7.16998	-0.578881	0.861588	-0.671877	0.501662	0.998508
mmu-mir-708	270.159	1.80934	0.856419	2.11268	0.0346285	0.998508
mmu-mir-7080	2.44752	-0.0151329	1.63117	-0.0092773	0.992598	0.998508
mmu-mir-7082	3.30666	0.301538	1.18671	0.254096	0.799421	0.998508
mmu-mir-7089	1.54281	-0.798148	1.98406	-0.40228	0.687478	0.998508
mmu-mir-709	1.1886	0.235339	2.28015	0.103212	0.917795	0.998508
mmu-mir-7091	2.26665	0.421351	1.70191	0.247576	0.804463	0.998508
mmu-mir-7115	1.85615	-0.748494	1.59634	-0.468883	0.639154	0.998508
mmu-mir-7118	1.07736	0.387667	2.0779	0.186567	0.852001	0.998508
mmu-mir-712	67.1146	0.42604	0.42839	0.994513	0.319973	0.998508
mmu-mir-714	457.351	0.820994	0.521921	1.57302	0.115713	0.998508
mmu-mir-719	1.12487	-0.0777987	2.07004	-0.0375832	0.97002	0.998508
mmu-mir-7214	1.49359	-3.94203	3.38286	-1.1653	0.243899	0.998508
mmu-mir-7216	1.08624	-3.48368	3.71002	-0.938991	0.347735	0.998508
mmu-mir-7217	1.49359	-3.94203	3.38286	-1.1653	0.243899	0.998508
mmu-mir-7221	0.814683	-3.07021	3.9585	-0.775598	0.437987	0.998508
mmu-mir-7222	3.06495	-4.97969	2.16139	-2.30393	0.0212264	0.998508
mmu-mir-7224	1.3082	1.87869	2.29513	0.818555	0.41304	0.998508
mmu-mir-7226	6.25614	-0.354336	0.948348	-0.373635	0.708676	0.998508
mmu-mir-7230	0.950464	-3.29147	3.86656	-0.851265	0.394622	0.998508
mmu-mir-7233	0.917219	-3.22797	3.22357	-1.00137	0.31665	0.998508
mmu-mir-7234	6.92481	-6.14677	3.91297	-1.57087	0.116213	0.998508
mmu-mir-7237	0.947968	0.570338	2.39502	0.238135	0.811777	0.998508
mmu-mir-7241	2.17249	-4.48127	3.07489	-1.45738	0.145013	0.998508
mmu-mir-741	822.172	-0.0484992	0.268996	-0.180297	0.856919	0.998508
mmu-mir-743a	220.266	0.342197	0.298364	1.14691	0.251418	0.998508
mmu-mir-743b	257.629	0.0368379	0.309417	0.119056	0.905231	0.998508
mmu-mir-744	771.087	-0.0798594	0.318891	-0.250429	0.802256	0.998508
mmu-mir-758	737.896	-0.0289527	0.540306	-0.0535858	0.957265	0.998508
mmu-mir-760	9.45807	0.526072	0.838004	0.627768	0.530156	0.998508
mmu-mir-7650	64.5174	1.18888	0.710145	1.67413	0.0941045	0.998508
mmu-mir-7652	1.3045	0.955931	2.53647	0.376874	0.706267	0.998508
mmu-mir-7653	2.72013	0.240671	1.87527	0.128339	0.89788	0.998508
mmu-mir-7655	2.84979	1.08781	1.45903	0.745574	0.455925	0.998508
mmu-mir-7658	2.57017	1.69621	1.69541	1.00047	0.317084	0.998508
mmu-mir-7659	1.17844	-0.7222	2.2875	-0.315716	0.752218	0.998508
mmu-mir-7661	2.22626	0.388876	1.77392	0.219218	0.82648	0.998508
mmu-mir-7663	1.30958	0.556905	1.91498	0.290815	0.771193	0.998508
mmu-mir-7667	13.7926	-0.515758	0.67744	-0.761334	0.446457	0.998508
mmu-mir-7668	0.925323	0.754593	2.74079	0.275319	0.783071	0.998508
mmu-mir-7669	3.98329	-0.067358	1.27815	-0.0526995	0.957971	0.998508
mmu-mir-7670	2.09694	0.647447	1.5102	0.428717	0.668129	0.998508
mmu-mir-7674	1.2249	-2.5318	2.17896	-1.16193	0.245263	0.998508
mmu-mir-7675	1.9814	-0.66154	1.53216	-0.43177	0.665908	0.998508
mmu-mir-7677	0.945664	2.35039	2.71913	0.86439	0.387374	0.998508
mmu-mir-7679	1.92902	-1.0495	1.95784	-0.536047	0.591926	0.998508
mmu-mir-7687	17.6666	0.0218871	0.712306	0.0307272	0.975487	0.998508
mmu-mir-7688	56.4048	0.116805	0.381663	0.306041	0.759573	0.998508
mmu-mir-7689	1.69256	1.20509	1.80051	0.669307	0.5033	0.998508
mmu-mir-770	153.009	0.0544131	0.430635	0.126356	0.899451	0.998508
mmu-mir-7a-1	29586.2	-0.0596132	0.34321	-0.173693	0.862107	0.998508
mmu-mir-7a-2	29367.9	-0.0589797	0.342967	-0.171969	0.863462	0.998508
mmu-mir-7b	17750.3	-0.111901	0.329121	-0.340001	0.733856	0.998508
mmu-mir-802	2.96411	0.420981	1.50752	0.279254	0.78005	0.998508
mmu-mir-8091	1.5598	0.179587	1.7728	0.101301	0.919311	0.998508
mmu-mir-8092	1.14222	-1.69015	2.63506	-0.641409	0.521257	0.998508
mmu-mir-8093	2.30146	-0.976987	2.14269	-0.455963	0.648417	0.998508
mmu-mir-8094	4.64343	-0.252373	1.23197	-0.204853	0.837687	0.998508
mmu-mir-8097	2.31531	-1.0818	1.75191	-0.617496	0.536907	0.998508
mmu-mir-8103	13.5078	-0.341515	0.666266	-0.51258	0.608245	0.998508
mmu-mir-8105	1.72102	-1.11773	1.67126	-0.668795	0.503627	0.998508
mmu-mir-8106	4.02272	-1.2271	1.19379	-1.0279	0.303997	0.998508
mmu-mir-8108	2.04337	2.32371	2.00412	1.15947	0.246265	0.998508
mmu-mir-8111	6.04004	0.188377	1.01389	0.185796	0.852604	0.998508
mmu-mir-8112	3.21015	-2.32164	1.59729	-1.45348	0.14609	0.998508
mmu-mir-8114	59.5736	-0.231099	0.711279	-0.324907	0.745252	0.998508
mmu-mir-8118	0.867136	-1.19677	2.75641	-0.434176	0.66416	0.998508
mmu-mir-871	1723.13	0.0244039	0.274587	0.088875	0.929181	0.998508
mmu-mir-872	75.7504	0.23576	0.436456	0.540169	0.58908	0.998508
mmu-mir-874	9.84096	-0.205748	0.828533	-0.248328	0.80388	0.998508
mmu-mir-877	603.474	-0.361975	0.473126	-0.76507	0.44423	0.998508
mmu-mir-878	442.538	0.0475129	0.307982	0.154272	0.877396	0.998508
mmu-mir-880	21.7541	0.105744	0.625187	0.16914	0.865686	0.998508
mmu-mir-881	1255.05	0.0745889	0.250863	0.297329	0.766215	0.998508
mmu-mir-883a	106.425	0.302644	0.573898	0.527349	0.597952	0.998508
mmu-mir-883b	76.0514	0.26549	0.571821	0.46429	0.64244	0.998508
mmu-mir-9-1	108.323	0.685092	0.477398	1.43505	0.151272	0.998508
mmu-mir-9-2	108.323	0.685092	0.477398	1.43505	0.151272	0.998508
mmu-mir-92a-1	37167.2	0.138208	0.26957	0.512698	0.608163	0.998508
mmu-mir-92a-2	25869	0.216867	0.311934	0.695234	0.486909	0.998508
mmu-mir-92b	1498.32	0.470286	0.503196	0.934599	0.349995	0.998508
mmu-mir-93	4922.71	0.317202	0.273823	1.15842	0.246693	0.998508
mmu-mir-9-3	108.794	0.695245	0.480044	1.44829	0.147535	0.998508
mmu-mir-935	1.28556	2.00708	2.47639	0.810485	0.417661	0.998508
mmu-mir-96	778.682	0.260466	0.28181	0.924264	0.355349	0.998508
mmu-mir-98	179.122	0.469481	0.431002	1.08928	0.276031	0.998508
mmu-mir-99a	54.8175	-1.04609	0.655795	-1.59514	0.11068	0.998508
mmu-mir-99b	3028.98	-0.131563	0.416319	-0.316014	0.751992	0.998508
mmu-mir-302d	4466.1	1.54017	1.49696	1.02887	NA	NA

## Sheet: E7.5_M_ExE_KO_vs_WT
Table S5C. Differentially expressed miRNAs in the miR-465 cluster KO and WT male extraembryonic tissues at E7.5.
Symbol	baseMean	log2FoldChange	lfcSE	stat	pvalue	padj
mmu-mir-465c-1	145.841	-6.59769	0.619831	-10.6443	1.85306e-26	6.03172e-24
mmu-mir-465c-2	145.841	-6.59769	0.619831	-10.6443	1.85306e-26	6.03172e-24
mmu-mir-465b-1	149.993	-7.15578	0.690478	-10.3635	3.63327e-25	5.91314e-23
mmu-mir-465b-2	149.993	-7.15578	0.690478	-10.3635	3.63327e-25	5.91314e-23
mmu-mir-465a	72.3273	-6.80093	0.706512	-9.62607	6.20606e-22	8.08029e-20
mmu-mir-465d	17.354	-6.63046	1.25822	-5.26973	1.36627e-07	1.48241e-05
mmu-mir-205	59.4104	-2.24426	0.552091	-4.06502	4.80292e-05	0.00446671
mmu-mir-3084-1	16.6534	3.10214	0.920118	3.37146	0.000747722	0.0540852
mmu-mir-3084-2	16.6534	3.10214	0.920118	3.37146	0.000747722	0.0540852
mmu-mir-672	870.859	1.5154	0.503548	3.00945	0.00261721	0.170381
mmu-mir-1291	35.5829	1.59127	0.563707	2.82287	0.00475961	0.281682
mmu-mir-3068	54.0895	1.39192	0.505805	2.7519	0.00592513	0.321438
mmu-mir-382	1366.29	0.752272	0.286068	2.6297	0.0085461	0.427962
mmu-mir-215	20.1682	1.96694	0.799756	2.45943	0.0139159	0.603951
mmu-mir-375	132.511	1.16499	0.470635	2.47537	0.0133099	0.603951
mmu-mir-294	524.027	0.866778	0.356073	2.43427	0.0149218	0.607132
mmu-mir-741	366.843	0.749492	0.320785	2.33643	0.0194687	0.745535
mmu-mir-871	747.405	0.658158	0.290967	2.26197	0.0236993	0.857123
mmu-mir-7b	7801.25	0.860745	0.391538	2.19837	0.0279229	0.956725
mmu-let-7a-1	1162.23	0.137788	0.506082	0.272264	0.785419	0.99716
mmu-let-7a-2	1098.45	0.168702	0.517022	0.326295	0.744201	0.99716
mmu-let-7b	509.199	0.116328	0.717705	0.162083	0.87124	0.99716
mmu-let-7c-1	729.42	0.0187157	0.653544	0.0286373	0.977154	0.99716
mmu-let-7c-2	763.638	0.0728821	0.628109	0.116034	0.907625	0.99716
mmu-let-7d	784.833	-0.532356	0.501771	-1.06095	0.288711	0.99716
mmu-let-7e	302.398	0.566875	0.504542	1.12354	0.261207	0.99716
mmu-let-7f-1	926.195	0.062339	0.525316	0.11867	0.905537	0.99716
mmu-let-7f-2	954.697	0.0794373	0.516917	0.153675	0.877866	0.99716
mmu-let-7g	1509.54	-0.00643811	0.47183	-0.013645	0.989113	0.99716
mmu-let-7i	618.924	0.237288	0.482763	0.491521	0.623058	0.99716
mmu-let-7j	317.297	0.269149	0.512225	0.525451	0.59927	0.99716
mmu-mir-100	28.1124	0.729007	0.815344	0.89411	0.371263	0.99716
mmu-mir-101a	706.365	0.0769198	0.393312	0.19557	0.844947	0.99716
mmu-mir-101b	1315.12	0.177703	0.314009	0.565918	0.57145	0.99716
mmu-mir-101c	1.77992	-1.0507	1.7779	-0.59098	0.554534	0.99716
mmu-mir-103-1	428.922	0.327365	0.308869	1.05988	0.289197	0.99716
mmu-mir-103-2	464.252	0.248442	0.291142	0.853336	0.393473	0.99716
mmu-mir-106a	1311.69	-0.0169787	0.307602	-0.0551969	0.955982	0.99716
mmu-mir-106b	517.154	0.00768244	0.286412	0.0268231	0.978601	0.99716
mmu-mir-107	295.608	0.363558	0.302028	1.20373	0.228696	0.99716
mmu-mir-10a	1213.75	0.0170956	0.414246	0.0412693	0.967081	0.99716
mmu-mir-10b	1787.92	-0.223679	0.427494	-0.523234	0.600812	0.99716
mmu-mir-1187	39.5048	-0.543281	0.688117	-0.789518	0.429809	0.99716
mmu-mir-1188	10.4835	0.384056	0.944221	0.406744	0.684196	0.99716
mmu-mir-1191a	26.4173	0.562688	0.728711	0.772169	0.440015	0.99716
mmu-mir-1193	122.773	0.169685	0.468474	0.362208	0.717197	0.99716
mmu-mir-1194	29.2053	-0.267835	0.66425	-0.403214	0.686791	0.99716
mmu-mir-1195	15.8839	0.115738	0.75774	0.152741	0.878603	0.99716
mmu-mir-1197	6.38882	-0.0345613	1.043	-0.0331364	0.973566	0.99716
mmu-mir-1198	300.59	0.688523	0.33019	2.08523	0.037048	0.99716
mmu-mir-1199	2.17499	-0.798293	1.58069	-0.505029	0.613538	0.99716
mmu-mir-122	31.9618	0.41202	0.74556	0.552631	0.580516	0.99716
mmu-mir-1224	3.90526	0.413635	1.24152	0.333168	0.739007	0.99716
mmu-mir-1231	1.79523	0.981402	1.77575	0.55267	0.58049	0.99716
mmu-mir-124-1	1.72438	-0.943212	1.75786	-0.536567	0.591566	0.99716
mmu-mir-124-2	1.86402	-1.08789	1.69298	-0.642586	0.520493	0.99716
mmu-mir-124-3	1.9236	-0.98021	1.66965	-0.587076	0.557153	0.99716
mmu-mir-1247	2.2421	0.396745	1.53737	0.258067	0.796355	0.99716
mmu-mir-1249	4.16235	0.0196843	1.27263	0.0154674	0.987659	0.99716
mmu-mir-1258	2.65384	3.70305	1.95654	1.89265	0.0584045	0.99716
mmu-mir-125a	1335.62	-0.0747085	0.330481	-0.22606	0.821155	0.99716
mmu-mir-125b-1	29.1895	-0.438056	1.03286	-0.424121	0.671478	0.99716
mmu-mir-125b-2	24.7764	-0.229971	1.01309	-0.227	0.820424	0.99716
mmu-mir-126a	1167.84	0.0486491	0.377364	0.128918	0.897423	0.99716
mmu-mir-127	14098.7	-0.139087	0.278491	-0.499433	0.617474	0.99716
mmu-mir-128-1	155.622	0.268868	0.407683	0.659503	0.509573	0.99716
mmu-mir-128-2	102.744	0.459306	0.415566	1.10525	0.26905	0.99716
mmu-mir-129-1	0.513359	-0.941763	3.49084	-0.269781	0.787329	0.99716
mmu-mir-129-2	0.513359	-0.941763	3.49084	-0.269781	0.787329	0.99716
mmu-mir-1306	24.1505	-0.1416	0.722552	-0.195972	0.844632	0.99716
mmu-mir-130a	12.6367	-0.863845	0.869501	-0.993495	0.320469	0.99716
mmu-mir-130b	585.8	-0.391067	0.295015	-1.32558	0.184978	0.99716
mmu-mir-132	4.68461	-0.328657	1.20753	-0.272172	0.78549	0.99716
mmu-mir-133a-1	11.8991	-1.34888	0.961853	-1.40238	0.160801	0.99716
mmu-mir-133a-2	11.7614	-1.38721	0.996397	-1.39222	0.163855	0.99716
mmu-mir-133b	1.71268	-1.60101	1.77777	-0.900569	0.367817	0.99716
mmu-mir-134	1087.43	0.475543	0.339912	1.39902	0.161807	0.99716
mmu-mir-135a-1	5.87319	0.832088	1.05411	0.789375	0.429893	0.99716
mmu-mir-135a-2	5.19297	0.588398	1.11102	0.529604	0.596387	0.99716
mmu-mir-135b	13.609	0.449609	0.821542	0.547274	0.58419	0.99716
mmu-mir-136	733.056	-0.11186	0.332778	-0.336141	0.736765	0.99716
mmu-mir-138-1	3.8672	-1.15432	1.32125	-0.873662	0.382303	0.99716
mmu-mir-138-2	1.73235	0.470259	1.76971	0.265726	0.79045	0.99716
mmu-mir-139	7.72803	0.952963	1.10353	0.86356	0.38783	0.99716
mmu-mir-140	776.72	-0.182908	0.313184	-0.584026	0.559203	0.99716
mmu-mir-141	27.1067	-0.228417	0.634304	-0.360107	0.718767	0.99716
mmu-mir-142a	102.047	-0.460423	0.658722	-0.698963	0.484575	0.99716
mmu-mir-143	730.847	-0.532414	0.478095	-1.11362	0.265444	0.99716
mmu-mir-144	45.8649	-0.270273	0.644863	-0.419117	0.67513	0.99716
mmu-mir-145a	102.877	-0.124054	0.640276	-0.193751	0.846371	0.99716
mmu-mir-146a	28.039	0.0583072	0.712441	0.0818414	0.934773	0.99716
mmu-mir-146b	1300.01	-0.76145	0.647992	-1.17509	0.239958	0.99716
mmu-mir-147	17.8335	0.161693	0.930508	0.173768	0.862048	0.99716
mmu-mir-148a	13644.6	-0.0208826	0.30858	-0.0676734	0.946046	0.99716
mmu-mir-148b	1467.91	0.110113	0.285583	0.385574	0.699812	0.99716
mmu-mir-149	40.1748	-0.09941	0.5909	-0.168235	0.866399	0.99716
mmu-mir-150	6.50105	-0.748485	1.22292	-0.612048	0.540506	0.99716
mmu-mir-151	1036.51	0.211839	0.480164	0.441182	0.659081	0.99716
mmu-mir-152	479.981	0.0658248	0.46948	0.140208	0.888496	0.99716
mmu-mir-154	91.7721	0.206109	0.521006	0.395597	0.692402	0.99716
mmu-mir-155	7.72872	-0.502992	1.10152	-0.456633	0.647935	0.99716
mmu-mir-15a	33.6818	-0.441765	0.707776	-0.624159	0.532523	0.99716
mmu-mir-15b	78.2559	0.0368818	0.471388	0.0782409	0.937636	0.99716
mmu-mir-16-1	351.549	-0.0843452	0.352856	-0.239036	0.811078	0.99716
mmu-mir-16-2	67.4572	-0.228934	0.412088	-0.555547	0.578521	0.99716
mmu-mir-17	3474.58	0.0354769	0.304081	0.116669	0.907122	0.99716
mmu-mir-181a-1	100.864	-0.737037	0.646713	-1.13967	0.254426	0.99716
mmu-mir-181a-2	87.6886	-0.845563	0.670296	-1.26148	0.207137	0.99716
mmu-mir-181b-1	47.5075	-0.160844	0.548508	-0.293239	0.76934	0.99716
mmu-mir-181b-2	52.8609	-0.354758	0.528606	-0.671119	0.502145	0.99716
mmu-mir-181c	5.03424	0.599114	1.1537	0.519297	0.603554	0.99716
mmu-mir-181d	42.8244	0.304804	0.485746	0.627496	0.530334	0.99716
mmu-mir-182	24120.6	0.233773	0.459854	0.508363	0.611199	0.99716
mmu-mir-183	9747.55	0.464118	0.409678	1.13289	0.257262	0.99716
mmu-mir-1839	66.6807	0.887309	0.439581	2.01853	0.0435358	0.99716
mmu-mir-184	1.44161	1.14214	2.03714	0.560657	0.575031	0.99716
mmu-mir-1843a	16.0518	0.846392	0.763774	1.10817	0.267788	0.99716
mmu-mir-1843b	19.8558	0.426827	0.770143	0.554217	0.57943	0.99716
mmu-mir-185	195.073	0.186986	0.398501	0.469224	0.638909	0.99716
mmu-mir-186	753.192	-0.0387054	0.338154	-0.114461	0.908872	0.99716
mmu-mir-187	5.4003	1.26686	1.12119	1.12993	0.258507	0.99716
mmu-mir-188	2.15896	-1.02397	1.57041	-0.65204	0.514375	0.99716
mmu-mir-18a	486.003	-0.224527	0.323756	-0.693508	0.487991	0.99716
mmu-mir-18b	210.888	-0.148912	0.499792	-0.297948	0.765743	0.99716
mmu-mir-1906-1	0.795627	-1.1715	2.28105	-0.513581	0.607545	0.99716
mmu-mir-1906-2	0.795627	-1.1715	2.28105	-0.513581	0.607545	0.99716
mmu-mir-190a	0.907901	-1.47682	2.49487	-0.591942	0.55389	0.99716
mmu-mir-190b	1.63783	0.282013	1.87889	0.150095	0.880689	0.99716
mmu-mir-191	7062.45	0.0304013	0.255426	0.119022	0.905258	0.99716
mmu-mir-192	708.565	0.234254	0.280423	0.835362	0.403514	0.99716
mmu-mir-1929	1.40615	0.0142643	1.93111	0.00738656	0.994106	0.99716
mmu-mir-1930	2.14024	-0.225974	1.60719	-0.140602	0.888184	0.99716
mmu-mir-1931	1.5218	0.706413	1.82168	0.387782	0.698177	0.99716
mmu-mir-1933	15.5219	-0.503294	1.1035	-0.456089	0.648326	0.99716
mmu-mir-1934	96.7629	-0.439535	0.549066	-0.800514	0.423413	0.99716
mmu-mir-1936	1.11726	-1.45453	2.43501	-0.597341	0.55028	0.99716
mmu-mir-1938	2.78131	0.390892	1.47689	0.264673	0.791262	0.99716
mmu-mir-193a	32.7613	-0.0964847	0.528487	-0.182568	0.855137	0.99716
mmu-mir-193b	9.74084	0.308094	1.0343	0.297876	0.765798	0.99716
mmu-mir-194-1	114.258	0.049387	0.38914	0.126913	0.899009	0.99716
mmu-mir-194-2	173.513	-0.00120991	0.339872	-0.0035599	0.99716	0.99716
mmu-mir-1943	1.20722	0.43128	2.30992	0.186708	0.85189	0.99716
mmu-mir-1945	3.2111	-0.051416	1.38256	-0.0371891	0.970334	0.99716
mmu-mir-1946a	36.0138	-0.126533	0.529277	-0.239068	0.811053	0.99716
mmu-mir-1946b	6.99652	-0.528143	1.03397	-0.510793	0.609496	0.99716
mmu-mir-1947	5.25641	1.30472	1.15558	1.12906	0.258871	0.99716
mmu-mir-1948	2.45731	0.430081	1.56259	0.275236	0.783135	0.99716
mmu-mir-1949	29.9706	-0.104608	0.768439	-0.13613	0.891718	0.99716
mmu-mir-1951	0.476704	0.95269	3.90736	0.243819	0.807371	0.99716
mmu-mir-1953	0.515604	-0.469653	3.56717	-0.13166	0.895253	0.99716
mmu-mir-1954	4.15194	0.346201	1.22348	0.282965	0.777204	0.99716
mmu-mir-1955	2.35857	-0.508563	1.94927	-0.260899	0.79417	0.99716
mmu-mir-1957a	15.9671	-0.607246	0.761516	-0.797418	0.425208	0.99716
mmu-mir-195a	10.4894	0.512312	0.945318	0.541946	0.587856	0.99716
mmu-mir-1964	32.7206	0.0424297	0.521839	0.0813079	0.935197	0.99716
mmu-mir-1966	1.78531	-0.699378	1.69373	-0.412922	0.679664	0.99716
mmu-mir-1968	42.4504	0.621244	0.504522	1.23135	0.218191	0.99716
mmu-mir-1969	15.2591	-0.15061	0.967313	-0.1557	0.87627	0.99716
mmu-mir-196a-1	27.6461	0.521769	0.753047	0.692878	0.488386	0.99716
mmu-mir-196a-2	27.9593	0.407995	0.746653	0.546432	0.584769	0.99716
mmu-mir-196b	58.7426	0.421836	0.435078	0.969564	0.332264	0.99716
mmu-mir-1981	122.761	1.02148	0.607094	1.68257	0.0924585	0.99716
mmu-mir-1982	1.06008	0.24171	2.0369	0.118666	0.90554	0.99716
mmu-mir-1983	171.474	0.0133051	0.330495	0.040258	0.967887	0.99716
mmu-mir-199a-1	54.1291	-0.119621	0.743823	-0.160819	0.872236	0.99716
mmu-mir-199a-2	54.884	-0.141242	0.72374	-0.195155	0.845271	0.99716
mmu-mir-199b	43.7592	0.0814699	0.757908	0.107493	0.914398	0.99716
mmu-mir-19a	364.714	-0.344645	0.353663	-0.974503	0.329807	0.99716
mmu-mir-19b-1	291.18	-0.459527	0.337488	-1.36161	0.173321	0.99716
mmu-mir-19b-2	275.408	-0.323811	0.305124	-1.06125	0.288578	0.99716
mmu-mir-1a-1	261.171	-0.841469	0.646899	-1.30077	0.193336	0.99716
mmu-mir-1a-2	260.886	-0.837642	0.647046	-1.29456	0.195471	0.99716
mmu-mir-1b	0.473116	-1.17004	3.89569	-0.300343	0.763915	0.99716
mmu-mir-200a	1350.51	0.218996	0.290994	0.75258	0.451702	0.99716
mmu-mir-200b	5821.39	0.521955	0.259891	2.00836	0.0446048	0.99716
mmu-mir-200c	3780.83	0.51561	0.274571	1.87787	0.0603985	0.99716
mmu-mir-203	298.3	0.364913	0.366961	0.994418	0.32002	0.99716
mmu-mir-204	2.16432	0.333028	1.68007	0.198223	0.842871	0.99716
mmu-mir-206	2.03998	2.10043	2.0263	1.03658	0.29993	0.99716
mmu-mir-208a	0.484821	0.968585	3.90683	0.247921	0.804196	0.99716
mmu-mir-20a	7650.25	0.0504515	0.358225	0.140837	0.887998	0.99716
mmu-mir-20b	731.371	-0.623191	0.42163	-1.47805	0.139394	0.99716
mmu-mir-210	265.567	0.0708642	0.302125	0.234552	0.814556	0.99716
mmu-mir-212	28.6804	-0.582517	0.553257	-1.05289	0.292393	0.99716
mmu-mir-214	2.2468	0.907588	2.09405	0.433413	0.664715	0.99716
mmu-mir-218-1	48.4262	-0.0886403	0.697996	-0.126993	0.898946	0.99716
mmu-mir-218-2	54.8681	-0.129878	0.6825	-0.190297	0.849076	0.99716
mmu-mir-219a-1	40.2813	1.06246	0.523067	2.03121	0.0422336	0.99716
mmu-mir-219a-2	3.46721	-0.751715	1.37092	-0.54833	0.583466	0.99716
mmu-mir-219c	0.82284	-0.67641	3.01503	-0.224346	0.822488	0.99716
mmu-mir-21a	18169.9	-0.308151	0.512612	-0.601139	0.547747	0.99716
mmu-mir-22	1035.93	-0.680041	0.333943	-2.0364	0.0417104	0.99716
mmu-mir-221	72.6497	-0.0996451	0.428714	-0.232428	0.816206	0.99716
mmu-mir-222	155.207	-0.0157899	0.393481	-0.0401287	0.96799	0.99716
mmu-mir-223	6.48727	-0.0656664	1.12837	-0.0581958	0.953593	0.99716
mmu-mir-224	445.734	0.273873	0.407357	0.672317	0.501382	0.99716
mmu-mir-23a	42.6423	-0.0609071	0.540219	-0.112745	0.910233	0.99716
mmu-mir-23b	50.0871	-0.292002	0.491013	-0.594692	0.552049	0.99716
mmu-mir-24-1	67.6485	0.0231119	0.420283	0.0549913	0.956145	0.99716
mmu-mir-24-2	70.9431	0.0289448	0.419769	0.0689541	0.945026	0.99716
mmu-mir-25	5890.56	0.398158	0.256422	1.55275	0.120483	0.99716
mmu-mir-26a-1	5522.87	-0.0614144	0.261046	-0.235263	0.814005	0.99716
mmu-mir-26a-2	5545.5	-0.0561295	0.258615	-0.217039	0.828178	0.99716
mmu-mir-26b	1144.75	-0.202632	0.265138	-0.764253	0.444716	0.99716
mmu-mir-27a	51.1403	0.427418	0.534485	0.799682	0.423895	0.99716
mmu-mir-27b	121.117	0.0925724	0.407138	0.227374	0.820133	0.99716
mmu-mir-28a	280.402	0.32521	0.301163	1.07985	0.28021	0.99716
mmu-mir-28c	3.9443	0.354648	1.23911	0.286211	0.774717	0.99716
mmu-mir-290a	1448.56	-0.207991	0.330532	-0.629262	0.529177	0.99716
mmu-mir-291a	2151.45	0.00915633	0.250662	0.0365285	0.970861	0.99716
mmu-mir-291b	606.427	0.302682	0.267638	1.13094	0.258082	0.99716
mmu-mir-292a	56767.1	0.313932	0.391886	0.801079	0.423086	0.99716
mmu-mir-293	3417.32	0.445538	0.329492	1.3522	0.176313	0.99716
mmu-mir-295	6486.95	0.066983	0.30068	0.222772	0.823713	0.99716
mmu-mir-296	530.67	-0.65843	0.359457	-1.83173	0.0669911	0.99716
mmu-mir-297a-1	27.5603	-0.0297478	0.548321	-0.0542525	0.956734	0.99716
mmu-mir-297a-2	49.8165	0.0898721	0.434851	0.206673	0.836265	0.99716
mmu-mir-297a-3	51.7208	0.0516785	0.431802	0.119681	0.904736	0.99716
mmu-mir-297a-4	51.7208	0.0516785	0.431802	0.119681	0.904736	0.99716
mmu-mir-297b	221.96	0.166334	0.359091	0.46321	0.643214	0.99716
mmu-mir-297c	147.784	0.133796	0.400006	0.334484	0.738014	0.99716
mmu-mir-298	753.661	0.0987743	0.298229	0.331203	0.740492	0.99716
mmu-mir-299a	398.913	-0.299171	0.397027	-0.753529	0.451132	0.99716
mmu-mir-29a	33.3948	-0.823348	0.668339	-1.23193	0.217975	0.99716
mmu-mir-29b-1	3.96376	-0.490624	1.35487	-0.362119	0.717263	0.99716
mmu-mir-29b-2	4.90917	-0.225194	1.14814	-0.196138	0.844502	0.99716
mmu-mir-29c	21.4944	-0.597275	0.706802	-0.845039	0.398089	0.99716
mmu-mir-300	2067.27	-0.0212253	0.333338	-0.063675	0.949229	0.99716
mmu-mir-301a	198.22	-0.172487	0.374829	-0.460174	0.645391	0.99716
mmu-mir-301b	40.96	-0.230418	0.502425	-0.458613	0.646512	0.99716
mmu-mir-302a	5857.93	-0.373757	0.409414	-0.912907	0.361292	0.99716
mmu-mir-302b	9925.63	-0.0938481	0.493157	-0.190301	0.849073	0.99716
mmu-mir-302c	90.3463	0.20982	0.672903	0.311813	0.755182	0.99716
mmu-mir-302d	1342.04	-0.233178	0.677301	-0.344275	0.730639	0.99716
mmu-mir-3057	69.2745	0.353354	0.496536	0.711638	0.476689	0.99716
mmu-mir-3060	4.43676	0.337502	1.21563	0.277636	0.781292	0.99716
mmu-mir-3061	3.33319	-0.0191047	1.36488	-0.0139974	0.988832	0.99716
mmu-mir-3062	2.90544	-0.289853	1.42548	-0.203337	0.838872	0.99716
mmu-mir-3063	3.04881	-0.699955	1.41195	-0.495737	0.62008	0.99716
mmu-mir-3064	6.13076	1.20457	1.22877	0.980306	0.326935	0.99716
mmu-mir-3066	5.75096	0.0861837	1.12164	0.0768375	0.938753	0.99716
mmu-mir-3069	3.11127	0.769236	1.44984	0.530566	0.595719	0.99716
mmu-mir-3070-1	5.94364	-0.0120878	1.41431	-0.0085468	0.993181	0.99716
mmu-mir-3070-2	5.42668	0.208246	1.54917	0.134424	0.893067	0.99716
mmu-mir-3072	7.13565	-0.0266356	1.02663	-0.0259447	0.979301	0.99716
mmu-mir-3073a	1.15337	-2.66463	3.31198	-0.804542	0.421084	0.99716
mmu-mir-3074-1	10.202	0.464794	0.877875	0.529453	0.596491	0.99716
mmu-mir-3074-2	4.94576	0.312053	1.1442	0.272726	0.785064	0.99716
mmu-mir-3076	0.648207	0.644653	2.75535	0.233964	0.815013	0.99716
mmu-mir-3077	0.825628	0.0236948	2.66004	0.00890767	0.992893	0.99716
mmu-mir-3079	4.8827	1.07416	1.17478	0.914352	0.360532	0.99716
mmu-mir-3080	0.374839	-1.74013	3.93058	-0.442715	0.657972	0.99716
mmu-mir-3081	8.51741	-0.739025	1.12012	-0.659773	0.5094	0.99716
mmu-mir-3082	0.76812	-1.27307	3.15542	-0.403456	0.686613	0.99716
mmu-mir-3086	8.80764	0.827192	1.06723	0.77508	0.438292	0.99716
mmu-mir-3091	3.13702	-0.866197	1.36978	-0.632362	0.52715	0.99716
mmu-mir-3094	0.594536	-0.0993949	2.81491	-0.0353101	0.971832	0.99716
mmu-mir-3095	30.0933	0.0766107	0.686431	0.111607	0.911135	0.99716
mmu-mir-3098	4.98617	0.649252	1.16513	0.557237	0.577365	0.99716
mmu-mir-3099	3.36513	0.433635	1.46611	0.295773	0.767404	0.99716
mmu-mir-30a	8829.19	0.0938656	0.285697	0.328549	0.742497	0.99716
mmu-mir-30b	102.217	-0.0784007	0.423867	-0.184966	0.853256	0.99716
mmu-mir-30c-1	1605.87	-0.249918	0.288017	-0.867719	0.385548	0.99716
mmu-mir-30c-2	1654.26	-0.249109	0.285383	-0.872892	0.382722	0.99716
mmu-mir-30d	8198.16	0.117863	0.279312	0.421976	0.673043	0.99716
mmu-mir-30e	5768.6	-0.152805	0.360832	-0.42348	0.671945	0.99716
mmu-mir-31	10.7612	-0.690461	0.910235	-0.758552	0.448121	0.99716
mmu-mir-3102	5.81761	0.31885	1.12509	0.283399	0.776871	0.99716
mmu-mir-3103	2.48681	0.550821	1.97308	0.279168	0.780116	0.99716
mmu-mir-3105	1.20009	-0.926067	2.3658	-0.391439	0.695473	0.99716
mmu-mir-3110	10.5784	0.829782	0.981972	0.845017	0.398102	0.99716
mmu-mir-32	115.731	-0.225751	0.476385	-0.473883	0.635583	0.99716
mmu-mir-320	1958.18	0.526233	0.30438	1.72887	0.0838324	0.99716
mmu-mir-322	1353.56	-0.25127	0.283719	-0.885629	0.375817	0.99716
mmu-mir-323	814.923	0.101102	0.427672	0.236402	0.813121	0.99716
mmu-mir-324	4.55991	0.197323	1.19125	0.165643	0.868438	0.99716
mmu-mir-325	1.24797	0.235013	2.40911	0.097552	0.922288	0.99716
mmu-mir-326	1.8768	-1.82448	2.23424	-0.816601	0.414157	0.99716
mmu-mir-328	354.633	-0.731564	0.442001	-1.65512	0.0979006	0.99716
mmu-mir-329	228.546	0.259286	0.354871	0.730648	0.464994	0.99716
mmu-mir-330	134.228	-0.022055	0.368373	-0.0598715	0.952258	0.99716
mmu-mir-331	10.8379	-0.432769	0.877154	-0.493379	0.621745	0.99716
mmu-mir-335	4940.18	-0.158991	0.380915	-0.417393	0.676391	0.99716
mmu-mir-337	1290.26	0.0458216	0.281785	0.162612	0.870824	0.99716
mmu-mir-339	100.835	-0.340639	0.351699	-0.968554	0.332768	0.99716
mmu-mir-340	1205.52	0.101673	0.342572	0.296793	0.766625	0.99716
mmu-mir-341	185.77	-0.447109	0.460371	-0.971192	0.331453	0.99716
mmu-mir-342	287.014	0.287461	0.379416	0.75764	0.448667	0.99716
mmu-mir-344-1	6.91241	-0.603203	1.10512	-0.545825	0.585186	0.99716
mmu-mir-344-2	6.91241	-0.603203	1.10512	-0.545825	0.585186	0.99716
mmu-mir-344d-1	0.451001	0.0161792	3.1143	0.00519514	0.995855	0.99716
mmu-mir-344d-2	0.451001	0.0161792	3.1143	0.00519514	0.995855	0.99716
mmu-mir-344d-3	0.451001	0.0161792	3.1143	0.00519514	0.995855	0.99716
mmu-mir-345	112.904	-0.576065	0.368895	-1.5616	0.118383	0.99716
mmu-mir-346	12.506	-0.417921	0.878474	-0.475735	0.634263	0.99716
mmu-mir-3470a	10.8183	0.697983	0.891386	0.783031	0.433609	0.99716
mmu-mir-3470b	60.3388	0.609754	0.471922	1.29207	0.196334	0.99716
mmu-mir-3471-1	0.721498	-1.03624	2.69169	-0.384978	0.700254	0.99716
mmu-mir-3471-2	2.97904	0.158701	1.35489	0.117132	0.906755	0.99716
mmu-mir-3472	0.454903	0.893268	3.59489	0.248483	0.803761	0.99716
mmu-mir-3473b	3.44368	0.0947087	1.4483	0.0653931	0.947861	0.99716
mmu-mir-3473d	65.7346	0.232233	0.431523	0.538171	0.590459	0.99716
mmu-mir-3473f	328.193	0.186994	0.497749	0.37568	0.707155	0.99716
mmu-mir-3473g	0.640174	-1.82714	3.30983	-0.552034	0.580925	0.99716
mmu-mir-3474	1.56962	0.628347	2.53883	0.247495	0.804525	0.99716
mmu-mir-34a	17.2167	0.443971	0.906111	0.489975	0.624152	0.99716
mmu-mir-34b	35.4844	-0.0616151	0.825151	-0.0746713	0.940476	0.99716
mmu-mir-34c	117.692	0.715543	0.625019	1.14483	0.252278	0.99716
mmu-mir-350	8.89298	0.334731	0.91967	0.363968	0.715882	0.99716
mmu-mir-351	5348.44	0.0766359	0.476003	0.160999	0.872094	0.99716
mmu-mir-3535	1490.76	0.64949	0.587332	1.10583	0.268799	0.99716
mmu-mir-3547	4.33182	0.248411	1.8001	0.137999	0.890241	0.99716
mmu-mir-3572	9.02706	-0.117641	0.938038	-0.125412	0.900198	0.99716
mmu-mir-361	451.732	0.358224	0.268779	1.33278	0.182604	0.99716
mmu-mir-3618	1.3081	0.684924	1.88266	0.363806	0.716003	0.99716
mmu-mir-362	421.466	0.0825523	0.362581	0.22768	0.819895	0.99716
mmu-mir-3620	2.18075	3.29949	2.5635	1.2871	0.198058	0.99716
mmu-mir-363	620.08	-0.204673	0.479888	-0.426501	0.669743	0.99716
mmu-mir-365-1	37.9711	0.112427	0.518654	0.216767	0.82839	0.99716
mmu-mir-365-2	108.111	0.202483	0.378588	0.534838	0.592762	0.99716
mmu-mir-367	16.6734	-1.0493	0.743483	-1.41133	0.158147	0.99716
mmu-mir-369	116.788	0.34686	0.505703	0.685897	0.492778	0.99716
mmu-mir-370	2314.54	0.17196	0.401602	0.428185	0.668516	0.99716
mmu-mir-374b	117.247	0.151222	0.348526	0.433891	0.664368	0.99716
mmu-mir-376a	21.503	-0.311752	0.868527	-0.358943	0.719638	0.99716
mmu-mir-376b	99.8059	-0.555044	0.464454	-1.19505	0.232069	0.99716
mmu-mir-376c	2.31413	0.1456	1.5136	0.0961947	0.923366	0.99716
mmu-mir-377	60.1973	-0.226131	0.505199	-0.447608	0.654436	0.99716
mmu-mir-378a	1728.18	0.00793048	0.327935	0.0241831	0.980707	0.99716
mmu-mir-378b	8.87156	-0.248342	0.995898	-0.249365	0.803078	0.99716
mmu-mir-378c	811.287	0.216231	0.358547	0.603076	0.546458	0.99716
mmu-mir-378d	358.863	-0.566977	0.410239	-1.38206	0.166952	0.99716
mmu-mir-379	254.118	0.507835	0.316407	1.60501	0.108492	0.99716
mmu-mir-380	186.42	0.209819	0.320791	0.654068	0.513068	0.99716
mmu-mir-381	1134.79	-0.122	0.355141	-0.343525	0.731203	0.99716
mmu-mir-409	9482.89	0.401117	0.269533	1.48819	0.1367	0.99716
mmu-mir-410	48.3707	0.179468	0.523044	0.343122	0.731507	0.99716
mmu-mir-411	238.367	0.159251	0.403558	0.394618	0.693125	0.99716
mmu-mir-412	281.665	0.375422	0.45359	0.827667	0.407859	0.99716
mmu-mir-421	212.786	0.209483	0.382814	0.547219	0.584228	0.99716
mmu-mir-423	6981.62	0.397127	0.265567	1.4954	0.134811	0.99716
mmu-mir-425	100.587	-0.0109614	0.424278	-0.0258355	0.979389	0.99716
mmu-mir-429	159.715	0.349797	0.358732	0.975093	0.329514	0.99716
mmu-mir-431	308.317	0.406446	0.355815	1.14229	0.253331	0.99716
mmu-mir-433	1572.61	0.441447	0.258597	1.70709	0.0878059	0.99716
mmu-mir-434	3011.08	0.0384231	0.297975	0.128947	0.897399	0.99716
mmu-mir-449a	1.28212	1.81036	2.27749	0.794892	0.426677	0.99716
mmu-mir-449c	0.606059	-4.71747	3.91627	-1.20458	0.228365	0.99716
mmu-mir-450a-1	236.233	-0.558575	0.373832	-1.49419	0.135127	0.99716
mmu-mir-450a-2	209.92	-0.604818	0.368744	-1.64021	0.100961	0.99716
mmu-mir-450b	265.234	0.0240106	0.402802	0.0596088	0.952467	0.99716
mmu-mir-451a	59.7831	-0.281024	0.716109	-0.392432	0.694739	0.99716
mmu-mir-452	17.8676	-0.0261016	0.838949	-0.0311123	0.97518	0.99716
mmu-mir-455	262.062	0.352959	0.345208	1.02245	0.306566	0.99716
mmu-mir-463	20.1414	1.07046	0.706796	1.51452	0.129895	0.99716
mmu-mir-466a	71.5212	0.0152518	0.397421	0.0383769	0.969387	0.99716
mmu-mir-466b-1	175.66	-0.186157	0.354856	-0.5246	0.599861	0.99716
mmu-mir-466b-2	173.443	-0.185239	0.355575	-0.520957	0.602397	0.99716
mmu-mir-466b-3	155.889	-0.206573	0.352031	-0.586803	0.557336	0.99716
mmu-mir-466b-4	175.66	-0.186157	0.354856	-0.5246	0.599861	0.99716
mmu-mir-466b-5	175.66	-0.186157	0.354856	-0.5246	0.599861	0.99716
mmu-mir-466b-6	175.66	-0.186157	0.354856	-0.5246	0.599861	0.99716
mmu-mir-466b-7	175.66	-0.186157	0.354856	-0.5246	0.599861	0.99716
mmu-mir-466b-8	195.482	-0.227473	0.336762	-0.67547	0.499377	0.99716
mmu-mir-466c-1	199.687	-0.290287	0.335839	-0.864362	0.387389	0.99716
mmu-mir-466c-2	199.687	-0.290287	0.335839	-0.864362	0.387389	0.99716
mmu-mir-466c-3	199.687	-0.290287	0.335839	-0.864362	0.387389	0.99716
mmu-mir-466d	337.619	0.298803	0.318644	0.937733	0.348382	0.99716
mmu-mir-466e	195.482	-0.227473	0.336762	-0.67547	0.499377	0.99716
mmu-mir-466f-1	186.39	0.0473303	0.331378	0.142829	0.886425	0.99716
mmu-mir-466f-2	1184.42	-0.163672	0.389603	-0.420099	0.674413	0.99716
mmu-mir-466f-3	266.136	0.0510209	0.336767	0.151502	0.87958	0.99716
mmu-mir-466f-4	8.64517	-0.339747	1.09894	-0.30916	0.7572	0.99716
mmu-mir-466g	286.575	-0.221204	0.411504	-0.53755	0.590888	0.99716
mmu-mir-466h	264.42	0.191511	0.411103	0.465848	0.641324	0.99716
mmu-mir-466i	238.398	-0.209311	0.450977	-0.464128	0.642556	0.99716
mmu-mir-466j	21.8533	-0.0449297	0.627388	-0.0716139	0.942909	0.99716
mmu-mir-466k	19.4242	-0.412005	0.727865	-0.566047	0.571362	0.99716
mmu-mir-466l	18.1905	0.265716	0.790244	0.336245	0.736686	0.99716
mmu-mir-466m	52.7704	0.29316	0.463166	0.632948	0.526768	0.99716
mmu-mir-466n	68.6437	0.0647052	0.539901	0.119846	0.904605	0.99716
mmu-mir-466o	83.6231	-0.041261	0.379787	-0.108642	0.913486	0.99716
mmu-mir-466p	182.032	-0.177462	0.35486	-0.500089	0.617012	0.99716
mmu-mir-466q	1.46367	-1.65877	2.2716	-0.730222	0.465255	0.99716
mmu-mir-467a-1	124.549	-0.26128	0.363776	-0.718242	0.472608	0.99716
mmu-mir-467a-10	124.549	-0.26128	0.363776	-0.718242	0.472608	0.99716
mmu-mir-467a-2	124.549	-0.26128	0.363776	-0.718242	0.472608	0.99716
mmu-mir-467a-3	124.549	-0.26128	0.363776	-0.718242	0.472608	0.99716
mmu-mir-467a-4	124.549	-0.26128	0.363776	-0.718242	0.472608	0.99716
mmu-mir-467a-5	124.549	-0.26128	0.363776	-0.718242	0.472608	0.99716
mmu-mir-467a-6	124.549	-0.26128	0.363776	-0.718242	0.472608	0.99716
mmu-mir-467a-7	124.549	-0.26128	0.363776	-0.718242	0.472608	0.99716
mmu-mir-467a-8	124.549	-0.26128	0.363776	-0.718242	0.472608	0.99716
mmu-mir-467a-9	124.549	-0.26128	0.363776	-0.718242	0.472608	0.99716
mmu-mir-467b	105.324	-0.275082	0.398914	-0.689578	0.49046	0.99716
mmu-mir-467c	1337.06	0.268548	0.289565	0.927418	0.353709	0.99716
mmu-mir-467d	269.792	0.0766458	0.302515	0.253362	0.799988	0.99716
mmu-mir-467e	428.368	0.197047	0.291039	0.677047	0.498376	0.99716
mmu-mir-467f	24.5393	0.500867	0.580425	0.862932	0.388175	0.99716
mmu-mir-467g	2.3289	0.453946	1.56489	0.290081	0.771755	0.99716
mmu-mir-467h	749.106	0.473127	0.336834	1.40463	0.160132	0.99716
mmu-mir-468	2.88568	3.00843	2.30983	1.30244	0.192765	0.99716
mmu-mir-470	508.9	0.518302	0.295002	1.75695	0.0789272	0.99716
mmu-mir-471	125.847	-0.0437665	0.450813	-0.0970835	0.92266	0.99716
mmu-mir-483	883.749	-0.30939	0.316134	-0.978669	0.327743	0.99716
mmu-mir-484	1038.14	-0.569565	0.28591	-1.99211	0.0463591	0.99716
mmu-mir-485	2811.78	-0.330436	0.277524	-1.19066	0.233788	0.99716
mmu-mir-486a	128.461	-0.0554945	0.462584	-0.119966	0.90451	0.99716
mmu-mir-486b	115.303	0.135552	0.489475	0.276935	0.78183	0.99716
mmu-mir-487b	93.8784	0.544819	0.647832	0.840989	0.400354	0.99716
mmu-mir-488	0.458787	-1.84669	3.1129	-0.593238	0.553022	0.99716
mmu-mir-490	0.538685	-3.3757	3.55347	-0.949974	0.342126	0.99716
mmu-mir-493	251.098	0.161339	0.380598	0.42391	0.671632	0.99716
mmu-mir-494	860.807	0.130275	0.536831	0.242674	0.808258	0.99716
mmu-mir-495	469.881	0.13894	0.360414	0.3855	0.699867	0.99716
mmu-mir-496a	0.722253	-0.994465	2.64008	-0.37668	0.706411	0.99716
mmu-mir-497a	8.0199	-0.201467	0.975196	-0.206591	0.836329	0.99716
mmu-mir-497b	3.79085	0.0377463	1.36708	0.0276108	0.977973	0.99716
mmu-mir-499	55.2293	0.716294	0.65725	1.08984	0.275786	0.99716
mmu-mir-500	2.89973	-0.268004	1.40133	-0.191249	0.84833	0.99716
mmu-mir-501	1028.02	0.728357	0.377355	1.93016	0.0535867	0.99716
mmu-mir-503	1861.53	-0.0344513	0.393872	-0.0874681	0.930299	0.99716
mmu-mir-504	15.3521	-0.744531	0.841753	-0.884501	0.376426	0.99716
mmu-mir-505	74.3272	0.534301	0.454546	1.17546	0.23981	0.99716
mmu-mir-5098	7.7761	0.737536	0.991047	0.744199	0.456756	0.99716
mmu-mir-5099	1807.47	0.335702	0.393462	0.853201	0.393548	0.99716
mmu-mir-5100	0.698123	0.713286	3.20118	0.22282	0.823676	0.99716
mmu-mir-5113	2.1125	0.468416	1.677	0.279318	0.780001	0.99716
mmu-mir-5114	5.20685	0.354701	2.10257	0.168699	0.866034	0.99716
mmu-mir-5116	0.605175	-1.16397	2.92654	-0.397729	0.69083	0.99716
mmu-mir-5121	3.5671	-0.518321	1.39134	-0.372534	0.709495	0.99716
mmu-mir-5122	3.79859	0.542568	1.4411	0.376495	0.706549	0.99716
mmu-mir-5123	1.1558	0.312675	2.45169	0.127535	0.898517	0.99716
mmu-mir-5128	41.2408	0.816526	0.53924	1.51422	0.129971	0.99716
mmu-mir-5129	1.19283	0.858134	1.95272	0.439457	0.660331	0.99716
mmu-mir-5131	0.525065	1.08507	3.90314	0.278	0.781012	0.99716
mmu-mir-5132	1.82604	-0.059673	1.67911	-0.0355384	0.97165	0.99716
mmu-mir-5134	1.77233	-2.57154	2.37881	-1.08102	0.279687	0.99716
mmu-mir-5136	1.41715	-0.961419	1.83082	-0.525129	0.599494	0.99716
mmu-mir-532	2193.94	0.243947	0.401275	0.607929	0.543235	0.99716
mmu-mir-539	5.32658	-0.00710914	1.13934	-0.00623968	0.995021	0.99716
mmu-mir-540	237.831	0.150525	0.577962	0.260441	0.794524	0.99716
mmu-mir-541	31816.2	0.300874	0.367355	0.819026	0.412771	0.99716
mmu-mir-542	510.461	-0.00903224	0.380899	-0.023713	0.981082	0.99716
mmu-mir-543	8158.11	0.203541	0.265951	0.765333	0.444073	0.99716
mmu-mir-546	0.889329	-0.296578	3.13092	-0.0947256	0.924533	0.99716
mmu-mir-547	0.532704	-0.865083	3.50482	-0.246827	0.805042	0.99716
mmu-mir-5620	1.32266	2.58279	2.42481	1.06515	0.286806	0.99716
mmu-mir-5625	1.43216	2.71041	2.37747	1.14004	0.254269	0.99716
mmu-mir-574	18.1416	-1.10083	0.719504	-1.52999	0.126019	0.99716
mmu-mir-582	3.08704	-0.438447	1.39711	-0.313824	0.753654	0.99716
mmu-mir-598	15.2644	0.322675	0.791007	0.40793	0.683325	0.99716
mmu-mir-615	26.5464	-0.260039	1.21905	-0.213313	0.831083	0.99716
mmu-mir-6236	746.365	-0.151647	0.542456	-0.279556	0.779818	0.99716
mmu-mir-6240	1426.01	0.381927	0.428141	0.89206	0.372361	0.99716
mmu-mir-6399	9.57883	0.627301	0.934247	0.671451	0.501933	0.99716
mmu-mir-6418	0.757481	-1.07975	3.27547	-0.329648	0.741666	0.99716
mmu-mir-6481	1.4876	-0.673628	2.23888	-0.300876	0.763509	0.99716
mmu-mir-6516	11.6304	2.1462	1.03281	2.07803	0.037707	0.99716
mmu-mir-652	23.5856	0.369428	0.606845	0.608768	0.542678	0.99716
mmu-mir-653	4.14903	-0.735843	1.38904	-0.529748	0.596287	0.99716
mmu-mir-6539	168.473	0.46835	0.410042	1.1422	0.253371	0.99716
mmu-mir-6540	8.15089	-1.29449	1.02724	-1.26017	0.207608	0.99716
mmu-mir-6546	4.03081	0.19969	1.24256	0.160709	0.872323	0.99716
mmu-mir-664	9.95154	1.26168	0.973033	1.29664	0.194753	0.99716
mmu-mir-665	101.335	-0.268933	0.526514	-0.51078	0.609505	0.99716
mmu-mir-666	21.956	0.0125452	0.72999	0.0171854	0.986289	0.99716
mmu-mir-667	165.646	0.638173	0.552303	1.15548	0.247896	0.99716
mmu-mir-668	69.605	-0.105302	0.442061	-0.238206	0.811721	0.99716
mmu-mir-669a-1	144.391	-0.276636	0.336027	-0.823256	0.410362	0.99716
mmu-mir-669a-10	144.391	-0.276636	0.336027	-0.823256	0.410362	0.99716
mmu-mir-669a-11	144.391	-0.276636	0.336027	-0.823256	0.410362	0.99716
mmu-mir-669a-12	144.391	-0.276636	0.336027	-0.823256	0.410362	0.99716
mmu-mir-669a-2	144.391	-0.276636	0.336027	-0.823256	0.410362	0.99716
mmu-mir-669a-3	130.148	-0.203626	0.362501	-0.561725	0.574304	0.99716
mmu-mir-669a-4	144.391	-0.276636	0.336027	-0.823256	0.410362	0.99716
mmu-mir-669a-5	144.391	-0.276636	0.336027	-0.823256	0.410362	0.99716
mmu-mir-669a-6	144.391	-0.276636	0.336027	-0.823256	0.410362	0.99716
mmu-mir-669a-7	144.391	-0.276636	0.336027	-0.823256	0.410362	0.99716
mmu-mir-669a-8	144.391	-0.276636	0.336027	-0.823256	0.410362	0.99716
mmu-mir-669a-9	144.391	-0.276636	0.336027	-0.823256	0.410362	0.99716
mmu-mir-669b	120.061	0.141622	0.373623	0.37905	0.704651	0.99716
mmu-mir-669c	5179.43	0.552131	0.458774	1.20349	0.228785	0.99716
mmu-mir-669d	108.789	0.321286	0.432449	0.742947	0.457514	0.99716
mmu-mir-669d-2	108.329	0.326829	0.43744	0.747142	0.454978	0.99716
mmu-mir-669e	362.838	0.536498	0.377878	1.41976	0.155677	0.99716
mmu-mir-669f	767.597	-0.19355	0.256366	-0.754977	0.450263	0.99716
mmu-mir-669g	25.3625	0.14402	0.561416	0.256529	0.797542	0.99716
mmu-mir-669h	158.113	0.8735	0.408953	2.13594	0.032684	0.99716
mmu-mir-669i	5.2245	0.350151	1.14883	0.304789	0.760527	0.99716
mmu-mir-669j	1.53242	-0.937516	1.75196	-0.535124	0.592564	0.99716
mmu-mir-669k	5.1368	0.316735	1.16595	0.271654	0.785888	0.99716
mmu-mir-669l	262.053	0.464524	0.386957	1.20045	0.229963	0.99716
mmu-mir-669m-1	118.704	0.226973	0.382289	0.593721	0.552699	0.99716
mmu-mir-669m-2	118.178	0.230373	0.379861	0.606468	0.544204	0.99716
mmu-mir-669n	0.533062	-2.02754	3.00535	-0.674643	0.499903	0.99716
mmu-mir-669o	282.083	0.0316691	0.336845	0.094017	0.925096	0.99716
mmu-mir-669p-1	80.8633	-0.112251	0.455219	-0.246587	0.805228	0.99716
mmu-mir-669p-2	80.8633	-0.112251	0.455219	-0.246587	0.805228	0.99716
mmu-mir-671	16.0056	-0.1974	0.774109	-0.255003	0.798721	0.99716
mmu-mir-673	75.177	0.184247	0.56959	0.323473	0.746337	0.99716
mmu-mir-674	481.092	-0.888494	0.575809	-1.54303	0.122822	0.99716
mmu-mir-675	61.0313	-1.0657	0.742469	-1.43535	0.151187	0.99716
mmu-mir-676	153.938	0.35517	0.407747	0.871055	0.383724	0.99716
mmu-mir-677	511.048	0.270805	0.488691	0.554144	0.57948	0.99716
mmu-mir-679	303.554	0.543823	0.35337	1.53896	0.123813	0.99716
mmu-mir-682	3.78813	-1.2466	1.292	-0.96486	0.334615	0.99716
mmu-mir-684-1	0.544621	-0.295987	2.95165	-0.100279	0.920123	0.99716
mmu-mir-686	0.513589	1.02587	3.90498	0.262709	0.792775	0.99716
mmu-mir-6898	0.86566	1.16086	2.44398	0.474989	0.634795	0.99716
mmu-mir-690	427.858	0.150463	0.388848	0.386946	0.698796	0.99716
mmu-mir-6900	0.662748	0.0275515	3.29225	0.00836861	0.993323	0.99716
mmu-mir-6909	0.829741	-0.487058	3.80146	-0.128124	0.898051	0.99716
mmu-mir-6910	0.590488	-0.69337	3.39785	-0.204061	0.838306	0.99716
mmu-mir-6911	1.55714	-1.68905	1.89171	-0.892872	0.371926	0.99716
mmu-mir-6912	0.789709	-0.847634	2.63916	-0.321176	0.748077	0.99716
mmu-mir-6918	0.590488	-0.69337	3.39785	-0.204061	0.838306	0.99716
mmu-mir-6919	0.998733	-2.8834	2.82493	-1.0207	0.307398	0.99716
mmu-mir-692-1	0.611093	-1.61204	2.56244	-0.629103	0.529281	0.99716
mmu-mir-692-2	3.01629	-0.0901067	1.4142	-0.0637157	0.949197	0.99716
mmu-mir-692-3	3.01629	-0.0901067	1.4142	-0.0637157	0.949197	0.99716
mmu-mir-6927	0.610963	1.32226	3.30002	0.400681	0.688655	0.99716
mmu-mir-6933	0.652109	1.45667	3.13143	0.465178	0.641804	0.99716
mmu-mir-6937	0.987063	-0.258043	2.16827	-0.119009	0.905269	0.99716
mmu-mir-6940	0.674224	0.1501	2.77342	0.054121	0.956839	0.99716
mmu-mir-6941	1.01002	0.0717768	2.47894	0.0289547	0.976901	0.99716
mmu-mir-6944	2.374	-0.522071	1.56588	-0.333404	0.738829	0.99716
mmu-mir-6945	0.917803	-0.484573	2.56164	-0.189165	0.849964	0.99716
mmu-mir-6946	0.95259	-0.699145	2.1573	-0.324084	0.745875	0.99716
mmu-mir-6948	0.886247	-1.62401	2.54996	-0.63688	0.524203	0.99716
mmu-mir-6950	1.00049	0.112417	2.08295	0.05397	0.956959	0.99716
mmu-mir-6952	0.679451	-1.35524	2.86141	-0.473626	0.635767	0.99716
mmu-mir-6958	1.21732	-0.911801	2.0445	-0.445977	0.655614	0.99716
mmu-mir-696	154.079	-1.1631	0.730605	-1.59196	0.111393	0.99716
mmu-mir-6960	0.997343	-0.264428	2.42133	-0.109208	0.913038	0.99716
mmu-mir-6970	1.79097	1.19118	1.93775	0.614723	0.538738	0.99716
mmu-mir-6977	1.80753	0.494671	1.74648	0.283239	0.776994	0.99716
mmu-mir-6988	0.669649	1.39755	3.88286	0.359929	0.7189	0.99716
mmu-mir-6991	1.07177	-0.369009	2.00116	-0.184398	0.853701	0.99716
mmu-mir-6992	5.04196	0.588289	1.15581	0.508984	0.610763	0.99716
mmu-mir-6994	0.529915	-2.61103	3.00755	-0.868157	0.385308	0.99716
mmu-mir-6997	0.748499	-0.0762297	2.37913	-0.032041	0.974439	0.99716
mmu-mir-6998	1.23786	-0.270782	1.93334	-0.140059	0.888613	0.99716
mmu-mir-700	3.16053	0.966716	1.38343	0.698784	0.484687	0.99716
mmu-mir-7003	0.384511	-1.68565	3.90642	-0.431508	0.666099	0.99716
mmu-mir-7008	0.782955	-1.60918	2.6065	-0.617372	0.53699	0.99716
mmu-mir-7012	0.396217	0.683562	3.91719	0.174503	0.86147	0.99716
mmu-mir-7013	0.884314	0.182053	2.34257	0.0777152	0.938055	0.99716
mmu-mir-7016	0.610963	1.32226	3.30002	0.400681	0.688655	0.99716
mmu-mir-702	9.52081	-1.24903	1.49128	-0.837555	0.402281	0.99716
mmu-mir-7021	1.00918	-0.818622	2.07192	-0.395104	0.692766	0.99716
mmu-mir-7026	4.71423	-1.32573	2.01301	-0.65858	0.510166	0.99716
mmu-mir-703	10.2834	0.240454	1.01924	0.235915	0.813499	0.99716
mmu-mir-7033	0.476263	-0.609724	3.649	-0.167094	0.867296	0.99716
mmu-mir-7034	0.495146	0.989345	3.90616	0.253279	0.800053	0.99716
mmu-mir-7038	1.33343	0.129593	2.23419	0.0580043	0.953745	0.99716
mmu-mir-704	1.58244	0.991845	1.91537	0.517835	0.604573	0.99716
mmu-mir-7042	0.577207	-1.29963	3.88446	-0.33457	0.737949	0.99716
mmu-mir-7054	0.729237	1.53606	3.74522	0.410137	0.681705	0.99716
mmu-mir-7059	0.791596	0.418228	2.61084	0.160189	0.872732	0.99716
mmu-mir-706	0.607062	0.486476	2.90224	0.167621	0.866881	0.99716
mmu-mir-7061	0.805299	-1.13372	2.24009	-0.506103	0.612784	0.99716
mmu-mir-7062	0.595127	-3.51348	3.97816	-0.883193	0.377132	0.99716
mmu-mir-7067	4.93069	-1.40762	1.71327	-0.821598	0.411306	0.99716
mmu-mir-7068	7.15526	-0.364866	1.3909	-0.262324	0.793071	0.99716
mmu-mir-7069	1.66316	-0.0705893	1.69071	-0.0417512	0.966697	0.99716
mmu-mir-7070	2.34372	-0.475553	1.54738	-0.307328	0.758594	0.99716
mmu-mir-7071	1.81263	0.901629	2.18588	0.412479	0.679988	0.99716
mmu-mir-7073	3.35864	1.02963	1.40894	0.730787	0.464909	0.99716
mmu-mir-7079	4.01894	-0.016066	1.28729	-0.0124805	0.990042	0.99716
mmu-mir-708	85.1341	-0.775389	0.637334	-1.21661	0.223752	0.99716
mmu-mir-7080	1.41639	-0.978626	1.83832	-0.532349	0.594484	0.99716
mmu-mir-7081	0.65096	-2.95936	3.28767	-0.900138	0.368047	0.99716
mmu-mir-7082	5.40778	-1.24237	1.38703	-0.895704	0.370411	0.99716
mmu-mir-7089	0.79466	-0.460665	3.06967	-0.15007	0.88071	0.99716
mmu-mir-709	0.537719	-1.36519	2.96375	-0.460629	0.645065	0.99716
mmu-mir-7091	0.841282	-0.612318	2.5426	-0.240824	0.809692	0.99716
mmu-mir-7115	0.93123	-0.0566533	2.18474	-0.0259313	0.979312	0.99716
mmu-mir-712	35.9061	-0.579613	0.678685	-0.854023	0.393092	0.99716
mmu-mir-714	149.807	0.682661	0.503554	1.35569	0.175199	0.99716
mmu-mir-719	0.521374	-0.96162	3.04159	-0.316157	0.751883	0.99716
mmu-mir-7210	4.75711	3.49849	1.79428	1.9498	0.0511996	0.99716
mmu-mir-7214	0.761862	1.6152	3.88958	0.415264	0.677949	0.99716
mmu-mir-7216	0.554081	1.15939	3.90094	0.297209	0.766307	0.99716
mmu-mir-7217	4.62364	-0.453429	2.67366	-0.169591	0.865332	0.99716
mmu-mir-7221	0.415561	0.748576	3.91465	0.191224	0.84835	0.99716
mmu-mir-7222	1.58241	2.8304	2.5895	1.09303	0.27438	0.99716
mmu-mir-7226	3.81638	-0.519584	1.48507	-0.349871	0.726435	0.99716
mmu-mir-7230	0.484821	0.968585	3.90683	0.247921	0.804196	0.99716
mmu-mir-7233	0.483919	0.949979	3.90745	0.24312	0.807913	0.99716
mmu-mir-7234	3.6719	2.88339	2.60903	1.10516	0.269092	0.99716
mmu-mir-7237	0.384511	-1.68565	3.90642	-0.431508	0.666099	0.99716
mmu-mir-7241	1.23888	1.12586	3.31617	0.339507	0.734228	0.99716
mmu-mir-743a	86.3025	0.377075	0.457924	0.823444	0.410256	0.99716
mmu-mir-743b	116.263	0.661262	0.379877	1.74073	0.081731	0.99716
mmu-mir-744	364.531	0.411175	0.321325	1.27963	0.200677	0.99716
mmu-mir-758	420.245	-0.206429	0.529488	-0.389864	0.696637	0.99716
mmu-mir-760	3.34436	0.0860536	1.31853	0.0652647	0.947963	0.99716
mmu-mir-7650	15.7248	0.567338	0.769671	0.737118	0.461051	0.99716
mmu-mir-7652	0.750579	-1.98912	3.19742	-0.622101	0.533876	0.99716
mmu-mir-7653	0.95905	-0.368303	3.0023	-0.122673	0.902366	0.99716
mmu-mir-7655	0.987588	-1.17314	2.4109	-0.4866	0.626542	0.99716
mmu-mir-7658	1.01531	-1.93047	2.16919	-0.889947	0.373495	0.99716
mmu-mir-7659	0.451001	0.0161792	3.1143	0.00519514	0.995855	0.99716
mmu-mir-7661	0.914803	-0.75726	2.19647	-0.344763	0.730273	0.99716
mmu-mir-7667	12.5199	-0.588047	0.832102	-0.7067	0.479753	0.99716
mmu-mir-7668	0.924457	-2.79751	2.88713	-0.968961	0.332564	0.99716
mmu-mir-7669	1.13513	2.33972	2.55295	0.916476	0.359417	0.99716
mmu-mir-7670	0.742941	-0.635322	2.73201	-0.232547	0.816113	0.99716
mmu-mir-7674	0.946819	-0.358522	2.14887	-0.166842	0.867495	0.99716
mmu-mir-7675	0.652109	1.45667	3.13143	0.465178	0.641804	0.99716
mmu-mir-7679	0.653913	1.40617	3.81504	0.368585	0.712437	0.99716
mmu-mir-7687	15.7104	-0.57881	0.910315	-0.635835	0.524884	0.99716
mmu-mir-7688	20.095	0.977167	0.703732	1.38855	0.16497	0.99716
mmu-mir-7689	1.57302	-2.92824	2.14668	-1.36407	0.172544	0.99716
mmu-mir-770	65.647	0.436903	0.531317	0.822302	0.410905	0.99716
mmu-mir-7a-1	13240	0.712754	0.378599	1.88261	0.0597532	0.99716
mmu-mir-7a-2	13141.8	0.712156	0.378539	1.88133	0.0599275	0.99716
mmu-mir-802	0.785825	0.96333	2.60269	0.370129	0.711286	0.99716
mmu-mir-8091	0.656748	-0.832514	2.74948	-0.302789	0.76205	0.99716
mmu-mir-8092	0.495146	0.989345	3.90616	0.253279	0.800053	0.99716
mmu-mir-8093	0.782761	1.68791	3.57137	0.472624	0.636481	0.99716
mmu-mir-8094	2.17599	0.237368	2.07997	0.114121	0.909142	0.99716
mmu-mir-8097	1.29574	-0.231394	2.33113	-0.0992629	0.92093	0.99716
mmu-mir-8103	13.8496	-0.248998	0.991266	-0.251192	0.801666	0.99716
mmu-mir-8105	4.50422	-0.219875	2.11397	-0.104011	0.917161	0.99716
mmu-mir-8106	1.53892	2.1256	2.0695	1.02711	0.30437	0.99716
mmu-mir-8111	2.54648	-0.0941619	1.45207	-0.0648468	0.948296	0.99716
mmu-mir-8112	2.55576	-0.190875	1.49419	-0.127744	0.898351	0.99716
mmu-mir-8114	38.5776	-0.127988	0.821761	-0.155748	0.876232	0.99716
mmu-mir-8118	0.802299	-1.52705	2.54205	-0.600714	0.548031	0.99716
mmu-mir-872	54.0769	-0.781082	0.457963	-1.70556	0.0880902	0.99716
mmu-mir-874	3.53501	1.01827	1.44286	0.705729	0.480357	0.99716
mmu-mir-877	320.657	0.423538	0.586199	0.722515	0.469978	0.99716
mmu-mir-878	195.784	0.616232	0.338822	1.81875	0.0689495	0.99716
mmu-mir-880	8.64397	0.381436	1.03418	0.36883	0.712254	0.99716
mmu-mir-881	565.603	0.615689	0.391769	1.57156	0.116052	0.99716
mmu-mir-883a	56.9354	-0.307423	0.645866	-0.475986	0.634084	0.99716
mmu-mir-883b	34.8273	0.0119656	0.709194	0.0168721	0.986539	0.99716
mmu-mir-9-1	60.3783	-0.524751	0.491764	-1.06708	0.285937	0.99716
mmu-mir-9-2	60.3783	-0.524751	0.491764	-1.06708	0.285937	0.99716
mmu-mir-92a-1	16927.6	0.387036	0.273484	1.41521	0.157008	0.99716
mmu-mir-92a-2	11691.3	0.313771	0.248557	1.26237	0.206815	0.99716
mmu-mir-92b	837.046	-0.553741	0.299034	-1.85177	0.0640594	0.99716
mmu-mir-93	2170.39	0.221404	0.345287	0.641217	0.521381	0.99716
mmu-mir-9-3	60.3783	-0.524751	0.491764	-1.06708	0.285937	0.99716
mmu-mir-935	4.25131	-3.19891	2.08357	-1.5353	0.124709	0.99716
mmu-mir-96	468.757	-0.557537	0.312911	-1.78178	0.0747854	0.99716
mmu-mir-98	88.6225	-0.295623	0.526286	-0.561716	0.57431	0.99716
mmu-mir-99a	51.4564	-0.26941	0.820309	-0.328425	0.74259	0.99716
mmu-mir-99b	1557.76	0.370987	0.442266	0.838833	0.401563	0.99716

## Sheet: E7.5_F_KO_nondegenerating_vs_wt
Table S5D. Differentially expressed miRNAs in the miR-465 cluster KO non-degenerating female and WT female extraembryonic tissues at E7.5.
Symbol	logFC	logCPM	F	PValue	FDR
mmu-mir-465c-1	-10.4611	8.13505	112.657	1.72713e-06	0.000500472
mmu-mir-465c-2	-10.4611	8.13505	112.657	1.72713e-06	0.000500472
mmu-mir-465b-1	-8.90394	8.12193	102.765	2.56323e-06	0.000500472
mmu-mir-465b-2	-8.90394	8.12193	102.765	2.56323e-06	0.000500472
mmu-mir-465a	-10.1252	7.23362	73.8632	1.03393e-05	0.001615
mmu-mir-205	-2.56582	7.03474	29.2351	0.000388908	0.0506229
mmu-mir-465d	-8.48417	4.9216	30.7707	0.000484733	0.0540823
mmu-mir-1298	-5.52848	2.43884	12.8039	0.0068357	0.575247
mmu-mir-302a	-1.64955	14.1937	10.7209	0.00925659	0.575247
mmu-mir-219a-1	1.40116	6.52091	10.1455	0.0107004	0.575247
mmu-mir-367	-2.26576	6.21027	9.99498	0.0111226	0.575247
mmu-mir-6540	-2.81247	4.44797	9.58147	0.0123924	0.575247
mmu-mir-344-1	-1.93158	4.94921	9.48241	0.0127226	0.575247
mmu-mir-344-2	-1.93158	4.94921	9.48241	0.0127226	0.575247
mmu-mir-653	-2.84292	4.13558	9.26413	0.013489	0.575247
mmu-mir-363	-1.97596	10.8858	9.19822	0.0137315	0.575247
mmu-mir-325	-5.49257	2.39517	9.41063	0.0148218	0.575247
mmu-mir-146b	-3.65087	12.661	8.89726	0.0149091	0.575247
mmu-mir-196b	-3.70402	7.87939	8.6328	0.0160478	0.575247
mmu-mir-375	1.26896	8.0472	8.25384	0.017872	0.575247
mmu-mir-10b	-3.14979	12.5768	8.22293	0.0180318	0.575247
mmu-mir-708	-1.76576	8.17188	8.18868	0.0182109	0.575247
mmu-mir-20b	-1.5049	11.1289	8.0978	0.0186968	0.575247
mmu-mir-181a-1	-3.64683	9.00566	8.03548	0.0190392	0.575247
mmu-mir-18b	-1.41141	9.48057	7.64787	0.0213514	0.575247
mmu-mir-181a-2	-3.56311	8.81189	7.64628	0.0213616	0.575247
mmu-mir-10a	-2.92195	11.8761	7.54201	0.0220421	0.575247
mmu-mir-3620	6.24196	2.72652	8.05948	0.0241365	0.575247
mmu-let-7b	-3.0638	10.7327	6.92978	0.0266246	0.575247
mmu-mir-29a	-2.09772	6.69591	6.89483	0.02692	0.575247
mmu-mir-504	-1.45597	5.31456	6.75949	0.0281031	0.575247
mmu-mir-302d	-1.98828	11.1892	6.74122	0.0282677	0.575247
mmu-mir-215	1.33614	5.49885	6.69584	0.0286817	0.575247
mmu-mir-199a-2	-2.6716	7.60163	6.5624	0.0299432	0.575247
mmu-mir-199a-1	-2.64721	7.57958	6.40626	0.0315075	0.575247
mmu-mir-582	-2.12401	3.85697	6.38521	0.031726	0.575247
mmu-mir-181b-1	-2.82134	7.86813	6.3737	0.0318463	0.575247
mmu-mir-669j	3.87911	1.95406	6.36763	0.0319099	0.575247
mmu-mir-7026	4.87672	1.93376	7.0176	0.0319113	0.575247
mmu-let-7c-1	-2.52765	11.3378	6.22845	0.0334138	0.575247
mmu-mir-877	1.01451	8.81332	6.19859	0.0337479	0.575247
mmu-mir-384	-5.09832	2.16768	6.42929	0.0340851	0.575247
mmu-mir-302b	-1.49101	14.4431	6.12414	0.0345988	0.575247
mmu-mir-5134	-2.27273	3.19461	6.11973	0.0346499	0.575247
mmu-let-7c-2	-2.49822	11.4191	6.11959	0.0346516	0.575247
mmu-mir-6481	-3.1911	2.41291	6.11838	0.0346657	0.575247
mmu-mir-196a-1	-2.32568	6.42233	6.08789	0.0350227	0.575247
mmu-mir-1955	-2.75128	2.5903	6.05989	0.0353545	0.575247
mmu-mir-181b-2	-2.74427	8.13625	5.8998	0.0373284	0.584608
mmu-let-7d	-1.97318	11.7084	5.75145	0.0392808	0.584608
mmu-mir-1934	-1.7642	7.88728	5.71535	0.039775	0.584608
mmu-mir-218-1	-1.80637	6.73874	5.69761	0.0400207	0.584608
mmu-mir-218-2	-1.78268	6.93229	5.64036	0.0408264	0.584608
mmu-mir-135b	-1.4331	4.78176	5.61126	0.0412436	0.584608
mmu-mir-196a-2	-2.66308	6.35742	5.58691	0.0415967	0.584608
mmu-mir-199b	-2.36552	7.0897	5.56498	0.0419181	0.584608
mmu-mir-16-1	0.831471	9.38039	5.49562	0.0429548	0.588556
mmu-mir-139	-2.76391	5.4315	5.32422	0.0456569	0.614145
mmu-mir-29c	-1.69315	5.93343	5.15149	0.0485968	0.614145
mmu-mir-150	-2.75602	3.04761	5.13325	0.0489209	0.614145
mmu-mir-99a	-2.76579	7.22111	5.08435	0.0498028	0.614145
mmu-mir-7068	-2.38625	2.76877	5.06269	0.0502	0.614145
mmu-mir-3079	2.12845	3.11567	4.97249	0.0518963	0.614145
mmu-mir-3473f	1.00768	9.22497	4.96355	0.0520684	0.614145
mmu-mir-21a	-2.19654	15.9794	4.94204	0.052485	0.614145
mmu-mir-100	-2.55644	6.69051	4.93488	0.0526248	0.614145
mmu-mir-23b	-2.26149	7.82472	4.92214	0.0528744	0.614145
mmu-mir-669e	0.909263	9.29134	4.89192	0.0534723	0.614145
mmu-mir-98	-1.69881	8.56304	4.70766	0.0573074	0.634128
mmu-mir-302c	-1.01388	7.97938	4.65367	0.0584957	0.634128
mmu-mir-125b-1	-2.60013	6.04456	4.60209	0.0596597	0.634128
mmu-mir-1247	-2.3269	4.30874	4.5528	0.0607993	0.634128
mmu-mir-5132	-2.82892	2.13593	4.52882	0.0613636	0.634128
mmu-let-7a-2	-1.7511	11.937	4.4629	0.0629488	0.634128
mmu-mir-181c	-2.33766	3.68417	4.43727	0.0635791	0.634128
mmu-let-7f-1	-1.68313	11.7094	4.4098	0.0642632	0.634128
mmu-mir-195a	-1.94957	5.41094	4.38384	0.0649183	0.634128
mmu-mir-449c	-4.91072	2.08391	4.50217	0.0655547	0.634128
mmu-mir-345	-1.01205	8.05549	4.34907	0.0658089	0.634128
mmu-let-7a-1	-1.72477	11.9944	4.3375	0.0661088	0.634128
mmu-mir-6977	2.36191	2.21168	4.32702	0.0663817	0.634128
mmu-mir-1938	1.67212	3.35564	4.25881	0.0681934	0.634128
mmu-mir-181d	-1.67893	7.44137	4.25469	0.0683047	0.634128
mmu-let-7f-2	-1.65831	11.7599	4.23049	0.0689638	0.634128
mmu-mir-326	4.30514	1.69903	4.51604	0.0697733	0.634128
mmu-mir-669c	1.0145	12.9541	4.19922	0.0698272	0.634128
mmu-mir-92b	-0.842912	10.6432	4.13179	0.0717357	0.639594
mmu-mir-669l	0.742159	8.74262	4.09735	0.0727356	0.639594
mmu-mir-7659	-4.19119	1.75267	4.22078	0.0728858	0.639594
mmu-mir-3112	4.56976	1.7918	4.32084	0.0748012	0.646334
mmu-mir-222	-1.52874	8.5667	3.9992	0.0756831	0.646334
mmu-mir-125b-2	-2.43726	5.96073	3.93513	0.0776887	0.646334
mmu-mir-7016	4.14725	1.64269	4.21412	0.0777518	0.646334
mmu-mir-1969	1.33339	3.4593	3.9319	0.0777918	0.646334
mmu-mir-672	1.12201	10.4004	3.90593	0.078625	0.64638
mmu-mir-144	1.16043	5.98048	3.85538	0.0802798	0.653109
mmu-mir-674	-0.90508	8.83271	3.78416	0.0826861	0.662515
mmu-mir-3618	2.04141	2.60258	3.77124	0.0831324	0.662515
mmu-mir-146a	-1.88181	6.42949	3.74593	0.0840154	0.662788
mmu-mir-3572	1.52925	3.86093	3.71555	0.0850911	0.664562
mmu-mir-7210	-4.45109	1.85955	3.7439	0.087891	0.674616
mmu-mir-1188	1.20896	4.47776	3.63167	0.0881525	0.674616
mmu-mir-27b	-1.23772	8.5805	3.6099	0.0889698	0.674616
mmu-mir-466h	0.683454	8.55491	3.51147	0.0927871	0.696796
mmu-mir-8108	2.42981	2.20771	3.47164	0.0943908	0.702088
mmu-mir-667	0.896271	8.50857	3.40799	0.0970272	0.714889
mmu-mir-669h	0.861096	8.21205	3.35765	0.0991788	0.718068
mmu-mir-7235	-3.8024	1.61446	3.44656	0.0992975	0.718068
mmu-mir-501	0.816699	10.7383	3.31165	0.101198	0.721309
mmu-mir-6960	2.03971	2.412	3.29012	0.102161	0.721309
mmu-mir-125a	-0.828435	11.4728	3.28224	0.102516	0.721309
mmu-mir-219b	-4.21023	1.76232	3.27184	0.106902	0.732267
mmu-mir-107	0.596207	9.30374	3.17617	0.107458	0.732267
mmu-mir-669m-1	0.724891	7.65174	3.14322	0.109054	0.732267
mmu-mir-669m-2	0.725126	7.65416	3.14213	0.109108	0.732267
mmu-mir-6990	-4.50064	1.88592	3.21315	0.109626	0.732267
mmu-let-7i	-1.39648	11.0086	3.11376	0.110508	0.732267
mmu-mir-31	-1.17536	4.83806	3.09694	0.111348	0.732267
mmu-mir-547	-4.12693	1.72949	3.1723	0.111575	0.732267
mmu-mir-7036b	3.79693	1.53284	3.22096	0.114244	0.736965
mmu-mir-7053	3.79693	1.53284	3.22096	0.114244	0.736965
mmu-mir-6236	-0.73693	10.1112	3.01976	0.115313	0.736965
mmu-mir-138-1	-1.32719	3.09071	2.97325	0.117789	0.736965
mmu-mir-592	-3.6877	1.57053	3.03708	0.118356	0.736965
mmu-mir-6986	-3.6877	1.57053	3.03708	0.118356	0.736965
mmu-mir-574	-1.42812	5.11615	2.95287	0.118896	0.736965
mmu-mir-6944	-1.69396	2.96813	2.91233	0.121137	0.744947
mmu-mir-3073a	-1.96215	2.22203	2.87574	0.123207	0.751107
mmu-mir-6935	4.00394	1.59483	2.94968	0.12805	0.751107
mmu-mir-7672	-3.71768	1.58166	2.85559	0.12833	0.751107
mmu-mir-881	0.832542	9.91821	2.76976	0.129464	0.751107
mmu-mir-143	-0.999962	10.8127	2.76395	0.129819	0.751107
mmu-let-7e	-1.04555	9.85587	2.76001	0.13006	0.751107
mmu-mir-221	-1.32261	7.69094	2.73951	0.131325	0.751107
mmu-let-7j	-1.28509	9.90401	2.72551	0.132198	0.751107
mmu-mir-1947	1.03073	3.78192	2.71886	0.132616	0.751107
mmu-mir-499	0.790702	6.39122	2.71521	0.132845	0.751107
mmu-mir-29b-2	1.27417	3.55975	2.64282	0.13751	0.751107
mmu-mir-7049	-3.83318	1.62569	2.70332	0.137564	0.751107
mmu-mir-8103	-1.09672	4.39432	2.63929	0.137743	0.751107
mmu-mir-340	-0.582833	11.2927	2.63632	0.137939	0.751107
mmu-mir-1946b	1.07989	4.04304	2.63133	0.13827	0.751107
mmu-mir-6240	-0.844936	11.4702	2.63016	0.138347	0.751107
mmu-mir-30c-1	-0.813277	11.8644	2.61234	0.139537	0.751107
mmu-mir-1949	0.807476	5.89031	2.59991	0.140375	0.751107
mmu-mir-149	-0.897274	6.63715	2.58388	0.141465	0.751107
mmu-mir-490	-4.04585	1.69707	2.62289	0.142796	0.751107
mmu-mir-1906-1	2.70977	1.65253	2.53225	0.145052	0.751107
mmu-mir-1906-2	2.70977	1.65253	2.53225	0.145052	0.751107
mmu-mir-1839	0.654968	6.94107	2.49779	0.147512	0.751107
mmu-mir-293	0.652118	12.5221	2.48776	0.148238	0.751107
mmu-mir-214	-2.53262	2.74621	2.48475	0.148457	0.751107
mmu-mir-503	0.677005	12.124	2.46383	0.14999	0.751107
mmu-mir-204	-2.04874	3.24531	2.43653	0.152022	0.751107
mmu-mir-1187	0.721282	5.65268	2.43539	0.152107	0.751107
mmu-mir-34b	-0.744884	5.87939	2.42574	0.152834	0.751107
mmu-mir-30c-2	-0.76721	11.9086	2.40287	0.154575	0.751107
mmu-mir-132	-1.10833	3.82516	2.3998	0.154812	0.751107
mmu-mir-466n	0.793202	7.35232	2.39115	0.155478	0.751107
mmu-mir-5123	1.72364	2.22784	2.37333	0.156863	0.751107
mmu-mir-33	3.44305	1.44044	2.48003	0.157764	0.751107
mmu-mir-5130	3.44305	1.44044	2.48003	0.157764	0.751107
mmu-mir-5622	3.44305	1.44044	2.48003	0.157764	0.751107
mmu-mir-7036a	3.44305	1.44044	2.48003	0.157764	0.751107
mmu-mir-1893	4.0352	1.60716	2.46742	0.158685	0.751107
mmu-mir-7029	-3.30327	1.4577	2.30816	0.165997	0.751901
mmu-mir-3078	-3.33633	1.46919	2.28803	0.167647	0.751901
mmu-mir-1936	-1.82449	2.15786	2.23935	0.167816	0.751901
mmu-mir-6940	-2.4615	2.03734	2.2204	0.169444	0.751901
mmu-mir-3109	-3.74778	1.5928	2.26169	0.169839	0.751901
mmu-mir-1191a	0.670648	6.06423	2.20404	0.170867	0.751901
mmu-mir-669b	0.61922	7.71003	2.19637	0.17154	0.751901
mmu-mir-129-2	-1.98173	2.2004	2.19171	0.171951	0.751901
mmu-mir-130b	-0.55213	10.0556	2.1916	0.17196	0.751901
mmu-mir-669d	0.594082	7.51174	2.18906	0.172185	0.751901
mmu-mir-3473b	-1.53348	2.75566	2.16761	0.174094	0.751901
mmu-mir-6959	-1.97023	2.21933	2.15755	0.175	0.751901
mmu-mir-8094	1.83759	2.43836	2.15344	0.17537	0.751901
mmu-let-7g	-0.887938	12.2779	2.13446	0.1771	0.751901
mmu-mir-714	0.715524	8.11585	2.13265	0.177267	0.751901
mmu-mir-6998	-1.36418	2.73271	2.12856	0.177643	0.751901
mmu-mir-758	-0.549815	9.53924	2.08687	0.181537	0.751901
mmu-mir-744	0.47998	9.44952	2.05981	0.184126	0.751901
mmu-mir-669d-2	0.576716	7.4994	2.05341	0.184745	0.751901
mmu-mir-466j	0.675004	5.16423	2.01643	0.188378	0.751901
mmu-mir-7669	1.48305	2.47738	1.99875	0.190149	0.751901
mmu-mir-6947	-2.11454	1.89014	1.98903	0.191133	0.751901
mmu-mir-298	0.535505	10.4768	1.98661	0.191379	0.751901
mmu-mir-544	-2.25312	1.94567	1.97888	0.192167	0.751901
mmu-mir-184	-1.51893	2.90656	1.95786	0.194331	0.751901
mmu-mir-3072	0.886317	4.25705	1.92717	0.19755	0.751901
mmu-mir-6399	0.802032	4.9421	1.92316	0.197977	0.751901
mmu-mir-7084	-2.27635	1.95553	1.90206	0.200238	0.751901
mmu-mir-7118	3.35739	1.41486	1.97388	0.201342	0.751901
mmu-mir-9-1	-0.578426	6.96253	1.88257	0.202358	0.751901
mmu-mir-9-2	-0.578426	6.96253	1.88257	0.202358	0.751901
mmu-mir-9-3	-0.578426	6.96253	1.88257	0.202358	0.751901
mmu-mir-20a	0.560632	14.0173	1.87828	0.202828	0.751901
mmu-mir-686	3.61933	1.49175	1.95862	0.202901	0.751901
mmu-mir-741	0.707399	9.22672	1.87578	0.203103	0.751901
mmu-mir-3102	-0.809173	3.87371	1.87195	0.203525	0.751901
mmu-mir-7003	-1.88048	2.12442	1.85215	0.205726	0.751901
mmu-mir-101b	0.532733	11.4618	1.85131	0.20582	0.751901
mmu-mir-6991	-2.12208	1.82621	1.83226	0.20797	0.751901
mmu-mir-6951	-3.27047	1.44623	1.86354	0.20823	0.751901
mmu-mir-697	-3.27047	1.44623	1.86354	0.20823	0.751901
mmu-mir-7002	-3.27047	1.44623	1.86354	0.20823	0.751901
mmu-mir-7037	-3.27047	1.44623	1.86354	0.20823	0.751901
mmu-mir-212	-0.799457	5.80403	1.81379	0.210082	0.751901
mmu-mir-24-2	-0.921397	7.71473	1.80947	0.210581	0.751901
mmu-mir-7234	-3.36964	1.48069	1.84213	0.210616	0.751901
mmu-mir-378d	-0.645108	10.0704	1.80189	0.211459	0.751901
mmu-mir-1951	2.07805	1.70836	1.7978	0.211935	0.751901
mmu-mir-210	0.484744	9.01843	1.79304	0.212492	0.751901
mmu-mir-1983	0.564947	8.15123	1.78994	0.212854	0.751901
mmu-mir-155	-1.45459	5.12558	1.77584	0.214516	0.751901
mmu-mir-743a	0.726506	7.46355	1.77379	0.21476	0.751901
mmu-mir-8114	-0.799616	6.51919	1.75549	0.216946	0.751901
mmu-mir-3535	-0.899457	11.2914	1.74614	0.218074	0.751901
mmu-mir-93	0.483774	12.1353	1.73664	0.219229	0.751901
mmu-mir-872	-0.583434	6.4155	1.73655	0.219241	0.751901
mmu-mir-24-1	-0.912763	7.58034	1.72175	0.221056	0.751901
mmu-mir-22	-0.627517	11.3413	1.72144	0.221094	0.751901
mmu-mir-320	0.467562	11.819	1.71008	0.222502	0.751901
mmu-mir-1195	0.708518	4.59567	1.70445	0.223205	0.751901
mmu-mir-6954	-3.6508	1.58221	1.69613	0.227928	0.751901
mmu-mir-3077	-1.56004	2.25605	1.6567	0.229286	0.751901
mmu-mir-5121	-1.4329	3.77032	1.65656	0.229304	0.751901
mmu-mir-467h	0.49656	10.2887	1.65628	0.22934	0.751901
mmu-mir-294	0.491386	9.66782	1.64344	0.231015	0.751901
mmu-mir-297b	0.459882	8.47593	1.63471	0.232162	0.751901
mmu-mir-6962	2.95691	1.34048	1.6653	0.236458	0.751901
mmu-mir-7004	2.95691	1.34048	1.6653	0.236458	0.751901
mmu-mir-719	2.95691	1.34048	1.6653	0.236458	0.751901
mmu-mir-7675	2.95691	1.34048	1.6653	0.236458	0.751901
mmu-mir-880	0.795712	4.3282	1.58495	0.238855	0.751901
mmu-mir-878	0.661549	8.58552	1.57932	0.239628	0.751901
mmu-mir-1b	-2.8161	1.34762	1.60508	0.239732	0.751901
mmu-mir-7033	-2.8161	1.34762	1.60508	0.239732	0.751901
mmu-mir-8098	-2.8161	1.34762	1.60508	0.239732	0.751901
mmu-mir-365-1	-0.888838	6.6849	1.57284	0.240524	0.751901
mmu-mir-6896	2.36603	1.80108	1.56292	0.241903	0.751901
mmu-mir-802	1.58016	2.32467	1.54245	0.244783	0.751901
mmu-mir-147	-0.651928	5.33813	1.53124	0.24638	0.751901
mmu-mir-17	0.468907	12.8028	1.52668	0.247034	0.751901
mmu-mir-142a	0.876107	6.77063	1.51282	0.249037	0.751901
mmu-mir-669i	0.849337	3.42656	1.5122	0.249127	0.751901
mmu-mir-467c	0.474171	11.088	1.50254	0.250536	0.751901
mmu-mir-9769	-2.94797	1.39334	1.50536	0.253663	0.751901
mmu-mir-7b	0.563722	13.8887	1.46242	0.25651	0.751901
mmu-mir-126a	-0.658286	11.1735	1.45627	0.257443	0.751901
mmu-mir-1197	0.994224	3.53	1.45564	0.257538	0.751901
mmu-mir-200b	0.48094	13.3507	1.44705	0.258851	0.751901
mmu-mir-3474	-1.38845	2.23513	1.42827	0.261752	0.751901
mmu-mir-382	0.548961	11.3066	1.4273	0.261904	0.751901
mmu-mir-101a	0.441172	10.6512	1.42616	0.262081	0.751901
mmu-mir-7224	-1.89476	1.74338	1.41136	0.264403	0.751901
mmu-mir-7073	0.932766	2.9885	1.41051	0.264537	0.751901
mmu-mir-495	-0.435464	9.57137	1.40336	0.26567	0.751901
mmu-mir-297c	0.442201	7.8068	1.40276	0.265765	0.751901
mmu-mir-1948	1.35259	3.74081	1.39792	0.266537	0.751901
mmu-mir-7689	-1.50812	2.34568	1.39086	0.267668	0.751901
mmu-mir-129-1	-1.75214	2.09657	1.38489	0.268628	0.751901
mmu-mir-362	0.480528	9.76591	1.37376	0.270434	0.751901
mmu-mir-3069	1.35853	2.53765	1.3716	0.270786	0.751901
mmu-mir-7054	1.83408	1.97189	1.36574	0.271745	0.751901
mmu-mir-497a	-0.852024	4.68011	1.36012	0.27267	0.751901
mmu-mir-505	0.462327	7.57416	1.35802	0.273016	0.751901
mmu-mir-1907	2.86106	1.31395	1.40205	0.273687	0.751901
mmu-mir-5131	2.86106	1.31395	1.40205	0.273687	0.751901
mmu-mir-6928	2.86106	1.31395	1.40205	0.273687	0.751901
mmu-mir-6943	2.86106	1.31395	1.40205	0.273687	0.751901
mmu-mir-6985	2.86106	1.31395	1.40205	0.273687	0.751901
mmu-mir-7058	2.86106	1.31395	1.40205	0.273687	0.751901
mmu-mir-7062	2.86106	1.31395	1.40205	0.273687	0.751901
mmu-mir-7083	2.86106	1.31395	1.40205	0.273687	0.751901
mmu-mir-7092	2.86106	1.31395	1.40205	0.273687	0.751901
mmu-mir-7648	2.86106	1.31395	1.40205	0.273687	0.751901
mmu-mir-137	3.05579	1.36707	1.39137	0.275372	0.751901
mmu-mir-6908	3.05579	1.36707	1.39137	0.275372	0.751901
mmu-mir-6918	3.05579	1.36707	1.39137	0.275372	0.751901
mmu-mir-6919	3.05579	1.36707	1.39137	0.275372	0.751901
mmu-mir-1264	-2.77936	1.33576	1.35892	0.276275	0.751901
mmu-mir-126b	-2.77936	1.33576	1.35892	0.276275	0.751901
mmu-mir-1902	-2.77936	1.33576	1.35892	0.276275	0.751901
mmu-mir-5624	-2.77936	1.33576	1.35892	0.276275	0.751901
mmu-mir-3544	1.59251	1.9692	1.33249	0.277279	0.751901
mmu-mir-680-2	-2.85329	1.35951	1.34638	0.278343	0.751901
mmu-mir-6996	-2.85329	1.35951	1.34638	0.278343	0.751901
mmu-mir-1966	1.25134	2.81146	1.31421	0.280388	0.751901
mmu-mir-380	0.492267	8.26602	1.3058	0.281836	0.751901
mmu-mir-539	-0.842255	3.81707	1.30523	0.281934	0.751901
mmu-mir-211	-2.37483	1.65375	1.30437	0.282083	0.751901
mmu-mir-669o	0.444075	8.78306	1.28795	0.284944	0.754116
mmu-mir-5100	-1.76863	2.13114	1.28401	0.285636	0.754116
mmu-mir-7661	-1.94665	1.7645	1.28042	0.286268	0.754116
mmu-mir-103-2	0.386182	9.95842	1.27671	0.286925	0.754116
mmu-mir-7663	1.79962	1.62843	1.26698	0.288656	0.754116
mmu-mir-297a-1	0.519763	5.727	1.25926	0.290041	0.754116
mmu-mir-7687	0.665696	4.28208	1.252	0.291352	0.754116
mmu-mir-483	0.518587	10.6065	1.24056	0.293434	0.754116
mmu-mir-26a-1	-0.470537	13.6363	1.24011	0.293515	0.754116
mmu-mir-3070-1	1.41784	1.89185	1.23982	0.293569	0.754116
mmu-mir-670	-3.04756	1.42768	1.25281	0.294501	0.754116
mmu-mir-7214	-3.04756	1.42768	1.25281	0.294501	0.754116
mmu-mir-103-1	0.377845	9.91996	1.21786	0.297629	0.758747
mmu-mir-26a-2	-0.465099	13.6426	1.21452	0.298253	0.758747
mmu-mir-28c	-0.682434	3.8701	1.20463	0.300114	0.761002
mmu-mir-1306	0.544958	5.23143	1.18914	0.30306	0.762176
mmu-mir-194-1	0.539986	7.54574	1.18822	0.303236	0.762176
mmu-mir-297a-2	0.451752	6.45169	1.18243	0.30435	0.762176
mmu-mir-429	0.423086	8.11048	1.17516	0.305756	0.762176
mmu-mir-7089	1.75772	1.63921	1.1727	0.306234	0.762176
mmu-mir-1941	-1.94725	1.83048	1.16951	0.306855	0.762176
mmu-mir-449a	-1.70252	1.6872	1.16668	0.307408	0.762176
mmu-mir-6941	-1.50909	1.96723	1.14888	0.31092	0.768444
mmu-mir-1258	1.23649	2.85878	1.12367	0.315992	0.773838
mmu-mir-7a-1	0.5037	14.7227	1.11916	0.316911	0.773838
mmu-mir-328	-0.604105	8.92622	1.11892	0.316961	0.773838
mmu-mir-3547	0.956221	2.71129	1.1184	0.317066	0.773838
mmu-mir-410	0.57739	6.67025	1.10544	0.319733	0.777122
mmu-mir-7a-2	0.501093	14.7133	1.10222	0.320401	0.777122
mmu-mir-200c	0.376309	12.5668	1.08979	0.323	0.778101
mmu-mir-7042	-1.4244	2.19755	1.08319	0.324391	0.778101
mmu-mir-671	-0.557116	5.33048	1.07407	0.326328	0.778101
mmu-mir-3060	0.788695	3.24283	1.06683	0.32788	0.778101
mmu-mir-193b	0.718407	4.17818	1.06312	0.328677	0.778101
mmu-mir-376a	0.637891	5.10992	1.03711	0.334359	0.778101
mmu-mir-145a	-0.42029	7.47503	1.0315	0.335603	0.778101
mmu-mir-466q	-2.13815	1.9043	1.02601	0.336827	0.778101
mmu-mir-192	0.443294	10.1841	1.0122	0.339937	0.778101
mmu-mir-669k	0.698403	3.4705	1.01191	0.340003	0.778101
mmu-mir-463	0.623967	5.48709	1.00596	0.341355	0.778101
mmu-mir-486b	-0.754029	7.3747	0.987132	0.345692	0.778101
mmu-mir-130a	-0.489474	5.06995	0.986366	0.34587	0.778101
mmu-mir-330	0.376847	7.87032	0.980548	0.347227	0.778101
mmu-mir-7070	1.04499	2.32366	0.964236	0.351077	0.778101
mmu-mir-542	0.387829	10.2442	0.960503	0.351966	0.778101
mmu-mir-23a	-0.806556	7.01646	0.959385	0.352234	0.778101
mmu-mir-151	0.442594	11.5753	0.954404	0.353427	0.778101
mmu-mir-1946a	-0.425995	6.36785	0.944066	0.355925	0.778101
mmu-mir-99b	-0.415785	11.4751	0.9193	0.362019	0.778101
mmu-mir-871	0.500522	10.5076	0.917597	0.362444	0.778101
mmu-mir-378a	-0.515094	12.1998	0.907836	0.364893	0.778101
mmu-mir-7679	-1.86758	1.79791	0.907081	0.365084	0.778101
mmu-mir-3068	0.535784	6.66662	0.905792	0.365409	0.778101
mmu-mir-470	0.531357	10.0305	0.900298	0.366802	0.778101
mmu-mir-292a	0.455744	16.388	0.887925	0.369969	0.778101
mmu-mir-6516	0.685893	4.71459	0.886211	0.370411	0.778101
mmu-mir-1194	0.5104	5.52858	0.885152	0.370685	0.778101
mmu-mir-27a	0.457862	7.14789	0.884415	0.370875	0.778101
mmu-mir-484	-0.370871	10.9084	0.881628	0.371597	0.778101
mmu-mir-8093	1.8961	1.74361	0.879901	0.372045	0.778101
mmu-mir-652	0.468094	5.45866	0.878731	0.37235	0.778101
mmu-mir-34a	0.610914	4.71494	0.876758	0.372864	0.778101
mmu-mir-3094	1.16453	2.0195	0.867545	0.375278	0.778101
mmu-mir-615	-0.694257	4.72387	0.854206	0.378816	0.778101
mmu-mir-7080	1.54687	1.89239	0.849564	0.38006	0.778101
mmu-mir-3081	-0.812525	3.17233	0.847879	0.380513	0.778101
mmu-mir-669g	0.478602	6.06665	0.847186	0.380699	0.778101
mmu-mir-486a	-0.68223	7.51335	0.832614	0.384655	0.778101
mmu-mir-297a-3	0.377492	6.5592	0.831757	0.384889	0.778101
mmu-mir-3080	0.957897	2.19184	0.826621	0.3863	0.778101
mmu-mir-290a	0.389752	11.4935	0.823209	0.387242	0.778101
mmu-mir-378b	-0.63992	4.46543	0.815683	0.389331	0.778101
mmu-mir-496a	1.3824	1.90141	0.813592	0.389915	0.778101
mmu-mir-1957a	-0.464941	5.61351	0.809379	0.391095	0.778101
mmu-mir-322	0.373391	11.4569	0.809035	0.391192	0.778101
mmu-mir-30d	-0.392117	14.0877	0.801828	0.393225	0.778101
mmu-mir-412	0.454157	9.42927	0.790802	0.396368	0.778101
mmu-mir-297a-4	0.367716	6.55859	0.788087	0.397148	0.778101
mmu-mir-7013	1.53314	1.56764	0.78768	0.397265	0.778101
mmu-mir-7650	0.569673	4.99962	0.78631	0.397659	0.778101
mmu-mir-3064	0.820037	3.50358	0.783266	0.398538	0.778101
mmu-mir-26b	-0.324721	11.2139	0.778476	0.399928	0.778101
mmu-mir-471	0.522952	7.83108	0.776624	0.400467	0.778101
mmu-mir-134	0.406698	10.8555	0.776571	0.400483	0.778101
mmu-mir-1981	0.404701	7.2251	0.774317	0.401141	0.778101
mmu-mir-351	0.347038	13.3436	0.766154	0.403538	0.778101
mmu-mir-6976	1.29392	1.83521	0.763397	0.404353	0.778101
mmu-mir-7008	1.29392	1.83521	0.763397	0.404353	0.778101
mmu-mir-690	-0.316587	9.59163	0.761144	0.405021	0.778101
mmu-mir-7664	-1.67869	1.67663	0.759041	0.405646	0.778101
mmu-mir-491	0.838057	2.60725	0.751254	0.407974	0.778101
mmu-mir-7019	-0.938338	2.41835	0.748993	0.408654	0.778101
mmu-mir-1950	-2.03925	1.2277	0.747789	0.411582	0.778101
mmu-mir-383	-2.03925	1.2277	0.747789	0.411582	0.778101
mmu-mir-5616	-2.03925	1.2277	0.747789	0.411582	0.778101
mmu-mir-5709	-2.03925	1.2277	0.747789	0.411582	0.778101
mmu-mir-6905	-2.03925	1.2277	0.747789	0.411582	0.778101
mmu-mir-6971	-2.03925	1.2277	0.747789	0.411582	0.778101
mmu-mir-6972	-2.03925	1.2277	0.747789	0.411582	0.778101
mmu-mir-7027	-2.03925	1.2277	0.747789	0.411582	0.778101
mmu-mir-1903	2.17869	1.23158	0.749035	0.414458	0.778101
mmu-mir-292b	2.17869	1.23158	0.749035	0.414458	0.778101
mmu-mir-3067	2.17869	1.23158	0.749035	0.414458	0.778101
mmu-mir-3083	2.17869	1.23158	0.749035	0.414458	0.778101
mmu-mir-3092	2.17869	1.23158	0.749035	0.414458	0.778101
mmu-mir-5103	2.17869	1.23158	0.749035	0.414458	0.778101
mmu-mir-5106	2.17869	1.23158	0.749035	0.414458	0.778101
mmu-mir-6412	2.17869	1.23158	0.749035	0.414458	0.778101
mmu-mir-6915	2.17869	1.23158	0.749035	0.414458	0.778101
mmu-mir-6955	2.17869	1.23158	0.749035	0.414458	0.778101
mmu-mir-6967-1	2.17869	1.23158	0.749035	0.414458	0.778101
mmu-mir-6967-2	2.17869	1.23158	0.749035	0.414458	0.778101
mmu-mir-698	2.17869	1.23158	0.749035	0.414458	0.778101
mmu-mir-7005	2.17869	1.23158	0.749035	0.414458	0.778101
mmu-mir-7006	2.17869	1.23158	0.749035	0.414458	0.778101
mmu-mir-7024	2.17869	1.23158	0.749035	0.414458	0.778101
mmu-mir-705	2.17869	1.23158	0.749035	0.414458	0.778101
mmu-mir-706	2.17869	1.23158	0.749035	0.414458	0.778101
mmu-mir-7647	2.17869	1.23158	0.749035	0.414458	0.778101
mmu-mir-7657	2.17869	1.23158	0.749035	0.414458	0.778101
mmu-mir-5129	-1.14222	1.89137	0.719201	0.417784	0.778101
mmu-mir-365-2	-0.40251	8.17659	0.71872	0.417934	0.778101
mmu-mir-431	0.373313	9.03266	0.705277	0.422165	0.778101
mmu-mir-1895	-2.13902	1.26199	0.712362	0.422426	0.778101
mmu-mir-678	-2.13902	1.26199	0.712362	0.422426	0.778101
mmu-mir-6975	-2.13902	1.26199	0.712362	0.422426	0.778101
mmu-mir-7119	-2.13902	1.26199	0.712362	0.422426	0.778101
mmu-mir-7230	-2.13902	1.26199	0.712362	0.422426	0.778101
mmu-mir-7236	-2.13902	1.26199	0.712362	0.422426	0.778101
mmu-mir-7686	-2.13902	1.26199	0.712362	0.422426	0.778101
mmu-mir-8120	-2.13902	1.26199	0.712362	0.422426	0.778101
mmu-mir-532	0.353285	11.7941	0.700794	0.423592	0.778412
mmu-mir-3098	0.746266	3.01224	0.687909	0.427736	0.784182
mmu-mir-598	-0.445031	4.85245	0.67442	0.432146	0.789577
mmu-mir-200a	0.323704	11.4801	0.672739	0.4327	0.789577
mmu-mir-224	-0.310859	9.50168	0.658861	0.437326	0.796158
mmu-mir-450b	0.279304	9.20258	0.653518	0.439129	0.796853
mmu-mir-122	0.514456	5.59142	0.650008	0.44032	0.796853
mmu-mir-141	0.423759	5.31444	0.647092	0.441314	0.796853
mmu-mir-6418	0.911653	2.31023	0.643776	0.442448	0.796853
mmu-mir-376b	-0.368979	7.50531	0.642722	0.44281	0.796853
mmu-mir-7091	1.17608	2.16859	0.632856	0.446219	0.801142
mmu-mir-135a-2	-0.58564	3.69604	0.625881	0.448655	0.803669
mmu-mir-182	0.332504	15.5985	0.622839	0.449725	0.803742
mmu-mir-770	0.40784	7.00866	0.616596	0.451934	0.804735
mmu-mir-1199	-0.793029	2.79817	0.61545	0.452341	0.804735
mmu-mir-344d-1	-1.1893	1.67045	0.59836	0.458493	0.810143
mmu-mir-344d-2	-1.1893	1.67045	0.59836	0.458493	0.810143
mmu-mir-344d-3	-1.1893	1.67045	0.59836	0.458493	0.810143
mmu-mir-339	0.31369	7.36483	0.593453	0.460286	0.811474
mmu-mir-679	0.344104	9.08671	0.58394	0.463795	0.812023
mmu-mir-3076	0.968849	1.95708	0.582671	0.464267	0.812023
mmu-mir-135a-1	-0.576872	3.7687	0.581431	0.464729	0.812023
mmu-mir-3074-1	0.438058	4.189	0.579799	0.465337	0.812023
mmu-mir-7031	-1.48416	1.63757	0.578362	0.465875	0.812023
mmu-mir-194-2	0.393406	8.13937	0.575799	0.466835	0.812023
mmu-mir-128-2	-0.289095	7.58952	0.56479	0.471002	0.81745
mmu-mir-223	0.708809	4.27453	0.552389	0.475773	0.8239
mmu-mir-219c	-1.18474	1.89758	0.548367	0.477339	0.824017
mmu-mir-203	0.316833	9.68866	0.546656	0.478008	0.824017
mmu-mir-187	0.506264	3.77473	0.542226	0.479747	0.824017
mmu-mir-378c	-0.398637	11.005	0.541428	0.480061	0.824017
mmu-mir-467d	0.263426	8.90676	0.534015	0.483	0.827244
mmu-mir-291b	0.307074	10.2343	0.530602	0.484364	0.827764
mmu-mir-467e	0.286698	9.72114	0.52004	0.488628	0.83189
mmu-mir-133a-1	-0.605012	3.58826	0.51674	0.489974	0.83189
mmu-mir-133a-2	-0.605012	3.58826	0.51674	0.489974	0.83189
mmu-mir-3057	0.324221	6.8858	0.512132	0.491865	0.833289
mmu-mir-3070-2	0.719496	2.24506	0.507049	0.493965	0.835037
mmu-mir-6989	1.17328	1.92083	0.501117	0.496438	0.837403
mmu-mir-488	-1.37449	1.66268	0.47506	0.507568	0.854333
mmu-mir-452	-0.459157	5.36894	0.471352	0.509188	0.855218
mmu-mir-455	0.255925	8.75672	0.459651	0.514367	0.859171
mmu-mir-296	0.275008	10.159	0.458017	0.515098	0.859171
mmu-mir-433	0.274486	11.4136	0.456068	0.515972	0.859171
mmu-mir-1960	1.01745	1.71769	0.452324	0.51766	0.859171
mmu-mir-185	0.235413	8.72568	0.452265	0.517687	0.859171
mmu-mir-466k	-0.384443	5.0631	0.451257	0.518143	0.859171
mmu-mir-7667	-0.415747	4.14741	0.446552	0.520282	0.86089
mmu-mir-1843b	-0.312873	5.33527	0.427088	0.529311	0.872119
mmu-mir-190b	0.414113	3.52491	0.424634	0.53047	0.872119
mmu-mir-709	-1.15764	1.58524	0.423732	0.530898	0.872119
mmu-mir-1982	-0.986792	2.02188	0.42239	0.531535	0.872119
mmu-mir-186	0.240829	10.5913	0.41758	0.53383	0.874049
mmu-mir-7646	-1.12458	1.57411	0.411782	0.536623	0.876784
mmu-mir-7668	1.21837	1.56172	0.408106	0.538409	0.877865
mmu-mir-7082	-0.608348	2.70729	0.404722	0.540062	0.878726
mmu-mir-6984	0.731886	2.11941	0.394134	0.545301	0.885406
mmu-mir-1249	0.539973	4.61167	0.389051	0.547852	0.886585
mmu-mir-874	0.493269	2.97053	0.386735	0.549022	0.886585
mmu-mir-467g	-0.57003	2.47225	0.385923	0.549433	0.886585
mmu-mir-324	0.387772	3.72404	0.376074	0.554472	0.891896
mmu-mir-370	0.305731	12.1457	0.374459	0.555307	0.891896
mmu-mir-19b-2	-0.226815	8.96393	0.372832	0.55615	0.891896
mmu-mir-664	-0.567939	4.37842	0.365828	0.559813	0.895344
mmu-mir-6970	0.633739	2.30913	0.36301	0.5613	0.895344
mmu-mir-5136	-0.633282	2.52223	0.360122	0.562832	0.895344
mmu-mir-6994	-1.19095	1.59638	0.360021	0.562886	0.895344
mmu-mir-1931	0.868184	2.3574	0.354198	0.566002	0.898471
mmu-mir-3066	0.393701	3.8832	0.340277	0.573598	0.908682
mmu-mir-543	-0.232839	13.7113	0.336789	0.575535	0.909904
mmu-mir-5116	-0.823334	1.96849	0.332203	0.578102	0.912116
mmu-mir-7028	-1.09178	1.56299	0.326304	0.581438	0.915531
mmu-mir-669p-1	0.249235	7.05312	0.317892	0.586269	0.91943
mmu-mir-669p-2	0.249235	7.05312	0.317892	0.586269	0.91943
mmu-mir-6937	-0.749009	2.38502	0.314213	0.588408	0.920935
mmu-mir-3110	0.500455	3.7519	0.309227	0.591335	0.921784
mmu-mir-935	-0.933593	1.99955	0.308223	0.591928	0.921784
mmu-mir-467f	0.297673	5.39386	0.307271	0.592491	0.921784
mmu-mir-128-1	-0.202578	8.15283	0.30352	0.594723	0.923416
mmu-mir-1291	0.449071	6.38403	0.285695	0.605584	0.928169
mmu-mir-8106	0.77751	1.92297	0.284545	0.6063	0.928169
mmu-mir-25	0.208563	13.5749	0.281982	0.607903	0.928169
mmu-mir-217	0.959604	1.45091	0.281673	0.608097	0.928169
mmu-mir-6909	0.959604	1.45091	0.281673	0.608097	0.928169
mmu-mir-7032	0.959604	1.45091	0.281673	0.608097	0.928169
mmu-mir-676	-0.208298	8.31626	0.281218	0.608382	0.928169
mmu-mir-138-2	0.521844	2.38938	0.28094	0.608557	0.928169
mmu-mir-346	-0.279166	5.12526	0.279508	0.609458	0.928169
mmu-mir-1954	0.388318	3.51712	0.279013	0.609771	0.928169
mmu-mir-335	-0.237378	12.7056	0.276747	0.611205	0.928169
mmu-mir-299a	0.247075	9.69599	0.270672	0.615089	0.928169
mmu-mir-3970	1.05849	1.47654	0.269863	0.61561	0.928169
mmu-mir-6933	1.05849	1.47654	0.269863	0.61561	0.928169
mmu-mir-7018	1.05849	1.47654	0.269863	0.61561	0.928169
mmu-mir-3471-2	-0.695225	2.15695	0.263546	0.619716	0.93256
mmu-mir-381	-0.217793	11.0729	0.258399	0.623109	0.934356
mmu-mir-7226	-0.412252	2.98675	0.257661	0.623599	0.934356
mmu-mir-1956	0.77466	2.01898	0.255958	0.624733	0.934356
mmu-mir-5126	0.91766	1.4624	0.252736	0.626892	0.934356
mmu-mir-6911	0.91766	1.4624	0.252736	0.626892	0.934356
mmu-mir-3473e	1.01655	1.48806	0.245139	0.632053	0.936413
mmu-mir-7075	1.01655	1.48806	0.245139	0.632053	0.936413
mmu-mir-1964	0.218624	6.00202	0.24409	0.632773	0.936413
mmu-mir-6946	-0.600421	1.93941	0.243622	0.633096	0.936413
mmu-mir-30a	-0.191275	14.2136	0.241925	0.634267	0.936413
mmu-mir-466m	-0.221701	6.45012	0.23775	0.637171	0.938925
mmu-mir-379	0.205192	8.92292	0.232159	0.641109	0.941651
mmu-mir-295	0.234681	13.751	0.23004	0.642618	0.941651
mmu-mir-1193	0.201696	7.81434	0.230012	0.642638	0.941651
mmu-mir-341	-0.19006	8.66636	0.224196	0.646823	0.946009
mmu-mir-106a	0.173374	11.5872	0.221425	0.648841	0.947187
mmu-mir-1930	-0.437178	3.10523	0.218665	0.650867	0.947998
mmu-mir-1968	0.289388	6.40907	0.216685	0.65233	0.947998
mmu-mir-1231	0.491437	2.3845	0.214371	0.65405	0.947998
mmu-mir-206	-0.803009	1.84453	0.2107	0.656803	0.947998
mmu-mir-1958	0.863759	1.42532	0.209256	0.657893	0.947998
mmu-mir-7009	0.863759	1.42532	0.209256	0.657893	0.947998
mmu-mir-8115	0.863759	1.42532	0.209256	0.657893	0.947998
mmu-mir-7017	-0.450265	2.67612	0.204248	0.661713	0.951685
mmu-mir-6958	0.52167	2.34709	0.202719	0.66289	0.951685
mmu-mir-451a	0.273494	6.15617	0.199059	0.66573	0.954009
mmu-mir-7071	0.623546	2.06698	0.196776	0.667518	0.95482
mmu-mir-3473a	0.821815	1.43678	0.187008	0.675314	0.963611
mmu-mir-883b	0.271849	6.46332	0.183655	0.678046	0.963611
mmu-mir-377	0.211808	6.70287	0.182334	0.67913	0.963611
mmu-mir-485	-0.168345	11.989	0.181323	0.679964	0.963611
mmu-mir-5627	-0.648363	2.09074	0.179505	0.681469	0.963611
mmu-mir-500	-0.472329	2.57597	0.179171	0.681747	0.963611
mmu-mir-183	0.180792	14.2694	0.177398	0.683226	0.963611
mmu-mir-374b	-0.161685	8.39932	0.174823	0.685389	0.963611
mmu-mir-3084-1	0.326388	4.56043	0.174097	0.686002	0.963611
mmu-mir-3084-2	0.326388	4.56043	0.174097	0.686002	0.963611
mmu-mir-497b	-0.32275	2.93445	0.163802	0.694868	0.96879
mmu-mir-466o	0.170508	7.12513	0.163368	0.69525	0.96879
mmu-mir-133b	0.470879	2.10046	0.15709	0.700827	0.96879
mmu-mir-1970	-0.784263	1.45872	0.154491	0.703175	0.96879
mmu-mir-3058	-0.784263	1.45872	0.154491	0.703175	0.96879
mmu-mir-7665	-0.784263	1.45872	0.154491	0.703175	0.96879
mmu-mir-6898	0.43767	2.36675	0.153389	0.704176	0.96879
mmu-mir-15a	0.182465	5.3637	0.152165	0.705295	0.96879
mmu-mir-3091	0.271574	3.3903	0.147416	0.709684	0.96879
mmu-mir-6539	0.187851	8.5755	0.14685	0.710212	0.96879
mmu-mir-743b	0.174097	7.7811	0.146526	0.710516	0.96879
mmu-mir-8118	-0.691302	1.72096	0.142603	0.714216	0.96879
mmu-mir-6546	0.276444	3.68852	0.142577	0.714241	0.96879
mmu-mir-7653	0.493488	1.81156	0.139293	0.717385	0.96879
mmu-mir-7670	0.493488	1.81156	0.139293	0.717385	0.96879
mmu-mir-883a	0.218426	7.01965	0.139094	0.717576	0.96879
mmu-mir-5099	0.151837	11.345	0.136453	0.720138	0.96879
mmu-mir-7237	-0.710334	1.43578	0.136377	0.720212	0.96879
mmu-mir-7674	-0.710334	1.43578	0.136377	0.720212	0.96879
mmu-mir-466f-2	-0.133941	11.0808	0.135894	0.720684	0.96879
mmu-mir-704	0.524272	1.96305	0.134101	0.722443	0.96879
mmu-mir-30e	-0.136223	13.6989	0.133634	0.722904	0.96879
mmu-mir-466a	0.154691	7.03862	0.131889	0.724632	0.96879
mmu-mir-494	-0.136139	10.7261	0.126842	0.729708	0.96879
mmu-mir-1843a	0.175141	5.14183	0.122797	0.733859	0.96879
mmu-mir-466g	0.146698	9.20857	0.122354	0.734318	0.96879
mmu-mir-28a	0.118235	8.97619	0.121833	0.734859	0.96879
mmu-mir-541	0.171232	15.8018	0.119986	0.736789	0.96879
mmu-mir-3086	0.210017	4.37695	0.11988	0.736901	0.96879
mmu-mir-5113	0.302999	2.69081	0.119499	0.737301	0.96879
mmu-mir-6952	-0.598058	1.68836	0.11835	0.738513	0.96879
mmu-mir-466b-1	-0.140022	8.41424	0.118155	0.738719	0.96879
mmu-mir-466b-4	-0.140022	8.41424	0.118155	0.738719	0.96879
mmu-mir-466b-5	-0.140022	8.41424	0.118155	0.738719	0.96879
mmu-mir-466b-6	-0.140022	8.41424	0.118155	0.738719	0.96879
mmu-mir-466b-7	-0.140022	8.41424	0.118155	0.738719	0.96879
mmu-mir-7038	0.54132	1.62496	0.116886	0.740066	0.96879
mmu-mir-1224	0.281647	3.59452	0.116758	0.740203	0.96879
mmu-mir-7060	0.57803	1.61419	0.114809	0.742291	0.96879
mmu-mir-3105	-0.389366	2.41473	0.114454	0.742673	0.96879
mmu-mir-466c-1	-0.13418	8.55867	0.113579	0.743618	0.96879
mmu-mir-466c-2	-0.13418	8.55867	0.113579	0.743618	0.96879
mmu-mir-466c-3	-0.13418	8.55867	0.113579	0.743618	0.96879
mmu-mir-1933	-0.226549	4.1554	0.11154	0.745835	0.96879
mmu-mir-152	-0.154312	9.94286	0.110899	0.746538	0.96879
mmu-mir-3074-2	0.239533	3.60844	0.110706	0.74675	0.96879
mmu-mir-7063	0.37978	2.12387	0.10843	0.749264	0.969097
mmu-mir-466b-2	-0.134162	8.40669	0.107549	0.750245	0.969097
mmu-mir-92a-2	-0.128337	14.5653	0.107059	0.750793	0.969097
mmu-mir-466b-3	-0.134041	8.19513	0.105648	0.752377	0.969097
mmu-mir-32	0.12966	7.3565	0.103977	0.754268	0.969097
mmu-mir-193a	0.149313	6.49938	0.103834	0.754432	0.969097
mmu-mir-18a	0.108391	9.6784	0.0983804	0.760732	0.971891
mmu-mir-423	0.121144	13.8489	0.0971031	0.762235	0.971891
mmu-mir-1967	-0.600672	1.46137	0.0969474	0.762419	0.971891
mmu-mir-7087	-0.600672	1.46137	0.0969474	0.762419	0.971891
mmu-mir-466l	0.158852	5.26186	0.0946475	0.765156	0.971891
mmu-mir-8097	-0.407203	1.92054	0.0926574	0.767555	0.971891
mmu-mir-684-1	-0.531906	1.62551	0.092555	0.767679	0.971891
mmu-mir-684-2	-0.531906	1.62551	0.092555	0.767679	0.971891
mmu-mir-7059	0.331378	2.38067	0.0907267	0.769909	0.971891
mmu-mir-342	-0.102698	9.25629	0.0898063	0.771041	0.971891
mmu-mir-3103	-0.366524	2.08317	0.0895115	0.771404	0.971891
mmu-mir-337	0.135146	11.314	0.0894021	0.77154	0.971891
mmu-mir-7658	0.51749	1.95248	0.0875257	0.773873	0.97326
mmu-mir-344b	-0.341514	2.07383	0.0827068	0.779994	0.978871
mmu-mir-7079	-0.343703	2.98773	0.0815242	0.781526	0.978871
mmu-mir-466f-1	0.106034	8.29037	0.0807874	0.782486	0.978871
mmu-mir-6922	-0.508481	1.65618	0.079003	0.784832	0.978871
mmu-mir-696	-0.298064	7.78584	0.0783339	0.785719	0.978871
mmu-mir-106b	0.108386	10.022	0.0782321	0.785854	0.978871
mmu-mir-7688	0.162298	5.90725	0.0772116	0.787216	0.979006
mmu-mir-466d	0.099622	9.28322	0.0753791	0.789686	0.980517
mmu-mir-3470b	0.110247	6.84702	0.0687579	0.798893	0.988878
mmu-mir-7067	-0.30757	2.21235	0.0683426	0.799486	0.988878
mmu-mir-3063	0.234286	3.5558	0.0678315	0.800219	0.988878
mmu-mir-466b-8	-0.101285	8.53142	0.0643801	0.805246	0.990934
mmu-mir-466e	-0.101285	8.53142	0.0643801	0.805246	0.990934
mmu-mir-7677	-0.262316	2.2432	0.0632648	0.806901	0.990934
mmu-mir-3473d	-0.135263	7.04382	0.0632266	0.806958	0.990934
mmu-mir-376c	-0.244222	2.83934	0.0616603	0.809309	0.992261
mmu-mir-7046	-0.409421	1.62386	0.0561624	0.817827	0.997776
mmu-mir-7069	-0.233958	2.47937	0.0541993	0.820975	0.997776
mmu-mir-466p	-0.0961461	8.40057	0.0541318	0.821084	0.997776
mmu-mir-7021	-0.312788	2.113	0.0529967	0.822933	0.997776
mmu-mir-712	0.139242	5.93102	0.0529527	0.823005	0.997776
mmu-mir-3089	0.404951	1.94553	0.0529444	0.823019	0.997776
mmu-mir-6930	-0.389999	1.82857	0.0520618	0.824472	0.997776
mmu-mir-466i	-0.0759663	8.89726	0.0501584	0.827651	0.997776
mmu-mir-6997	-0.24762	2.27783	0.0473345	0.832486	0.997776
mmu-mir-148a	-0.0862259	14.6574	0.0464059	0.834109	0.997776
mmu-mir-6945	0.203606	2.71148	0.0444411	0.837601	0.997776
mmu-mir-450a-2	0.0707439	8.89116	0.0415951	0.842805	0.997776
mmu-mir-487b	-0.0958397	7.53515	0.0398319	0.846123	0.997776
mmu-mir-323	-0.0817056	10.6172	0.0394835	0.846788	0.997776
mmu-mir-1a-1	-0.141825	7.54352	0.038971	0.847771	0.997776
mmu-mir-1a-2	-0.141825	7.54352	0.038971	0.847771	0.997776
mmu-mir-3470a	-0.113162	4.49814	0.0359993	0.85361	0.997776
mmu-mir-7115	-0.244931	1.83071	0.0352624	0.855097	0.997776
mmu-mir-7090	0.347865	1.77333	0.0351722	0.85528	0.997776
mmu-mir-6992	-0.144865	3.45616	0.0349796	0.855672	0.997776
mmu-mir-329	-0.0665159	8.40591	0.0349776	0.855676	0.997776
mmu-mir-467a-1	-0.0706132	7.53563	0.0331062	0.859541	0.997776
mmu-mir-467a-10	-0.0706132	7.53563	0.0331062	0.859541	0.997776
mmu-mir-467a-2	-0.0706132	7.53563	0.0331062	0.859541	0.997776
mmu-mir-467a-3	-0.0706132	7.53563	0.0331062	0.859541	0.997776
mmu-mir-467a-4	-0.0706132	7.53563	0.0331062	0.859541	0.997776
mmu-mir-467a-5	-0.0706132	7.53563	0.0331062	0.859541	0.997776
mmu-mir-467a-6	-0.0706132	7.53563	0.0331062	0.859541	0.997776
mmu-mir-467a-7	-0.0706132	7.53563	0.0331062	0.859541	0.997776
mmu-mir-467a-8	-0.0706132	7.53563	0.0331062	0.859541	0.997776
mmu-mir-467a-9	-0.0706132	7.53563	0.0331062	0.859541	0.997776
mmu-mir-291a	0.068332	11.8751	0.0307062	0.864669	0.997776
mmu-mir-191	0.0640048	13.6892	0.0298188	0.866617	0.997776
mmu-mir-421	-0.0588739	9.4512	0.0296804	0.866923	0.997776
mmu-mir-466f-4	0.119494	3.2274	0.0283649	0.869875	0.997776
mmu-mir-154	0.0806582	7.47638	0.0282508	0.870134	0.997776
mmu-mir-7652	-0.270855	1.78794	0.0278846	0.87097	0.997776
mmu-mir-673	-0.0751325	7.29414	0.0274526	0.871963	0.997776
mmu-mir-1945	0.147141	2.8251	0.0274264	0.872023	0.997776
mmu-mir-3061	-0.106417	3.27499	0.0247562	0.878353	0.997776
mmu-mir-6948	-0.194317	1.9835	0.0247297	0.878418	0.997776
mmu-mir-124-3	0.129161	2.72832	0.0233834	0.881744	0.997776
mmu-mir-703	0.168604	4.26233	0.0230991	0.882459	0.997776
mmu-mir-675	0.110984	6.63821	0.0222781	0.884549	0.997776
mmu-mir-140	-0.0508274	10.7371	0.0210655	0.88771	0.997776
mmu-mir-300	-0.0592518	11.7718	0.0208076	0.888395	0.997776
mmu-mir-19a	-0.0518517	9.4248	0.0203518	0.889615	0.997776
mmu-mir-669f	0.0500604	10.433	0.0194228	0.892145	0.997776
mmu-mir-1929	-0.167151	1.97389	0.0190508	0.893175	0.997776
mmu-mir-682	0.0984498	3.06856	0.0171393	0.898641	0.997776
mmu-mir-409	0.0642156	14.1214	0.0166131	0.900199	0.997776
mmu-mir-1198	0.0459618	9.05053	0.016428	0.900753	0.997776
mmu-mir-434	-0.0515744	12.282	0.0163953	0.900852	0.997776
mmu-mir-1668	-0.215067	1.67168	0.0163586	0.900962	0.997776
mmu-mir-3075	0.239694	1.58883	0.0160522	0.901888	0.997776
mmu-mir-30b	0.0500705	8.07531	0.0156895	0.902996	0.997776
mmu-mir-669a-3	0.0462254	7.74148	0.0146491	0.90625	0.997776
mmu-mir-5114	-0.141118	3.08002	0.0144955	0.90674	0.997776
mmu-mir-1943	-0.107644	2.68586	0.0140931	0.908037	0.997776
mmu-mir-3471-1	0.159418	1.90295	0.0140744	0.908097	0.997776
mmu-mir-6912	0.152411	1.98438	0.0135016	0.909978	0.997776
mmu-mir-190a	0.0879394	3.03905	0.0124601	0.913503	0.997776
mmu-mir-301b	0.0501619	6.23803	0.0117727	0.915912	0.997776
mmu-mir-677	-0.0396272	9.72695	0.0111899	0.918011	0.997776
mmu-mir-92a-1	0.0421167	15.0721	0.0109491	0.918894	0.997776
mmu-mir-3062	-0.0728692	3.16868	0.0105072	0.920541	0.997776
mmu-mir-493	0.0427401	8.93256	0.0100265	0.922373	0.997776
mmu-mir-6925	0.177546	1.55295	0.00974992	0.923448	0.997776
mmu-mir-8105	0.177546	1.55295	0.00974992	0.923448	0.997776
mmu-mir-5122	0.0908781	2.71673	0.00897005	0.926562	0.997776
mmu-mir-34c	-0.0372333	7.67449	0.00889828	0.926856	0.997776
mmu-mir-3473g	0.111351	2.0358	0.00847185	0.928624	0.997776
mmu-mir-668	-0.044545	6.75261	0.00834183	0.929173	0.997776
mmu-mir-411	0.0348811	8.5934	0.00834022	0.929179	0.997776
mmu-mir-219a-2	-0.0716697	3.05877	0.00811253	0.93015	0.997776
mmu-mir-8111	0.0846111	2.42707	0.00810273	0.930192	0.997776
mmu-mir-148b	-0.0314347	11.4715	0.00795529	0.930828	0.997776
mmu-mir-6904	-0.15931	1.78829	0.00706006	0.934826	0.997776
mmu-mir-301a	-0.0298355	8.44329	0.00701953	0.935012	0.997776
mmu-mir-450a-1	0.0285409	9.07372	0.006768	0.936184	0.997776
mmu-mir-760	-0.0619711	3.33733	0.00660616	0.93695	0.997776
mmu-mir-6369	0.181386	1.3514	0.00575928	0.941121	0.997776
mmu-mir-6927	0.181386	1.3514	0.00575928	0.941121	0.997776
mmu-mir-466f-3	0.0250848	8.91351	0.00495342	0.945387	0.997776
mmu-mir-5098	0.0446847	4.55157	0.00457869	0.94749	0.997776
mmu-mir-3475	-0.0697571	2.13173	0.0040622	0.950535	0.997776
mmu-mir-15b	-0.0275205	6.94647	0.00399819	0.950926	0.997776
mmu-mir-666	0.0386596	5.75676	0.00374367	0.952512	0.997776
mmu-mir-216b	0.139442	1.36329	0.00350778	0.95403	0.997776
mmu-mir-3968	0.139442	1.36329	0.00350778	0.95403	0.997776
mmu-mir-6988	0.139442	1.36329	0.00350778	0.95403	0.997776
mmu-mir-350	-0.0394458	4.34409	0.00320087	0.956085	0.997776
mmu-mir-540	0.0255589	9.23343	0.00308963	0.956854	0.997776
mmu-mir-8112	-0.0821175	1.91873	0.00287346	0.958389	0.997776
mmu-mir-5128	-0.0253941	6.89691	0.00276711	0.959165	0.997776
mmu-mir-6900	0.0734258	1.75839	0.00214565	0.964038	0.997776
mmu-mir-7081	0.0817011	1.52823	0.00207801	0.964609	0.997776
mmu-mir-127	0.0189169	14.7791	0.00151286	0.969799	0.997776
mmu-mir-369	-0.01516	7.74328	0.00137316	0.971227	0.997776
mmu-mir-8091	0.0541726	1.7143	0.0013624	0.97134	0.997776
mmu-mir-8100	0.0541726	1.7143	0.0013624	0.97134	0.997776
mmu-mir-7654	-0.0906501	1.64122	0.00135828	0.971383	0.997776
mmu-mir-425	-0.0130048	7.6068	0.00100002	0.975444	0.997776
mmu-mir-6950	-0.0516357	2.17466	0.000954607	0.976008	0.997776
mmu-mir-19b-1	-0.011148	8.92447	0.000899164	0.976714	0.997776
mmu-mir-7655	0.0323687	2.4061	0.000786795	0.978218	0.997776
mmu-mir-3099	0.019886	3.54435	0.000692266	0.979568	0.997776
mmu-mir-3095	0.0111476	6.0769	0.000544203	0.981883	0.997776
mmu-mir-1892	0.0396702	1.39716	0.000472625	0.983117	0.997776
mmu-mir-3473c	0.0396702	1.39716	0.000472625	0.983117	0.997776
mmu-mir-361	-0.00709965	9.7743	0.000433182	0.983836	0.997776
mmu-mir-5620	-0.0482033	1.57184	0.000356211	0.985342	0.997776
mmu-mir-8092	-0.0482033	1.57184	0.000356211	0.985342	0.997776
mmu-mir-5621	-0.0699921	1.37034	0.00031849	0.98614	0.997776
mmu-mir-1953	0.0182073	1.77964	0.000308164	0.986367	0.997776
mmu-mir-136	-0.00707956	10.2763	0.000282547	0.986945	0.997776
mmu-mir-6910	0.017671	1.98377	0.000255747	0.98758	0.997776
mmu-mir-665	0.00821507	7.60798	0.00024254	0.987905	0.997776
mmu-mir-3082	-0.0138823	2.23854	0.000240397	0.987958	0.997776
mmu-mir-101c	0.0106502	3.16317	0.000226287	0.988317	0.997776
mmu-mir-692-2	0.00972875	2.53642	0.000150305	0.990478	0.997776
mmu-mir-692-3	0.00972875	2.53642	0.000150305	0.990478	0.997776
mmu-mir-188	0.0126435	2.67139	0.000124897	0.99132	0.997776
mmu-mir-700	0.0118655	3.1589	0.000118506	0.991545	0.997776
mmu-mir-124-1	0.00883953	2.69094	0.000106128	0.991999	0.997776
mmu-mir-124-2	0.00883953	2.69094	0.000106128	0.991999	0.997776
mmu-mir-16-2	0.00367533	7.08216	8.49976e-05	0.99284	0.997776
mmu-mir-5625	0.00823622	1.66634	8.15862e-05	0.992985	0.997776
mmu-mir-669a-1	0.00266868	7.90648	4.70442e-05	0.994673	0.997776
mmu-mir-669a-2	0.00266868	7.90648	4.70442e-05	0.994673	0.997776
mmu-mir-331	-0.00351168	5.1025	3.98136e-05	0.995099	0.997776
mmu-mir-669a-10	0.00235748	7.90576	3.67295e-05	0.995293	0.997776
mmu-mir-669a-11	0.00235748	7.90576	3.67295e-05	0.995293	0.997776
mmu-mir-669a-12	0.00235748	7.90576	3.67295e-05	0.995293	0.997776
mmu-mir-669a-4	0.00235748	7.90576	3.67295e-05	0.995293	0.997776
mmu-mir-669a-5	0.00235748	7.90576	3.67295e-05	0.995293	0.997776
mmu-mir-669a-6	0.00235748	7.90576	3.67295e-05	0.995293	0.997776
mmu-mir-669a-7	0.00235748	7.90576	3.67295e-05	0.995293	0.997776
mmu-mir-669a-8	0.00235748	7.90576	3.67295e-05	0.995293	0.997776
mmu-mir-669a-9	0.00235748	7.90576	3.67295e-05	0.995293	0.997776
mmu-mir-29b-1	-0.00388085	3.51305	2.22268e-05	0.996338	0.997776
mmu-mir-467b	0.00180956	7.26997	2.1325e-05	0.996413	0.997776
mmu-mir-96	0.00101367	9.84233	8.31416e-06	0.997761	0.997776
mmu-mir-702	-0.00898471	2.70267	8.1964e-06	0.997776	0.997776

## Sheet: E7.5_F_KO_deg_vs_non_deg
Table S5E. Differentially expressed miRNAs in the miR-465 cluster KO non-degenerating and degenerating female extraembryonic tissues at E7.5.
miRNA	logFC	logCPM	F	PValue	FDR	Targeting Alkbh1
mmu-mir-1948	-3.5897	3.91706	10.3213	0.00136996	0.0187635	No
mmu-mir-144	-3.04654	6.05764	20.3756	7.36291e-06	0.000201691	Yes
mmu-mir-193b	-2.89789	4.16317	9.38259	0.00226716	0.0285068	No
mmu-mir-669g	-2.25575	5.9234	12.3701	0.000461913	0.00708574	No
mmu-mir-143	-2.15425	9.71898	32.2301	1.94291e-08	1.35474e-06	Yes
mmu-mir-466n	-2.13579	7.36235	17.3791	3.41085e-05	0.0006708	No
mmu-mir-378d	-2.0152	9.24965	27.2546	2.29867e-07	1.17539e-05	No
mmu-mir-466g	-1.78927	8.9188	19.9355	9.21302e-06	0.000235546	No
mmu-mir-142a	-1.74614	6.83607	10.7382	0.00109669	0.0155771	Yes
mmu-mir-203	-1.66237	9.50726	19.9862	8.97812e-06	0.000235546	No
mmu-mir-151	-1.53839	11.479	21.2145	4.80675e-06	0.000143566	No
mmu-mir-503	-1.49563	12.1524	20.8025	5.92582e-06	0.000168337	Yes
mmu-mir-145a	-1.47131	6.8929	8.08757	0.00457559	0.0487239	Yes
mmu-mir-322	-1.45928	11.3365	19.1541	1.37282e-05	0.000339663	No
mmu-mir-483	-1.44866	10.5636	17.5886	3.06247e-05	0.000634842	Yes
mmu-mir-27a	-1.43822	7.08241	8.16204	0.00439336	0.0487239	No
mmu-mir-378a	-1.39014	11.5473	17.6724	2.93336e-05	0.000624968	Yes
mmu-mir-505	-1.38233	7.51866	8.44394	0.00376807	0.043136	No
mmu-mir-466f-2	-1.36178	10.6808	15.9221	7.23336e-05	0.00135317	Yes
mmu-mir-466i	-1.35719	8.53765	10.7443	0.00109314	0.0155771	Yes
mmu-mir-877	-1.27271	9.03258	11.2068	0.000854707	0.0126069	No
mmu-mir-669f	-1.26767	10.1609	13.1223	0.000311015	0.00530107	No
mmu-mir-378c	-1.22891	10.459	12.8257	0.000363439	0.00593102	Yes
mmu-mir-126a	-1.04346	10.4825	9.46446	0.00216936	0.0277316	No
mmu-mir-290a	-0.917628	11.4779	8.08491	0.00458224	0.0487239	No
mmu-mir-191	-0.862591	13.5025	8.06301	0.00463735	0.0487239	No
mmu-mir-485	0.86693	12.2459	8.58871	0.00348301	0.0404768	No
mmu-mir-3535	0.92003	11.071	9.2273	0.00246517	0.0300125	No
mmu-mir-21a	0.968801	14.733	12.8396	0.000360794	0.00593102	Yes
mmu-mir-146b	1.12521	10.1627	12.5445	0.000421385	0.00673339	No
mmu-mir-696	1.12625	8.08871	8.11613	0.00450481	0.0487239	No
mmu-mir-6240	1.15018	11.4071	14.7224	0.000134807	0.00246183	No
mmu-mir-181b-2	1.35498	6.60709	8.22349	0.0042486	0.0479217	No
mmu-mir-181d	1.38943	6.85777	9.26145	0.00242016	0.0299398	No
mmu-mir-92b	1.41079	10.7269	21.1989	4.84499e-06	0.000143566	No
mmu-mir-714	1.45459	9.15693	18.7993	1.6459e-05	0.000394502	No
mmu-mir-222	1.46037	8.14775	13.9599	0.000200608	0.00349696	Yes
mmu-mir-674	1.50115	8.92309	18.6171	1.80687e-05	0.000403454	No
mmu-mir-181b-1	1.58053	6.39832	10.5995	0.00118084	0.0164674	No
mmu-mir-5099	1.60287	12.1904	29.9333	6.05759e-08	3.57398e-06	No
mmu-mir-29a	1.63554	5.89255	9.71568	0.00189519	0.0246375	No
mmu-mir-3473d	1.76648	7.78856	18.6262	1.79844e-05	0.000403454	No
mmu-mir-205	1.8152	5.94295	12.261	0.000489259	0.00735807	Yes
mmu-mir-1938	1.91127	4.75863	10.24	0.00143081	0.0192531	Yes
mmu-mir-1291	1.96123	7.55949	21.6694	3.81611e-06	0.000130207	No
mmu-mir-218-1	2.01088	6.42961	17.3878	3.39551e-05	0.0006708	No
mmu-mir-218-2	2.01696	6.64727	18.5805	1.84105e-05	0.000403454	Yes
mmu-mir-139	2.02895	4.34782	10.0687	0.00156823	0.0207385	No
mmu-mir-23b	2.22417	7.26089	26.1383	4.01716e-07	1.92572e-05	Yes
mmu-mir-7650	2.34615	6.44509	23.4533	1.54847e-06	6.59822e-05	No
mmu-mir-302c	2.50715	8.65237	47.4283	1.18865e-11	1.01299e-09	Yes
mmu-mir-135a-2	2.56801	4.53148	16.8957	4.37489e-05	0.000838885	No
mmu-mir-3069	2.67441	4.01438	14.274	0.000170275	0.00303723	No
mmu-mir-20b	2.7464	11.6044	84.8645	3.0004e-19	3.83551e-17	No
mmu-mir-344-1	2.75341	5.01238	21.9942	3.23712e-06	0.000118232	No
mmu-mir-344-2	2.75341	5.01238	21.9942	3.23712e-06	0.000118232	No
mmu-mir-135a-1	2.791	4.77285	21.1901	4.86664e-06	0.000143566	No
mmu-mir-367	2.84441	6.08686	30.5063	4.55884e-08	2.91386e-06	Yes
mmu-mir-18b	2.93809	10.1794	85.2698	2.49486e-19	3.82712e-17	Yes
mmu-mir-708	3.04659	8.66574	68.9046	4.64725e-16	5.09206e-14	Yes
mmu-mir-135b	3.06146	5.47909	28.837	1.0445e-07	5.72237e-06	No
mmu-mir-302a	3.1418	14.8653	136.334	4.1509e-29	1.06125e-26	No
mmu-mir-6540	3.27388	4.1171	21.6242	3.90451e-06	0.000130207	No
mmu-mir-150	3.33695	2.8264	8.99947	0.00278801	0.0328986	Yes
mmu-mir-302b	3.34325	15.4102	160.644	1.46497e-33	5.61816e-31	Yes
mmu-mir-363	3.49716	11.5805	133.507	1.39302e-28	2.67111e-26	No
mmu-mir-302d	4.3723	12.6451	209.585	3.60356e-42	2.76393e-39	Yes
mmu-mir-466q	4.39711	2.48484	9.15176	0.00256777	0.0307731	Yes
mmu-mir-653	4.7941	5.11486	55.2498	2.83979e-13	2.72265e-11	Yes
mmu-mir-488	5.32494	3.12997	22.0531	3.14191e-06	0.000118232	No
mmu-mir-1298	6.62742	2.39775	12.4764	0.000436773	0.00683684	No
mmu-mir-384	7.35854	2.92252	23.7846	1.3103e-06	5.91178e-05	Yes
mmu-mir-325	8.09198	3.53562	41.1567	2.45716e-10	1.88465e-08	No
